# Supplementary material for: Mitochondrial succinate dehydrogenase function is essential for sperm motility and male fertility
Source: iScience. 2022 Nov 14;25(12):105573. doi: 10.1016/j.isci.2022.105573 (PMC9709242; doi:10.1016/j.isci.2022.105573)
Supplement: Data S1. Raw differential expression data for all genes tested in each stress condition, related to Figure 8 [file mmc2.xlsx]

## Sheet: 1hrStarvedAllGenesTested
NAME	description	baseMean	log2FoldChange	lfcSE	stat	pvalue	padj
WBGene00000001	aap-1	239.316	0.0916528	0.231196	0.39643	0.691788	0.828843
WBGene00000002	aat-1	132.875	0.182877	0.260925	0.700877	0.48338	0.676246
WBGene00000003	aat-2	224.511	-0.0365955	0.217879	-0.167962	0.866613	0.932959
WBGene00000004	aat-3	135.069	-1.22372	0.32633	-3.74995	0.000176872	0.00185967
WBGene00000005	aat-4	82.6548	-1.13026	0.376696	-3.00045	0.00269581	0.0165731
WBGene00000006	aat-5	130.564	-0.659627	0.355821	-1.85382	0.0637654	0.177489
WBGene00000007	aat-6	137.921	-0.128138	0.263731	-0.485867	0.627062	0.785768
WBGene00000008	aat-7	6.05393	-0.517054	1.19552	-0.432494	0.665382	NA
WBGene00000009	aat-8	18.9232	1.3713	0.675246	2.03082	0.042273	0.133536
WBGene00000010	aat-9	215.608	-0.256469	0.247092	-1.03795	0.299295	0.503943
WBGene00000013	abf-2	6.66003	0.787327	1.09237	0.720754	0.471061	NA
WBGene00000016	abf-5	35.7267	-0.495052	0.679391	-0.72867	0.466203	0.659656
WBGene00000017	abf-6	51.3542	-0.197917	0.649349	-0.304793	0.760524	0.873664
WBGene00000018	abl-1	181.31	0.707964	0.250017	2.83167	0.00463063	0.0253112
WBGene00000019	abt-1	122.238	1.14688	0.356524	3.21684	0.00129612	0.00926866
WBGene00000020	abt-2	239.956	-0.309738	0.261157	-1.18602	0.235613	0.431881
WBGene00000021	abt-3	16.0791	0.741147	0.665067	1.11439	0.26511	0.46686
WBGene00000022	abt-4	546.7	-1.18461	0.276788	-4.27986	1.87009e-05	0.000294259
WBGene00000023	abt-5	129.257	0.855314	0.347264	2.46301	0.0137777	0.0582089
WBGene00000024	abu-1	5.51687	0.854818	1.49862	0.570404	0.568404	NA
WBGene00000029	abu-6	6.10223	0.934424	1.19201	0.783907	0.433095	NA
WBGene00000030	abu-7	6.28543	0.134087	1.11264	0.120513	0.904077	NA
WBGene00000031	abu-8	30.211	0.118031	0.549188	0.214919	0.82983	0.913899
WBGene00000033	abu-10	16.1169	-0.0939	0.857275	-0.109533	0.91278	0.956528
WBGene00000034	abu-11	21.2482	0.324257	0.844996	0.383738	0.701173	0.834264
WBGene00000035	ace-1	68.0821	-0.0200348	0.448733	-0.0446475	0.964388	0.98308
WBGene00000036	ace-2	197.581	-0.352271	0.242107	-1.45502	0.145662	0.313438
WBGene00000037	ace-3	23.9159	0.803226	0.564846	1.42203	0.155018	0.326473
WBGene00000038	ace-4	3.40204	0.393638	1.39464	0.282251	0.777751	NA
WBGene00000039	acn-1	1699.65	-0.206449	0.231781	-0.890706	0.373087	0.576193
WBGene00000040	aco-1	2590.34	-1.10805	0.15801	-7.01254	2.34036e-12	3.00624e-10
WBGene00000041	aco-2	4770.27	-0.422983	0.147122	-2.87506	0.00403956	0.0227315
WBGene00000042	acr-2	15.6721	-0.11366	0.677341	-0.167803	0.866738	0.932959
WBGene00000043	acr-3	8.61521	0.875984	0.958511	0.913901	0.360769	NA
WBGene00000044	acr-5	7.94638	0.149208	0.906935	0.164519	0.869323	NA
WBGene00000045	acr-6	1.69905	1.25256	2.07803	0.602765	0.546665	NA
WBGene00000046	acr-7	4.11219	0.0848432	1.20236	0.0705641	0.943745	NA
WBGene00000047	acr-8	30.3433	0.980956	0.514337	1.90722	0.0564915	0.163093
WBGene00000048	acr-9	8.40965	0.144693	0.92553	0.156335	0.875769	NA
WBGene00000049	acr-10	2.38828	3.45488	2.01449	1.71502	0.0863417	NA
WBGene00000050	acr-11	8.56021	0.370902	0.926598	0.400284	0.688947	NA
WBGene00000051	acr-12	28.0396	0.06812	0.51546	0.132154	0.894863	0.946589
WBGene00000053	acr-14	7.80575	0.457711	0.962696	0.475447	0.634468	NA
WBGene00000054	acr-15	32.1578	-0.617579	0.454112	-1.35997	0.173839	0.353079
WBGene00000055	acr-16	38.871	-0.868653	0.447487	-1.94118	0.0522363	0.154113
WBGene00000056	acr-17	6.25791	0.668835	1.06714	0.626755	0.53082	NA
WBGene00000057	acr-18	11.7433	0.487052	0.757368	0.643085	0.520169	0.706408
WBGene00000058	acr-19	10.0718	0.666838	1.06803	0.62436	0.532391	0.717174
WBGene00000059	acr-20	7.14733	0.197185	0.962898	0.204783	0.837742	NA
WBGene00000060	acr-21	12.5569	0.110256	0.846859	0.130195	0.896412	0.947328
WBGene00000062	acr-23	2.70553	0.897187	1.64202	0.546392	0.584796	NA
WBGene00000063	act-1	2254.93	-0.799973	0.150334	-5.32129	1.03033e-07	3.48459e-06
WBGene00000064	act-2	1882.25	-0.957417	0.212734	-4.50054	6.77816e-06	0.000126643
WBGene00000065	act-3	4375.13	-0.271922	0.198888	-1.36721	0.171558	0.350269
WBGene00000066	act-4	13070.6	-0.769714	0.174407	-4.41332	1.01796e-05	0.000177765
WBGene00000067	act-5	6330.09	-1.72409	0.291287	-5.91885	3.242e-09	1.69179e-07
WBGene00000068	acy-1	88.3425	0.335319	0.330284	1.01524	0.309989	0.514684
WBGene00000069	acy-2	11.2536	1.37219	0.883405	1.5533	0.120351	0.276486
WBGene00000070	acy-3	177.858	0.493285	0.287396	1.7164	0.0860895	0.21823
WBGene00000071	acy-4	43.0542	-0.351002	0.498149	-0.704612	0.481051	0.674118
WBGene00000072	add-1	59.7515	0.789613	0.376974	2.09461	0.036206	0.119132
WBGene00000073	add-2	122.597	-0.286385	0.2728	-1.0498	0.293811	0.498163
WBGene00000074	adm-2	213.552	-0.278744	0.237159	-1.17534	0.239857	0.437103
WBGene00000075	adm-4	155.501	-0.757891	0.237989	-3.18456	0.00144976	0.0101473
WBGene00000079	adr-1	221.386	-0.0404306	0.222967	-0.18133	0.856109	0.927255
WBGene00000080	adr-2	262.25	-0.175863	0.220621	-0.797126	0.425378	0.62584
WBGene00000081	ads-1	1772.51	-0.987363	0.206224	-4.78781	1.68614e-06	3.84387e-05
WBGene00000082	adt-1	69.6377	0.782334	0.465877	1.67927	0.0930991	0.230958
WBGene00000083	adt-2	780.425	-0.476326	0.273952	-1.73872	0.0820833	0.211078
WBGene00000084	aex-1	71.5957	1.02329	0.372687	2.7457	0.00603821	0.0310966
WBGene00000085	aex-2	8.61445	0.805176	1.08153	0.744477	0.456588	NA
WBGene00000086	aex-3	108.508	0.924576	0.320057	2.88879	0.00386729	0.0219563
WBGene00000088	aex-5	181.587	-0.292337	0.229542	-1.27357	0.202817	0.390615
WBGene00000089	aex-6	62.6958	-0.106152	0.349523	-0.303705	0.761353	0.873816
WBGene00000090	age-1	190.902	0.108811	0.243459	0.446936	0.654921	0.8057
WBGene00000092	ags-3	116.506	0.449927	0.280084	1.6064	0.108186	0.255616
WBGene00000093	agt-1	110.497	-0.71827	0.296856	-2.4196	0.0155378	0.0640251
WBGene00000094	agt-2	42.0219	0.635453	0.476983	1.33223	0.182783	0.365321
WBGene00000095	aha-1	111.884	0.577676	0.345528	1.67187	0.0945509	0.233606
WBGene00000096	ahr-1	4.0258	1.288	1.49845	0.859556	0.390034	NA
WBGene00000097	aip-1	207.052	-0.694253	0.218607	-3.17581	0.00149418	0.0104179
WBGene00000098	air-1	495.266	0.071063	0.284965	0.249375	0.803071	0.898567
WBGene00000099	air-2	145.071	0.316255	0.368931	0.85722	0.391324	0.592776
WBGene00000100	ajm-1	1152.34	0.56224	0.164705	3.41363	0.000641044	0.00525743
WBGene00000101	aka-1	557.517	0.784156	0.213782	3.66802	0.000244435	0.00241524
WBGene00000102	akt-1	869.445	0.670353	0.184119	3.64086	0.000271725	0.00263232
WBGene00000103	akt-2	286.039	0.0144961	0.295754	0.0490142	0.960908	0.98178
WBGene00000105	alg-1	848.59	0.023065	0.208789	0.11047	0.912037	0.956125
WBGene00000106	alg-2	281.848	-0.299356	0.206903	-1.44684	0.147941	0.316773
WBGene00000107	alh-1	1970.3	-0.268603	0.150652	-1.78294	0.0745966	0.197217
WBGene00000109	alh-3	872.202	-0.260986	0.232744	-1.12134	0.262142	0.463528
WBGene00000110	alh-4	850.385	0.0134728	0.168926	0.0797558	0.936431	0.968016
WBGene00000111	alh-5	167.338	0.16032	0.298996	0.536193	0.591825	0.759997
WBGene00000112	alh-6	608.429	-1.02829	0.181002	-5.68107	1.33857e-08	5.88223e-07
WBGene00000113	alh-7	243.912	-0.562881	0.222449	-2.53038	0.0113939	0.0502882
WBGene00000114	alh-8	7205	-0.977499	0.258396	-3.78295	0.000154978	0.00166829
WBGene00000115	alh-9	969.49	-1.31066	0.216932	-6.04182	1.52382e-09	8.73681e-08
WBGene00000116	alh-10	111.061	-0.444392	0.268902	-1.65262	0.0984085	0.240324
WBGene00000117	alh-11	269.557	0.315167	0.212756	1.48135	0.138513	0.302896
WBGene00000118	alh-12	626.659	-0.681601	0.186611	-3.65252	0.000259682	0.00253403
WBGene00000120	aly-1	116.555	-0.445503	0.276545	-1.61096	0.107188	0.254113
WBGene00000121	aly-2	385.797	-0.13755	0.236282	-0.582142	0.560471	0.738767
WBGene00000122	aly-3	889.777	-0.229793	0.162227	-1.41649	0.156632	0.328486
WBGene00000123	ama-1	897.423	-1.02444	0.276627	-3.70332	0.000212797	0.00216674
WBGene00000133	amt-1	27.2205	-0.396826	0.560368	-0.708152	0.478851	0.67188
WBGene00000134	amt-2	9.22093	-0.558471	1.09386	-0.510551	0.609665	NA
WBGene00000135	amt-3	14.4098	-0.115344	0.671738	-0.17171	0.863666	0.931522
WBGene00000136	amt-4	205.46	-1.67497	0.237901	-7.04061	1.91394e-12	2.58266e-10
WBGene00000137	amx-1	69.6742	0.205281	0.344839	0.595295	0.551646	0.731985
WBGene00000138	amx-2	117.335	-0.0136942	0.344543	-0.039746	0.968296	0.984976
WBGene00000139	amx-3	56.1414	0.755341	0.435069	1.73614	0.0825389	0.211923
WBGene00000140	anc-1	780.692	-0.437173	0.166283	-2.6291	0.00856116	0.040715
WBGene00000142	aos-1	345.903	-0.421453	0.205309	-2.05277	0.040095	0.128248
WBGene00000143	apc-2	184.166	0.444993	0.285035	1.56118	0.11848	0.273647
WBGene00000144	apc-10	80.6934	-0.0449514	0.363474	-0.123672	0.901575	0.950153
WBGene00000145	apc-11	72.9227	0.169375	0.37146	0.455972	0.64841	0.801009
WBGene00000146	ape-1	549.217	0.618417	0.200726	3.0809	0.00206374	0.0135211
WBGene00000147	aph-1	132.128	-0.558166	0.295722	-1.88747	0.0590978	0.168406
WBGene00000148	aph-2	195.84	0.470192	0.23348	2.01384	0.0440258	0.13716
WBGene00000149	apl-1	2466.75	-0.420919	0.154712	-2.72066	0.00651508	0.032931
WBGene00000150	apm-1	675.149	0.12023	0.214909	0.559446	0.575858	0.750232
WBGene00000151	apn-1	190.514	1.01823	0.24495	4.15688	3.22617e-05	0.000464535
WBGene00000155	app-1	825.364	-0.780906	0.173936	-4.48962	7.13492e-06	0.000131995
WBGene00000156	2001-04-01	245.535	0.647642	0.256956	2.52044	0.011721	0.0514629
WBGene00000157	aps-2	159.677	-0.456021	0.412498	-1.10551	0.268939	0.471304
WBGene00000158	apg-1	660.925	-0.182798	0.185573	-0.985049	0.3246	0.529015
WBGene00000159	aps-1	227.06	-0.179673	0.222753	-0.806602	0.419896	0.620639
WBGene00000160	apb-1	504.188	-0.242371	0.19479	-1.24427	0.2134	0.403568
WBGene00000161	apa-2	408.654	-0.363342	0.191658	-1.89578	0.057989	0.166061
WBGene00000162	apd-3	188.512	0.182816	0.261825	0.698239	0.485028	0.6777
WBGene00000163	apb-3	387.779	0.738044	0.195058	3.78371	0.000154508	0.00166457
WBGene00000164	apm-3	95.3816	-0.68542	0.319279	-2.14677	0.0318115	0.108605
WBGene00000165	aps-3	323.911	-0.393452	0.245506	-1.60262	0.109019	0.256994
WBGene00000166	apt-9	13.5417	0.248312	0.746933	0.332442	0.739555	0.859226
WBGene00000168	apx-1	157.419	-0.106512	0.474035	-0.224692	0.822219	0.910403
WBGene00000169	aqp-1	417.289	0.621241	0.271703	2.28647	0.022227	0.0834308
WBGene00000170	aqp-2	527.027	-0.357275	0.205532	-1.73829	0.0821589	0.211151
WBGene00000171	aqp-3	4.93694	1.66491	1.42242	1.17047	0.241811	NA
WBGene00000172	aqp-4	218.802	-0.866084	0.244171	-3.54704	0.000389591	0.00352734
WBGene00000174	aqp-6	3.62342	0.688014	1.48295	0.463949	0.642684	NA
WBGene00000175	aqp-7	2103.4	-0.765741	0.174289	-4.39351	1.11533e-05	0.000191514
WBGene00000176	aqp-8	354.455	-1.34898	0.221514	-6.08981	1.13044e-09	6.71177e-08
WBGene00000177	aqp-9	84.8138	0.022565	0.404076	0.0558436	0.955466	0.979181
WBGene00000178	aqp-10	807.655	-0.488266	0.19639	-2.48621	0.0129113	0.0555289
WBGene00000179	aqp-11	364.292	-0.811627	0.194814	-4.16616	3.09777e-05	0.00045178
WBGene00000180	arc-1	154.478	-0.331939	0.252754	-1.31329	0.189086	0.373007
WBGene00000181	ard-1	992.344	-0.725635	0.171663	-4.22708	2.36739e-05	0.000360616
WBGene00000182	arf-1	3598.79	-0.422621	0.170768	-2.47483	0.0133299	0.0567836
WBGene00000183	arf-5	3553.64	-0.250898	0.14517	-1.72831	0.0839335	0.214474
WBGene00000184	arf-6	190.44	-0.430806	0.230725	-1.86719	0.0618754	0.173946
WBGene00000186	ark-1	156.03	0.295429	0.315675	0.935864	0.349343	0.554195
WBGene00000187	arl-1	295.624	-0.10343	0.239761	-0.431388	0.666187	0.811858
WBGene00000188	arl-3	21.8422	0.786742	0.621822	1.26522	0.205792	0.39446
WBGene00000189	arl-5	67.7253	-0.178894	0.346689	-0.516007	0.60585	0.770373
WBGene00000190	warf-1	19.3682	-0.612038	0.614439	-0.996092	0.319205	0.5238
WBGene00000191	arl-7	15.8648	1.17503	0.910433	1.29063	0.196831	0.382802
WBGene00000192	arl-8	556.965	0.306437	0.17735	1.72786	0.0840129	0.214553
WBGene00000193	arl-6	2.69279	-0.866543	1.42171	-0.609507	0.542188	NA
WBGene00000195	arr-1	87.3438	0.0189596	0.316882	0.0598318	0.95229	0.977226
WBGene00000196	aars-1	137.193	0.551837	0.308108	1.79105	0.0732849	0.194751
WBGene00000197	aars-2	1332.64	-0.749208	0.177656	-4.21718	2.47379e-05	0.000374263
WBGene00000198	art-1	1724.8	-0.730679	0.204325	-3.57607	0.000348798	0.00323134
WBGene00000199	arx-1	490.009	-0.372794	0.180989	-2.05976	0.0394215	0.126855
WBGene00000200	arx-2	603.412	-0.231883	0.176306	-1.31523	0.188431	0.372209
WBGene00000201	arx-3	534.609	-0.540531	0.185881	-2.90793	0.00363824	0.0209136
WBGene00000202	exos-4.2	119.279	-0.509091	0.27155	-1.87476	0.0608257	0.171633
WBGene00000203	arx-5	239.034	-0.655459	0.252989	-2.59086	0.00957372	0.0440981
WBGene00000204	arx-6	391.902	0.023067	0.207457	0.111189	0.911466	0.956052
WBGene00000205	arx-7	137.914	-0.46079	0.301133	-1.53019	0.125971	0.285566
WBGene00000206	asb-1	846.295	-0.512642	0.179583	-2.85463	0.00430867	0.0238539
WBGene00000207	asb-2	2593.08	-1.02142	0.173308	-5.89364	3.77776e-09	1.93361e-07
WBGene00000208	trip-4	241.73	-0.237901	0.250225	-0.950751	0.341731	0.546361
WBGene00000209	asg-1	743.405	-0.616028	0.195207	-3.15577	0.00160074	0.0110058
WBGene00000210	asg-2	1194.75	-0.562226	0.191473	-2.93632	0.00332135	0.0194947
WBGene00000211	asm-1	91.3852	0.857835	0.369109	2.32407	0.0201218	0.0774068
WBGene00000212	asm-2	95.597	-0.606153	0.359565	-1.68579	0.0918353	0.228587
WBGene00000214	asp-1	23195	-1.3333	0.219281	-6.08034	1.19931e-09	7.05797e-08
WBGene00000215	asp-2	7598.73	-0.81713	0.168905	-4.83781	1.3128e-06	3.08763e-05
WBGene00000216	asp-3	13664.7	-0.856276	0.173195	-4.94401	7.65332e-07	1.93272e-05
WBGene00000217	asp-4	2621.77	-0.713203	0.154004	-4.63107	3.63789e-06	7.41964e-05
WBGene00000218	asp-5	6109.01	-0.977655	0.222839	-4.38728	1.14778e-05	0.000195079
WBGene00000219	asp-6	15420.8	-1.12559	0.215141	-5.23188	1.67798e-07	5.22521e-06
WBGene00000220	atf-2	121.163	1.1688	0.383911	3.04447	0.00233093	0.0148195
WBGene00000221	atf-4	844.01	-0.328394	0.194992	-1.68414	0.092154	0.229167
WBGene00000222	atf-6	173.57	0.489049	0.269836	1.81239	0.0699254	0.188981
WBGene00000223	atf-7	1119.68	-0.0651522	0.18905	-0.34463	0.730373	0.852367
WBGene00000224	atgp-1	447.865	0.0276396	0.182993	0.151042	0.879943	0.939472
WBGene00000225	atgp-2	309.57	-0.637703	0.243614	-2.61768	0.00885298	0.0416993
WBGene00000226	atl-1	394.787	0.995936	0.240004	4.14967	3.32955e-05	0.000477248
WBGene00000227	atm-1	172.707	-0.593816	0.333307	-1.78159	0.0748163	0.197629
WBGene00000228	atn-1	1640.96	-0.316829	0.23737	-1.33475	0.181958	0.363998
WBGene00000229	atp-2	16975.7	-0.822534	0.170397	-4.82715	1.385e-06	3.22616e-05
WBGene00000230	atp-3	3690.54	-0.701929	0.158307	-4.43397	9.25147e-06	0.000163913
WBGene00000231	atx-2	1451.93	-1.05338	0.23934	-4.40118	1.07662e-05	0.000185821
WBGene00000232	avr-14	53.6042	0.616294	0.447961	1.37578	0.168891	0.346294
WBGene00000233	avr-15	63.5442	0.242727	0.412952	0.587784	0.556677	0.735792
WBGene00000235	baf-1	513.243	-0.115239	0.229314	-0.502537	0.61529	0.777287
WBGene00000236	bag-1	166.346	-0.461273	0.240953	-1.91437	0.0555732	0.161077
WBGene00000237	bam-2	255.467	-0.509653	0.210475	-2.42144	0.0154591	0.0637797
WBGene00000238	bar-1	140.671	0.276938	0.265071	1.04477	0.296129	0.500822
WBGene00000239	bas-1	262.319	-0.75599	0.204917	-3.68924	0.000224921	0.00226259
WBGene00000240	pah-1	289.499	-0.420217	0.201075	-2.08985	0.036631	0.119851
WBGene00000241	bbs-1	2.95431	2.18258	1.82369	1.19679	0.231388	NA
WBGene00000242	bbs-2	5.43164	1.31974	1.30572	1.01074	0.312142	NA
WBGene00000244	bbs-8	10.3928	0.160864	0.839471	0.191625	0.848036	0.923076
WBGene00000245	bca-1	298.551	0.52555	0.338776	1.55132	0.120825	0.277448
WBGene00000246	bcc-1	117.838	0.201148	0.415021	0.48467	0.62791	0.786374
WBGene00000247	bec-1	235.078	-0.060224	0.221745	-0.271591	0.785937	0.888545
WBGene00000248	ben-1	252.605	-0.248663	0.313485	-0.793222	0.427649	0.627315
WBGene00000249	bir-1	162.737	-0.119714	0.306045	-0.391166	0.695675	0.831114
WBGene00000250	bir-2	91.5935	0.38237	0.318539	1.20039	0.229989	0.425474
WBGene00000251	bli-1	1896.61	0.000917101	0.162008	0.00566084	0.995483	0.997299
WBGene00000252	bli-2	2817.09	-0.204146	0.204831	-0.996657	0.318931	0.523653
WBGene00000253	bli-3	196.055	-0.309599	0.230707	-1.34196	0.179609	0.360765
WBGene00000254	bli-4	1274.06	-0.382874	0.16577	-2.30967	0.0209066	0.079563
WBGene00000255	bli-5	46.508	0.357135	0.407523	0.876356	0.380837	0.583533
WBGene00000256	bli-6	5888.19	0.156586	0.2126	0.736527	0.46141	0.655324
WBGene00000257	bmk-1	328.53	0.2526	0.364214	0.693548	0.487966	0.679497
WBGene00000259	bpl-1	178.299	0.653626	0.25235	2.59016	0.00959311	0.0441455
WBGene00000262	bra-1	37.8162	0.279424	0.488677	0.571797	0.56746	0.743424
WBGene00000263	F23H11.5	1379.08	-0.849454	0.174751	-4.86095	1.16825e-06	2.78193e-05
WBGene00000264	brc-1	77.4117	0.539165	0.455198	1.18446	0.23623	0.432537
WBGene00000265	brd-1	104.523	-0.341843	0.31719	-1.07772	0.281157	0.485834
WBGene00000266	bre-1	636.419	-0.286386	0.197854	-1.44746	0.147767	0.316451
WBGene00000267	bre-2	57.6458	1.31127	0.40173	3.26407	0.00109824	0.00817344
WBGene00000268	bre-3	516.492	0.515004	0.223497	2.3043	0.0212057	0.0803194
WBGene00000269	bre-4	139.611	-0.1759	0.253638	-0.693505	0.487993	0.679497
WBGene00000270	bre-5	67.393	0.361323	0.373629	0.967063	0.333512	0.538611
WBGene00000271	brf-1	183.958	0.512061	0.317421	1.61319	0.106702	0.253186
WBGene00000272	bro-1	11.16	-0.113066	0.817241	-0.138351	0.889963	0.943873
WBGene00000273	brp-1	1636.18	-0.197396	0.153581	-1.28528	0.198693	0.384855
WBGene00000274	btf-1	269.958	-0.391815	0.284807	-1.37572	0.168909	0.346294
WBGene00000275	bub-1	615.502	-0.489745	0.319626	-1.53225	0.125462	0.284751
WBGene00000276	byn-1	693.907	-0.647415	0.199289	-3.24862	0.00115965	0.00847936
WBGene00000277	cab-1	688.983	-0.193274	0.201031	-0.961411	0.336346	0.541224
WBGene00000279	cah-1	16.4342	0.363287	0.68031	0.534002	0.59334	0.761278
WBGene00000280	cah-2	17.7117	0.647608	0.658721	0.983129	0.325544	0.5301
WBGene00000281	cah-3	370.365	-0.909465	0.20626	-4.40932	1.03695e-05	0.000180315
WBGene00000282	cah-4	1107.26	-0.322235	0.268749	-1.19902	0.230521	0.426114
WBGene00000283	cah-5	239.17	-0.326761	0.229613	-1.4231	0.154708	0.326442
WBGene00000284	cah-6	32.7781	-0.260491	0.479328	-0.543451	0.586819	0.75713
WBGene00000285	cal-1	105.919	0.108783	0.422439	0.257512	0.796784	0.894337
WBGene00000286	cal-2	100.296	0.450921	0.448131	1.00622	0.314308	0.518823
WBGene00000287	cal-3	15.3276	0.350736	0.73378	0.477985	0.632661	0.790157
WBGene00000288	cal-4	42.8265	0.86919	0.44671	1.94576	0.0516838	0.15299
WBGene00000289	cam-1	321.404	-0.307626	0.249767	-1.23165	0.21808	0.410119
WBGene00000292	cap-1	560.484	-0.142075	0.180872	-0.785498	0.432162	0.630956
WBGene00000293	cap-2	792.521	-0.451881	0.170701	-2.64721	0.00811595	0.0390003
WBGene00000294	cas-1	578.883	-0.700104	0.180177	-3.88564	0.000102061	0.0011939
WBGene00000295	cat-1	14.1418	-0.575621	0.702865	-0.818964	0.412807	0.61404
WBGene00000296	cat-2	9.51749	-0.518066	0.838369	-0.617946	0.536611	NA
WBGene00000298	cat-4	286.905	0.0506424	0.278207	0.182032	0.855558	0.927131
WBGene00000301	cav-1	1.63218	1.19856	2.48669	0.481989	0.629813	NA
WBGene00000302	cav-2	28.9846	0.193622	0.488178	0.396621	0.691647	0.828823
WBGene00000366	cbp-1	852.878	0.0562235	0.198316	0.283504	0.77679	0.88429
WBGene00000367	cca-1	118.601	0.722142	0.324587	2.2248	0.0260946	0.0940636
WBGene00000368	ccb-1	120.398	-0.0623568	0.278164	-0.224172	0.822623	0.910625
WBGene00000369	ccf-1	423.834	-0.564561	0.235769	-2.39455	0.0166409	0.067304
WBGene00000370	ccg-1	714.95	0.153944	0.272884	0.564138	0.57266	0.747679
WBGene00000371	cox-5B	2203.85	-0.808366	0.181713	-4.44859	8.64362e-06	0.00015562
WBGene00000372	cyp-13A7	4.2725	-1.60123	1.15782	-1.38297	0.166675	NA
WBGene00000373	cyp-14A5	114.949	0.813524	0.357032	2.27857	0.0226926	0.0847207
WBGene00000374	cyp-31A1	176.753	-0.527539	0.245702	-2.14707	0.0317881	0.108567
WBGene00000375	cyp-44A1	133.326	0.219574	0.270095	0.81295	0.416246	0.617094
WBGene00000376	ccr-4	1070.2	-0.109048	0.159265	-0.684696	0.493536	0.683582
WBGene00000377	cct-1	1670.1	-0.996824	0.149856	-6.65187	2.89396e-11	2.68475e-09
WBGene00000378	cct-2	1569.69	-0.971666	0.188849	-5.1452	2.6723e-07	7.6619e-06
WBGene00000379	cct-4	1924.26	-1.02929	0.161095	-6.38935	1.66597e-10	1.27906e-08
WBGene00000380	cct-5	2994.88	-0.855749	0.161279	-5.30601	1.12048e-07	3.71414e-06
WBGene00000381	cct-6	1666.43	-1.01492	0.149758	-6.77707	1.22636e-11	1.29e-09
WBGene00000382	cdc-6	217.189	-0.0846527	0.253812	-0.333525	0.738738	0.858754
WBGene00000383	cdc-14	445.454	0.931981	0.195239	4.77353	1.81027e-06	4.09195e-05
WBGene00000386	cdc-25.1	407.696	-0.0367252	0.283992	-0.129318	0.897106	0.947612
WBGene00000387	cdc-25.2	99.3828	-0.497677	0.305351	-1.62985	0.103133	0.247753
WBGene00000388	cdc-25.3	4.03427	2.40737	4.38434	0.549083	0.582948	NA
WBGene00000389	cdc-25.4	35.4431	0.438046	0.608458	0.719928	0.471569	0.664735
WBGene00000390	cdc-42	1225.86	-0.000442503	0.155621	-0.00284346	0.997731	0.998628
WBGene00000391	cdd-1	82.8766	-0.932433	0.303477	-3.07251	0.0021227	0.0137857
WBGene00000392	cdd-2	174.43	-0.227603	0.242168	-0.939855	0.347292	0.551924
WBGene00000393	cdf-1	170.817	0.0168544	0.244904	0.0688206	0.945132	0.973104
WBGene00000395	cdh-3	102.049	-0.214249	0.375388	-0.570739	0.568176	0.743925
WBGene00000396	cdh-4	169.47	0.402903	0.241866	1.66581	0.0957516	0.2357
WBGene00000397	cdh-5	48.2298	1.79795	0.563748	3.18927	0.00142632	0.0100122
WBGene00000399	cdh-7	388.403	-1.52536	0.294017	-5.18801	2.12552e-07	6.38086e-06
WBGene00000401	cdh-9	26.9164	0.9101	0.551911	1.649	0.0991479	0.241392
WBGene00000402	cdh-10	605.952	-0.948955	0.265145	-3.579	0.000344917	0.0032065
WBGene00000403	casy-1	520.47	-0.119746	0.263492	-0.454457	0.6495	0.801814
WBGene00000405	cdk-1	331.916	-0.299887	0.346679	-0.865028	0.387024	0.589754
WBGene00000406	cdk-4	45.0084	-0.585978	0.405151	-1.44632	0.148088	0.316884
WBGene00000407	cdk-5	153.883	-0.276697	0.278283	-0.9943	0.320077	0.524844
WBGene00000408	cdk-7	204.483	0.0722488	0.24644	0.29317	0.769392	0.879014
WBGene00000409	cdk-8	147.942	0.513603	0.339247	1.51395	0.130038	0.290903
WBGene00000410	cdk-9	219.862	-0.25706	0.253181	-1.01532	0.309953	0.514684
WBGene00000411	cdl-1	415.34	-0.425209	0.224649	-1.89277	0.0583886	0.166883
WBGene00000412	cdr-1	13.4758	-2.50042	0.718685	-3.47916	0.000502987	0.0043407
WBGene00000413	cdt-1	92.5881	0.533148	0.347559	1.53398	0.125035	0.284222
WBGene00000414	cec-1	343.209	0.271216	0.20686	1.31111	0.189822	0.373906
WBGene00000415	ced-1	383.82	0.0362735	0.198568	0.182676	0.855052	0.927131
WBGene00000416	ced-2	141.132	-0.0223377	0.318518	-0.07013	0.94409	0.972695
WBGene00000417	ced-3	177.188	0.180048	0.375688	0.47925	0.631761	0.789632
WBGene00000418	ced-4	127.066	0.318077	0.268077	1.18651	0.23542	0.431685
WBGene00000419	ced-5	266.2	0.695789	0.255743	2.72066	0.00651521	0.032931
WBGene00000420	ced-6	211.5	-0.423486	0.235524	-1.79806	0.0721679	0.192673
WBGene00000421	ced-7	720.104	0.73078	0.200972	3.63623	0.000276653	0.00267016
WBGene00000422	ced-8	4.56516	1.12765	1.33537	0.844448	0.398419	NA
WBGene00000423	ced-9	119.644	-0.23956	0.301072	-0.795691	0.426212	0.626195
WBGene00000424	ced-10	403.883	-0.208612	0.18514	-1.12678	0.259836	0.460975
WBGene00000425	ced-11	29.9471	0.393118	0.529576	0.742327	0.457889	0.652272
WBGene00000426	ced-12	255.234	0.0232865	0.249564	0.0933087	0.925658	0.96225
WBGene00000428	ceh-1	2.2567	0.310963	1.66575	0.18668	0.851912	NA
WBGene00000429	ceh-2	2.8219	3.69212	1.99643	1.84935	0.0644066	NA
WBGene00000430	ceh-5	2.7619	-1.78512	1.6977	-1.05149	0.293031	NA
WBGene00000431	ceh-6	12.2568	0.723612	0.773397	0.935627	0.349465	0.55421
WBGene00000435	ceh-10	6.17349	-0.341071	1.00431	-0.339607	0.734153	NA
WBGene00000437	ceh-13	76.2087	0.148333	0.33017	0.449263	0.653242	0.804301
WBGene00000438	ceh-14	33.2322	0.209404	0.522024	0.401139	0.688318	0.827207
WBGene00000439	ceh-16	2.26964	-2.07657	1.79744	-1.1553	0.247969	NA
WBGene00000440	ceh-17	2.29037	0.337761	1.61069	0.209699	0.833902	NA
WBGene00000441	ceh-18	217.27	0.2238	0.270889	0.826167	0.40871	0.60916
WBGene00000442	ceh-19	11.5969	0.213987	0.756884	0.282721	0.777391	0.884501
WBGene00000443	ceh-20	94.7186	0.290121	0.325088	0.892438	0.372158	0.575424
WBGene00000444	ceh-21	23.4678	-0.359756	0.525726	-0.684302	0.493784	0.683642
WBGene00000445	ceh-22	5.73857	1.94708	1.35378	1.43826	0.150361	NA
WBGene00000446	ceh-23	1.92013	1.47274	2.04854	0.718923	0.472188	NA
WBGene00000447	ceh-24	7.44467	1.38617	1.05956	1.30825	0.19079	NA
WBGene00000448	pros-1	37.9926	0.837843	0.490236	1.70906	0.0874399	0.220481
WBGene00000449	ceh-27	11.4738	0.637241	0.823723	0.77361	0.439161	0.63668
WBGene00000451	ceh-30	9.93564	-0.55547	0.849639	-0.653772	0.513259	0.700011
WBGene00000452	ceh-31	7.58148	-0.036256	0.925356	-0.0391806	0.968746	NA
WBGene00000453	ceh-32	73.3718	0.128112	0.382343	0.335072	0.737571	0.857994
WBGene00000454	ceh-33	4.77436	1.8838	1.44788	1.30107	0.193234	NA
WBGene00000455	ceh-34	11.3225	0.213149	0.834805	0.255327	0.79847	0.895614
WBGene00000457	ceh-36	1.81152	1.37696	2.46225	0.55923	0.576005	NA
WBGene00000458	ceh-37	104.171	0.445885	0.296397	1.50435	0.132492	0.294502
WBGene00000459	ceh-38	387.186	0.778753	0.207587	3.75145	0.000175812	0.00185373
WBGene00000460	ceh-39	13.9207	0.00542589	0.960789	0.00564732	0.995494	0.997299
WBGene00000462	ceh-41	28.0786	-0.440385	0.480486	-0.91654	0.359384	0.563113
WBGene00000463	ceh-43	22.6215	-0.0388684	0.552863	-0.0703037	0.943952	0.972638
WBGene00000464	ceh-44	393.342	0.0088072	0.189573	0.046458	0.962945	0.982584
WBGene00000465	cpg-1	395.252	1.00189	1.27141	0.78802	0.430685	0.629833
WBGene00000466	cel-1	272.374	0.338475	0.246117	1.37526	0.169051	0.346373
WBGene00000467	cep-1	184.172	0.0703131	0.295618	0.237851	0.811997	0.903561
WBGene00000472	cey-1	3469.45	-0.050017	0.178764	-0.279792	0.779637	0.885342
WBGene00000473	cey-2	1556.71	0.292162	0.379757	0.76934	0.441692	0.638796
WBGene00000474	cey-3	956.26	0.112745	0.214736	0.525038	0.599556	0.766384
WBGene00000475	cey-4	2487.25	-0.833017	0.307748	-2.70681	0.00679322	0.033989
WBGene00000476	cfi-1	13.7736	1.68324	0.837032	2.01096	0.0443295	0.137816
WBGene00000477	cft-1	24.2891	0.563005	0.562831	1.00031	0.317161	0.521536
WBGene00000478	cfz-2	15.8662	-0.894699	0.632292	-1.41501	0.157066	0.328827
WBGene00000479	cgh-1	2521.36	0.0791126	0.394109	0.200738	0.840903	0.918935
WBGene00000480	cgp-1	684.638	0.801364	0.247838	3.23342	0.00122319	0.00884233
WBGene00000481	cha-1	35.5381	-1.14661	0.42861	-2.67518	0.00746896	0.0365755
WBGene00000482	chd-3	275.972	-0.573115	0.242717	-2.36125	0.0182134	0.0718374
WBGene00000484	che-2	5.75673	2.07192	1.33456	1.55251	0.120541	NA
WBGene00000485	che-3	60.0609	0.805739	0.392846	2.05103	0.0402639	0.128619
WBGene00000488	che-7	8.18296	-0.423784	0.866778	-0.48892	0.624899	NA
WBGene00000490	che-11	9.80585	0.25492	0.835923	0.304956	0.760399	0.873661
WBGene00000491	che-12	10.8978	2.0373	0.972586	2.09472	0.0361957	0.119127
WBGene00000492	che-13	26.082	1.42799	0.607208	2.35173	0.0186864	0.0733779
WBGene00000493	che-14	153.644	0.34764	0.305968	1.1362	0.255874	0.456015
WBGene00000496	chs-1	189.203	0.387538	0.535191	0.724111	0.468997	0.662152
WBGene00000497	chs-2	86.13	0.780218	0.396435	1.96809	0.0490581	0.147009
WBGene00000498	chk-1	168.619	-0.505778	0.252256	-2.00502	0.0449607	0.139311
WBGene00000499	chk-2	35.3951	0.203502	0.491133	0.414353	0.678616	0.820781
WBGene00000500	chn-1	267.614	0.208168	0.215884	0.96426	0.334916	0.539818
WBGene00000501	cho-1	29.9718	-0.747993	0.4826	-1.54992	0.12116	0.27801
WBGene00000502	chp-1	357.455	-0.531255	0.195379	-2.71909	0.00654609	0.0330056
WBGene00000503	cht-1	18.4449	1.00605	0.664323	1.5144	0.129924	0.290827
WBGene00000506	cic-1	84.7343	0.616333	0.343655	1.79347	0.0728983	0.194038
WBGene00000507	cit-1.1	193.742	0.35875	0.247111	1.45178	0.146563	0.314842
WBGene00000508	cit-1.2	428.044	-0.613895	0.200318	-3.06459	0.00217966	0.0141007
WBGene00000509	cka-1	342.862	0.107446	0.201541	0.533123	0.593949	0.761792
WBGene00000510	cka-2	51.2419	-0.381593	0.407502	-0.93642	0.349057	0.553872
WBGene00000511	ckb-1	52.4701	0.41122	0.37659	1.09196	0.274852	0.478154
WBGene00000512	ckb-2	188.589	0.214655	0.398584	0.538545	0.590201	0.759267
WBGene00000514	ckb-4	126.915	-0.658891	0.259019	-2.5438	0.0109655	0.0487806
WBGene00000515	ckc-1	151.417	-0.125544	0.251979	-0.498233	0.61832	0.779626
WBGene00000516	cki-1	113.962	0.294901	0.295508	0.997946	0.318306	0.522967
WBGene00000517	cki-2	238.574	0.0493813	0.225907	0.218592	0.826968	0.912971
WBGene00000518	ckk-1	35.5413	0.0263558	0.464919	0.056689	0.954793	0.978976
WBGene00000519	cku-70	183.914	0.398914	0.254695	1.56624	0.117292	0.271608
WBGene00000520	cku-80	155.939	0.785218	0.313508	2.50462	0.0122582	0.0533412
WBGene00000521	cky-1	12.2613	0.779106	0.924806	0.842454	0.399534	0.600853
WBGene00000522	clc-1	318.381	-1.07099	0.203192	-5.27082	1.35819e-07	4.39324e-06
WBGene00000523	clc-2	45.8411	-0.345992	0.609286	-0.567865	0.570127	0.745529
WBGene00000524	clc-3	40.7156	-0.0722575	0.435413	-0.165952	0.868195	0.933759
WBGene00000526	clc-5	37.2359	-0.401082	0.453983	-0.883475	0.37698	0.579925
WBGene00000527	cle-1	207.357	0.438924	0.30669	1.43117	0.152383	0.323538
WBGene00000528	clh-1	538.002	-0.64187	0.199697	-3.21421	0.00130802	0.00932931
WBGene00000529	clh-2	69.9538	0.124628	0.372428	0.334636	0.7379	0.858078
WBGene00000530	clh-3	129.491	0.113874	0.280646	0.405755	0.684922	0.825205
WBGene00000531	clh-4	17.9721	0.639801	0.67876	0.942604	0.345884	0.550233
WBGene00000532	clh-5	484.231	-0.295023	0.186184	-1.58458	0.113063	0.264288
WBGene00000533	clh-6	206.658	-0.210266	0.234867	-0.895257	0.37065	0.574121
WBGene00000534	cpi-2	727.979	0.262622	0.175281	1.49829	0.134058	0.296601
WBGene00000535	cpi-1	383.935	0.492881	0.253057	1.94771	0.0514502	0.15252
WBGene00000536	clk-1	161.639	-0.171865	0.281524	-0.610482	0.541543	0.724534
WBGene00000537	clk-2	150.644	0.301297	0.252449	1.19349	0.232676	0.428706
WBGene00000539	cln-3.1	83.2992	-2.08077	0.344207	-6.04511	1.49306e-09	8.63456e-08
WBGene00000540	cln-3.2	95.5311	0.254152	0.311287	0.816455	0.41424	0.615459
WBGene00000541	cln-3.3	44.1258	0.160549	0.448544	0.357935	0.720392	0.846086
WBGene00000542	clp-1	1559.32	0.00501937	0.198425	0.0252961	0.979819	0.990038
WBGene00000543	clp-2	194.991	0.945056	0.251887	3.75191	0.000175493	0.00185292
WBGene00000544	clp-3	46.5268	-0.181163	0.542924	-0.33368	0.738621	0.858693
WBGene00000545	clp-4	236.035	0.317095	0.222972	1.42213	0.154989	0.326473
WBGene00000546	clp-6	96.5179	0.261704	0.507127	0.516052	0.605818	0.770373
WBGene00000547	clp-7	362.65	-0.30448	0.208431	-1.46081	0.144067	0.311138
WBGene00000548	clr-1	415.828	0.488473	0.202829	2.40829	0.0160272	0.0655566
WBGene00000549	cls-2	398.477	-0.423141	0.224904	-1.88143	0.0599138	0.170006
WBGene00000550	clu-1	995.117	-0.570967	0.17626	-3.23934	0.00119808	0.00872689
WBGene00000552	cmd-1	2718.57	-0.53843	0.17556	-3.06693	0.00216269	0.0139977
WBGene00000553	cmk-1	27.8972	-0.690154	0.473909	-1.4563	0.145309	0.313023
WBGene00000554	cnb-1	415.455	0.304531	0.256622	1.18669	0.23535	0.431648
WBGene00000556	cnc-2	4.52277	-0.161187	1.22063	-0.132052	0.894943	NA
WBGene00000557	cnc-3	208.386	0.04809	0.402606	0.119447	0.904921	0.952478
WBGene00000558	cnc-4	28.2933	1.15133	0.647138	1.77911	0.0752214	0.198436
WBGene00000562	cng-1	33.453	1.20935	0.556731	2.17222	0.0298388	0.103242
WBGene00000563	cng-3	2.55697	-0.28416	1.57497	-0.180422	0.856821	NA
WBGene00000564	cnk-1	188.606	0.234545	0.302608	0.775079	0.438293	0.635946
WBGene00000565	cnt-1	290.437	-0.5402	0.230819	-2.34036	0.0192653	0.0752526
WBGene00000566	cnt-2	276.941	-0.384811	0.219688	-1.75162	0.0798385	0.206939
WBGene00000567	cnx-1	1544.62	-0.413489	0.153556	-2.69276	0.00708631	0.0350875
WBGene00000583	cof-2	19.3625	0.148689	0.643108	0.231204	0.817157	0.906828
WBGene00000584	cog-1	44.1865	-0.655179	0.391796	-1.67224	0.0944764	0.233465
WBGene00000585	cogc-2	257.45	0.531679	0.249662	2.1296	0.0332048	0.112106
WBGene00000591	coh-1	101.844	0.241267	0.296443	0.813873	0.415718	0.61679
WBGene00000592	coh-3	142.127	0.233864	0.280388	0.834072	0.40424	0.605205
WBGene00000594	col-3	65.8234	-1.57788	0.41745	-3.7798	0.000156951	0.00168682
WBGene00000596	col-7	30.1807	5.71694	3.01937	1.89342	0.0583018	0.166704
WBGene00000597	col-8	102.3	3.73836	3.01562	1.23966	NA	NA
WBGene00000599	col-10	2857.25	-2.28371	0.162593	-14.0455	8.2047e-45	2.55089e-41
WBGene00000601	col-12	489.492	0.466964	0.457719	1.0202	0.307635	0.512058
WBGene00000602	col-13	202.325	-0.0818711	0.424724	-0.192763	0.847145	0.922908
WBGene00000603	col-14	3838.33	0.132777	0.210322	0.631302	0.527843	0.713421
WBGene00000606	col-17	2164.92	-0.529241	0.265617	-1.9925	0.0463163	0.142092
WBGene00000608	col-19	520.501	3.44795	1.97194	1.74851	NA	NA
WBGene00000609	col-20	577.131	3.36168	1.9244	1.74687	NA	NA
WBGene00000610	col-33	28.3303	0.871451	0.529608	1.64546	0.0998743	0.242541
WBGene00000611	col-34	208.653	0.537957	0.232588	2.31291	0.0207275	0.079116
WBGene00000615	col-38	5640.79	0.0811963	0.253565	0.320219	0.748802	0.866082
WBGene00000616	col-39	1434.52	-1.33754	0.720191	-1.8572	0.0632832	0.17664
WBGene00000618	col-41	203.052	-2.74593	0.423937	-6.47721	9.34326e-11	7.55238e-09
WBGene00000620	col-43	2.97316	0.889911	1.58019	0.563166	0.573322	NA
WBGene00000622	col-45	4.22762	0.151193	1.19624	0.12639	0.899423	NA
WBGene00000623	col-46	164.445	-0.844733	0.323493	-2.61129	0.00902017	0.042266
WBGene00000624	col-47	41.6275	-0.897373	0.442963	-2.02584	0.0427812	0.134664
WBGene00000625	col-48	1906.31	0.0780452	0.179348	0.43516	0.663447	0.810812
WBGene00000626	col-49	2672.42	0.201515	0.212313	0.949143	0.342548	0.547445
WBGene00000630	col-53	11.2659	-0.372552	0.737526	-0.505137	0.613463	0.775991
WBGene00000631	col-54	79.6374	-1.01397	0.351787	-2.88233	0.00394752	0.0223264
WBGene00000633	col-56	2.84669	-0.934121	1.66886	-0.559736	0.575659	NA
WBGene00000634	col-58	155.502	0.666818	0.382744	1.7422	0.0814726	0.209993
WBGene00000636	col-60	812.625	0.938867	0.443149	2.11862	0.0341222	0.114049
WBGene00000637	col-61	15.0428	0.293389	0.747895	0.392286	0.694847	0.830615
WBGene00000638	col-62	30.4445	3.20841	1.85284	1.73161	0.0833426	0.213249
WBGene00000639	col-63	4196.07	0.209682	0.199756	1.04969	0.29386	0.498182
WBGene00000640	col-64	5.0841	1.19121	1.34551	0.885327	0.37598	NA
WBGene00000641	col-65	398.803	0.6438	0.503028	1.27985	0.200599	0.387758
WBGene00000644	col-68	51.1557	0.374681	0.404407	0.926496	0.354188	0.557787
WBGene00000645	col-69	17.4261	0.411808	0.62449	0.659431	0.509619	0.696693
WBGene00000646	H17B01.2	25.6005	1.78664	0.863909	2.06809	0.0386313	0.124716
WBGene00000647	col-71	3836.67	-0.0756777	0.189869	-0.398578	0.690204	0.82828
WBGene00000649	col-73	7092.44	0.0872589	0.237197	0.367876	0.712966	0.841748
WBGene00000650	col-74	2.17547	-1.03784	1.59639	-0.650116	0.515617	NA
WBGene00000651	col-75	5.27088	0.433064	1.28702	0.336485	0.736505	NA
WBGene00000652	col-76	164.079	-0.293355	0.42886	-0.684035	0.493953	0.683805
WBGene00000653	col-77	3974.07	0.370283	0.356995	1.03722	0.299633	0.504257
WBGene00000655	col-79	628.383	-0.000624352	0.174428	-0.00357943	0.997144	0.99819
WBGene00000656	col-80	523.542	0.631691	1.63368	0.386667	0.699003	0.833079
WBGene00000657	col-81	789.126	3.81479	1.87138	2.03849	NA	NA
WBGene00000658	col-83	4.57504	-0.432508	1.25901	-0.34353	0.7312	NA
WBGene00000659	col-84	2.03476	-0.943713	1.64775	-0.572727	0.56683	NA
WBGene00000661	col-86	2.90325	0.0379649	1.54947	0.0245018	0.980452	NA
WBGene00000663	col-88	567.673	1.32471	1.01591	1.30397	0.192244	0.377064
WBGene00000664	col-89	80.3452	1.11218	0.355133	3.13174	0.00173774	0.0117826
WBGene00000665	col-90	366.996	-1.19871	0.372314	-3.21961	0.00128366	0.00919979
WBGene00000666	col-91	442.311	0.75591	0.767057	0.985468	0.324394	0.528951
WBGene00000667	col-92	548.352	-0.87747	0.764608	-1.14761	0.25113	0.450255
WBGene00000668	col-93	1040.08	-0.783995	0.978447	-0.801265	0.422978	0.623752
WBGene00000669	col-94	152.829	-0.333452	0.429912	-0.77563	0.437968	0.635681
WBGene00000671	col-96	13.5584	4.52344	1.94225	2.32897	0.0198608	0.0767056
WBGene00000672	col-97	3615.7	0.218027	0.21454	1.01625	0.309509	0.51418
WBGene00000673	col-98	1889.59	-1.29848	0.320571	-4.05051	5.11064e-05	0.000671318
WBGene00000674	col-99	102.34	-0.62605	0.296724	-2.10987	0.0348694	0.115876
WBGene00000675	col-101	57.0288	2.26751	1.47187	1.54057	0.123422	0.28175
WBGene00000677	col-103	1604.83	-1.41416	0.315908	-4.4765	7.58772e-06	0.000138695
WBGene00000678	col-104	3112.69	0.166767	0.154458	1.07969	0.280279	0.48488
WBGene00000679	col-105	5.73	-0.102298	1.03396	-0.0989383	0.921187	NA
WBGene00000680	col-106	575.463	1.85481	1.17882	1.57344	0.115617	0.26866
WBGene00000681	col-107	1849.99	0.0949548	0.311447	0.304882	0.760456	0.873661
WBGene00000682	col-108	2.33566	0.10211	1.75652	0.0581317	0.953644	NA
WBGene00000683	col-109	2527.14	0.166504	0.187096	0.889935	0.373501	0.576365
WBGene00000684	col-110	847.454	-0.248462	0.188396	-1.31883	0.187226	0.371021
WBGene00000685	col-111	601.654	0.276745	0.17673	1.56592	0.117368	0.271689
WBGene00000687	col-113	175.492	0.94811	0.312962	3.02947	0.00244984	0.0154156
WBGene00000689	col-115	144.948	1.80117	0.404409	4.45382	8.43554e-06	0.00015249
WBGene00000690	col-116	1.33408	2.61925	2.99817	0.873617	0.382327	NA
WBGene00000691	col-117	81.2154	-1.78976	0.338499	-5.28733	1.24116e-07	4.04762e-06
WBGene00000692	col-118	356.543	-0.0948946	0.199745	-0.475078	0.634731	0.791134
WBGene00000693	col-119	254.025	4.75242	2.56882	1.85004	NA	NA
WBGene00000694	col-120	720.989	0.605266	0.431736	1.40193	0.160935	0.334775
WBGene00000696	col-122	1119.27	2.03976	1.25513	1.62514	0.104134	0.249305
WBGene00000698	col-124	1165	2.69503	1.57662	1.70938	0.0873814	0.220423
WBGene00000699	col-125	5103.36	-0.799516	0.224244	-3.56539	0.000363317	0.00333578
WBGene00000702	col-128	173.715	-0.626159	0.392883	-1.59375	0.110991	0.260631
WBGene00000703	col-129	1123.94	2.90454	1.60967	1.80443	0.0711635	0.191282
WBGene00000704	col-130	925.522	0.386766	0.37694	1.02607	0.30486	0.509035
WBGene00000705	col-131	55.218	0.241845	0.391515	0.617716	0.536763	0.720809
WBGene00000706	col-132	3.97929	-1.7163	1.44769	-1.18554	0.235803	NA
WBGene00000707	col-133	1037.91	0.731479	1.00339	0.729007	0.465997	0.659656
WBGene00000708	col-135	4.44167	1.18978	4.27146	0.278541	0.780597	NA
WBGene00000710	col-137	40.8339	2.21413	1.87945	1.17808	0.238767	0.435987
WBGene00000711	col-138	4442.7	0.175499	0.225142	0.779504	0.435683	0.634132
WBGene00000712	col-139	982.526	2.9752	1.60528	1.85338	0.0638273	0.177491
WBGene00000713	col-140	744.671	3.0575	1.61325	1.89524	0.0580607	0.166195
WBGene00000714	col-141	35.1367	-1.02977	0.430039	-2.39459	0.0166388	0.067304
WBGene00000715	col-142	461.411	-1.47006	0.468967	-3.13468	0.00172043	0.0116786
WBGene00000716	col-143	39.1595	4.80767	2.84621	1.68915	0.0911912	0.227434
WBGene00000717	col-144	2308.26	-2.00425	0.159614	-12.5569	3.64469e-36	5.40994e-33
WBGene00000718	col-145	730.226	-0.553032	0.883635	-0.62586	0.531406	0.71618
WBGene00000719	col-146	218.188	-0.33308	0.857042	-0.388639	0.697543	0.832304
WBGene00000720	col-147	1385.06	-1.92824	0.193796	-9.94985	2.52553e-23	1.77571e-20
WBGene00000722	col-149	1833.59	-1.77898	0.164553	-10.811	3.05385e-27	2.91402e-24
WBGene00000723	col-150	82.6605	-0.417613	0.565863	-0.738011	0.460508	0.654529
WBGene00000725	col-152	69.8882	1.94618	0.558746	3.48313	0.000495596	0.00429078
WBGene00000726	col-153	115.369	-0.05834	0.275736	-0.211579	0.832435	0.915229
WBGene00000727	col-154	140.504	-0.560729	0.410405	-1.36628	0.171851	0.350499
WBGene00000728	col-155	204.368	-0.646972	0.497276	-1.30103	0.193248	0.378167
WBGene00000729	col-156	199.513	0.0625323	0.900518	0.0694404	0.944639	0.972896
WBGene00000730	col-157	333.335	0.0396762	0.371326	0.10685	0.914908	0.957789
WBGene00000731	col-158	7.56716	-1.63104	0.909594	-1.79315	0.0729483	NA
WBGene00000732	col-159	933.642	0.0133118	0.996211	0.0133624	0.989339	0.994625
WBGene00000733	col-160	2009.14	-1.29564	0.427492	-3.03079	0.00243914	0.0153555
WBGene00000734	col-161	843.805	0.64667	0.868176	0.744861	0.456356	0.650774
WBGene00000735	col-162	574.395	0.867987	0.750407	1.15669	0.247399	0.445899
WBGene00000739	col-166	2433.63	-2.0962	0.280939	-7.46139	8.56162e-14	1.5456e-11
WBGene00000740	col-167	1578.92	-1.9312	0.175037	-11.033	2.64733e-28	2.99297e-25
WBGene00000741	col-168	379.243	-1.6534	0.231217	-7.15086	8.62372e-13	1.28005e-10
WBGene00000742	col-169	756.041	-2.59659	0.17245	-15.057	3.10445e-51	2.07362e-47
WBGene00000743	col-170	339.867	-1.71188	0.207945	-8.23236	1.83567e-16	4.90455e-14
WBGene00000745	col-172	49.8614	0.57434	0.404115	1.42123	0.15525	0.326715
WBGene00000746	col-173	311.699	0.631461	0.226207	2.79151	0.0052462	0.0277413
WBGene00000747	col-174	80.2649	0.733875	0.331998	2.21048	0.027072	0.0964766
WBGene00000748	col-175	3973.45	0.187338	0.143964	1.30128	0.193162	0.378094
WBGene00000749	col-176	1856.47	-2.04418	0.391468	-5.22183	1.77166e-07	5.44084e-06
WBGene00000750	col-177	9.61241	-0.914248	0.818484	-1.117	0.263994	NA
WBGene00000751	col-178	213.253	3.23867	1.73485	1.86682	0.0619261	0.174031
WBGene00000752	col-179	75.6086	4.50575	2.0798	2.16643	0.0302783	0.104384
WBGene00000753	col-180	714.773	-1.31026	0.332147	-3.94482	7.98605e-05	0.000967232
WBGene00000754	col-181	901.872	2.52152	1.3295	1.8966	0.0578811	0.165899
WBGene00000755	col-182	244.754	0.710267	0.248238	2.86123	0.00422	0.0235288
WBGene00000757	col-184	554.124	1.93678	1.06442	1.81957	0.0688239	0.187293
WBGene00000759	col-186	26.7587	0.0816404	0.5171	0.157881	0.87455	0.937202
WBGene00000761	coq-1	329.066	-0.11518	0.208367	-0.552776	0.580417	0.753453
WBGene00000762	coq-2	199.508	-0.394226	0.229395	-1.71855	0.0856965	0.217577
WBGene00000763	coq-3	128.793	-0.138792	0.26563	-0.5225	0.601322	0.767612
WBGene00000764	coq-4	79.3812	0.0436721	0.325983	0.13397	0.893426	0.945968
WBGene00000765	coq-5	252.863	-0.703088	0.208814	-3.36706	0.000759754	0.0060486
WBGene00000766	coq-6	203.548	-0.230735	0.276829	-0.833492	0.404567	0.60539
WBGene00000767	coq-8	524.3	-0.393996	0.183457	-2.14762	0.0317438	0.108457
WBGene00000768	cor-1	145.53	-0.273972	0.276658	-0.99029	0.322032	0.526629
WBGene00000770	cpb-1	294.275	0.273523	0.229168	1.19355	0.232655	0.428706
WBGene00000771	cpb-2	175.41	-0.50905	0.281043	-1.81129	0.0700957	0.18925
WBGene00000772	cpb-3	397.959	0.233532	0.218855	1.06706	0.285944	0.490143
WBGene00000773	cpf-1	222.434	-0.114114	0.261171	-0.436932	0.662161	0.809842
WBGene00000774	cpf-2	202.111	-0.502026	0.267594	-1.87608	0.060645	0.171262
WBGene00000775	cpin-1	49.6297	-0.324341	0.417252	-0.777328	0.436965	0.634907
WBGene00000776	cpl-1	9770.77	-0.29071	0.186474	-1.55899	0.118999	0.274609
WBGene00000777	cpn-1	618.054	0.177148	0.180709	0.980298	0.326939	0.531723
WBGene00000778	cpn-2	106.962	-0.306879	0.288269	-1.06456	0.287077	0.491108
WBGene00000779	cpn-3	1586.27	-0.564331	0.15122	-3.73186	0.000190069	0.00197751
WBGene00000780	cpn-4	156.336	0.423924	0.256918	1.65004	0.098935	0.241228
WBGene00000781	cpr-1	4618.81	-0.73627	0.158176	-4.65474	3.24393e-06	6.72914e-05
WBGene00000782	cpr-2	2.2197	1.52082	1.92278	0.790952	0.428972	NA
WBGene00000783	cpr-3	220.387	-1.77963	0.287928	-6.18082	6.37691e-10	4.11541e-08
WBGene00000784	cpr-4	5434.96	-0.91883	0.141261	-6.5045	7.79541e-11	6.42832e-09
WBGene00000785	cpr-5	6036.4	-1.57931	0.213732	-7.3892	1.47713e-13	2.46662e-11
WBGene00000786	cpr-6	5861.76	0.207526	0.201097	1.03197	0.302087	0.506601
WBGene00000787	cps-6	576.734	-0.759016	0.190039	-3.99401	6.49649e-05	0.000824184
WBGene00000788	cpz-1	3832.48	0.388658	0.143936	2.70022	0.00692941	0.0345282
WBGene00000789	cpz-2	1939.23	-0.606863	0.151846	-3.99658	6.42644e-05	0.000817627
WBGene00000792	crb-1	67.5936	0.432879	0.456887	0.947453	0.343408	0.547968
WBGene00000793	crh-1	188.76	-0.495455	0.258529	-1.91644	0.0553093	0.160665
WBGene00000794	crn-1	282.365	-0.372796	0.316006	-1.17971	0.238116	0.434918
WBGene00000795	crn-2	91.821	0.122523	0.353637	0.346464	0.728994	0.851744
WBGene00000796	crn-3	342.473	1.02328	0.243113	4.20906	2.5643e-05	0.000384905
WBGene00000797	crn-4	19.2064	0.657466	0.663076	0.99154	0.321422	0.526126
WBGene00000798	crn-5	134.345	-0.33955	0.276396	-1.22849	0.219262	0.411279
WBGene00000799	crn-6	121.074	-0.566477	0.292349	-1.93768	0.0526626	0.155051
WBGene00000800	cars-1	777.024	-0.769155	0.189068	-4.06815	4.73881e-05	0.000633691
WBGene00000801	cars-2	57.1829	-0.0711379	0.387693	-0.18349	0.854413	0.926696
WBGene00000802	crt-1	15387.3	-1.07124	0.140386	-7.63062	2.33622e-14	4.58964e-12
WBGene00000803	csb-1	42.0025	-0.626191	0.440156	-1.42266	0.154835	0.326442
WBGene00000804	csc-1	167.524	-0.205398	0.30468	-0.674145	0.500219	0.68904
WBGene00000812	csk-1	200.623	0.57175	0.254462	2.2469	0.0246464	0.0901319
WBGene00000813	csn-1	245.457	-0.317842	0.224223	-1.41753	0.156329	0.328209
WBGene00000814	csn-2	393.367	0.696409	0.196697	3.54053	0.00039933	0.00360206
WBGene00000815	csn-3	290.812	-0.0199035	0.226261	-0.0879672	0.929903	0.964682
WBGene00000816	csn-4	226.538	-0.398063	0.233757	-1.70289	0.0885883	0.222621
WBGene00000817	csn-5	233.563	-0.54594	0.238298	-2.29099	0.0219637	0.082582
WBGene00000818	csn-6	268.382	-0.0663338	0.235567	-0.281592	0.778257	0.884602
WBGene00000819	csp-1	6.14475	2.18752	1.29922	1.68372	0.0922348	NA
WBGene00000820	csp-2	25.7474	-0.425843	0.610335	-0.69772	0.485352	0.677796
WBGene00000821	csp-3	4.62774	0.609335	1.28316	0.47487	0.63488	NA
WBGene00000822	csq-1	1912.81	-0.444947	0.252011	-1.76559	0.0774648	0.202594
WBGene00000829	ctb-1	13795.1	0.0856278	0.209545	0.408637	0.682806	0.823853
WBGene00000830	ctl-1	3.85988	2.60476	1.73484	1.50144	0.133242	NA
WBGene00000831	ctl-2	854.123	-0.0479096	0.176278	-0.271785	0.785788	0.888545
WBGene00000832	ctn-1	238.825	-0.74437	0.270466	-2.75217	0.00592011	0.0305126
WBGene00000833	cts-1	6638.05	-0.548183	0.14186	-3.86424	0.000111435	0.00128666
WBGene00000834	cua-1	377.298	-0.448991	0.238133	-1.88546	0.0593679	0.168924
WBGene00000835	cuc-1	681.808	0.103756	0.223638	0.463946	0.642686	0.796664
WBGene00000836	cul-1	432.332	-0.00422058	0.195271	-0.0216139	0.982756	0.991514
WBGene00000837	cul-2	667.582	-0.160624	0.225588	-0.712023	0.476451	0.669426
WBGene00000838	cul-3	816.011	-0.42799	0.242688	-1.76354	0.0778094	0.203217
WBGene00000839	cul-4	284.355	0.352795	0.214686	1.64331	0.100319	0.243223
WBGene00000840	cul-5	292.111	0.547536	0.206492	2.65161	0.00801096	0.0386242
WBGene00000841	cul-6	73.8759	1.39335	0.413056	3.37327	0.000742808	0.00594558
WBGene00000843	cup-2	615.356	-0.252996	0.188221	-1.34415	0.178901	0.359877
WBGene00000845	cup-4	51.1581	-0.574703	0.399298	-1.43928	0.15007	0.319845
WBGene00000846	cup-5	199.972	0.181269	0.314597	0.576192	0.564485	0.741418
WBGene00000853	cut-6	16.2799	0.518047	0.713576	0.725988	0.467846	0.661162
WBGene00000854	cux-7	164.124	0.907103	0.258255	3.51243	0.000444034	0.0039362
WBGene00000857	cwn-1	98.7386	-0.430683	0.327086	-1.31673	0.187929	0.371731
WBGene00000858	cwn-2	54.3235	0.25507	0.371531	0.686538	0.492374	0.682739
WBGene00000862	cwp-4	6.32122	0.80021	1.19119	0.671775	0.501727	NA
WBGene00000863	cya-1	195.674	0.237472	0.237309	1.00069	0.316977	0.521435
WBGene00000864	cya-2	2.71576	0.906905	1.67054	0.54288	0.587212	NA
WBGene00000865	cyb-1	763.44	0.621997	0.399289	1.55776	0.119289	0.274992
WBGene00000866	cyb-2.1	92.5889	0.732389	0.472745	1.54923	0.121327	0.278188
WBGene00000867	cyb-2.2	129.233	0.74534	0.527128	1.41396	0.157373	0.329314
WBGene00000868	cyb-3	405.14	-0.0514982	0.467193	-0.110229	0.912228	0.956218
WBGene00000869	cyc-1	3176	-0.505051	0.160427	-3.14818	0.00164293	0.0112438
WBGene00000870	cyd-1	58.8227	0.455297	0.516471	0.881554	0.378018	0.580921
WBGene00000871	cye-1	241.723	0.0973192	0.2972	0.327454	0.743325	0.861836
WBGene00000872	cyk-1	301.42	0.210819	0.23619	0.892582	0.372081	0.575371
WBGene00000874	cyk-3	445.325	-0.102281	0.19008	-0.538094	0.590512	0.7594
WBGene00000875	cyk-4	567.261	-0.461902	0.310407	-1.48805	0.136737	0.300142
WBGene00000876	cyl-1	391.906	0.161287	0.227061	0.710324	0.477503	0.670341
WBGene00000877	cyn-1	909.437	-0.745203	0.174136	-4.27944	1.87363e-05	0.000294468
WBGene00000878	cyn-2	224.64	-0.361512	0.385642	-0.937428	0.348538	0.553312
WBGene00000879	cyn-3	1780.55	-0.777377	0.157594	-4.93278	8.10679e-07	2.03952e-05
WBGene00000880	cyn-4	225.324	0.198853	0.240673	0.82624	0.408668	0.60916
WBGene00000881	cyn-5	4119.14	-0.876447	0.183633	-4.77283	1.81655e-06	4.09921e-05
WBGene00000882	cyn-6	1202.68	-1.12353	0.262848	-4.27445	1.91611e-05	0.000299735
WBGene00000883	cyn-7	4052	-0.642474	0.200769	-3.20006	0.00137397	0.00969616
WBGene00000884	cyn-8	114.206	-0.835554	0.297396	-2.80957	0.0049608	0.02669
WBGene00000885	cyn-9	138.664	0.0616039	0.314225	0.19605	0.844571	0.92088
WBGene00000886	cyn-10	67.1892	0.577566	0.354551	1.62901	0.103311	0.247959
WBGene00000887	cyn-11	85.2513	0.0873534	0.30598	0.285488	0.775271	0.883053
WBGene00000888	cyn-12	143.767	-0.575508	0.297798	-1.93255	0.0532921	0.15633
WBGene00000889	cyn-13	335.478	-0.593428	0.201313	-2.94778	0.00320063	0.0189326
WBGene00000890	sig-7	175.387	0.0175807	0.251121	0.0700089	0.944187	0.972695
WBGene00000891	cyn-15	216.551	-0.376478	0.246153	-1.52944	0.126155	0.285838
WBGene00000892	cyn-16	98.1629	0.992925	0.318262	3.11984	0.0018095	0.0121656
WBGene00000893	cyn-17	82.2542	2.00534	0.480927	4.16974	3.04947e-05	0.00044571
WBGene00000894	dab-1	938.437	0.117089	0.169148	0.692227	0.488795	0.680047
WBGene00000895	dac-1	34.1894	0.439238	0.493243	0.89051	0.373192	0.576222
WBGene00000896	dad-1	817.362	-0.322948	0.178984	-1.80434	0.0711779	0.191283
WBGene00000897	daf-1	129.421	-0.405448	0.300986	-1.34707	0.177959	0.358791
WBGene00000898	daf-2	273.964	0.581554	0.225709	2.57656	0.00997891	0.0455288
WBGene00000899	daf-3	207.948	0.294941	0.229104	1.28737	0.197966	0.384003
WBGene00000900	daf-4	197.242	-0.212039	0.230751	-0.918908	0.358144	0.562016
WBGene00000901	daf-5	483.572	-0.221799	0.237095	-0.935486	0.349538	0.55421
WBGene00000902	daf-6	113.034	0.473646	0.338384	1.39973	0.161594	0.33566
WBGene00000903	daf-7	57.88	0.333791	0.448207	0.744725	0.456438	0.650823
WBGene00000904	daf-8	72.5162	-0.180697	0.327917	-0.551045	0.581603	0.754507
WBGene00000905	daf-9	51.332	-0.280811	0.485041	-0.578944	0.562627	0.740407
WBGene00000906	daf-10	4.2249	-0.209505	1.20007	-0.174578	0.861412	NA
WBGene00000907	daf-11	3.89821	2.62604	1.72934	1.51852	0.128882	NA
WBGene00000908	daf-12	245.174	0.934798	0.271189	3.44703	0.000566779	0.00476201
WBGene00000910	daf-14	207.053	0.461791	0.26033	1.77387	0.076085	0.200004
WBGene00000911	daf-15	523.777	0.996831	0.187706	5.31061	1.09261e-07	3.64903e-06
WBGene00000912	daf-16	1124.12	0.415066	0.178084	2.33073	0.0197674	0.0765429
WBGene00000913	daf-18	320.793	0.637879	0.368311	1.7319	0.0832908	0.213157
WBGene00000914	daf-19	93.9663	-0.452395	0.399381	-1.13274	0.257323	0.457429
WBGene00000915	hsp-90	12787.9	-1.53444	0.140656	-10.9092	1.04157e-27	1.07034e-24
WBGene00000917	daf-25	111.794	-0.437848	0.269558	-1.62432	0.104308	0.249543
WBGene00000920	daf-28	22.1534	-0.610431	0.534018	-1.14309	0.253	0.452454
WBGene00000923	daf-31	409.696	-0.0472389	0.203547	-0.232078	0.816477	0.906451
WBGene00000928	dao-2	2804.79	-0.794174	0.299649	-2.65035	0.00804086	0.0387231
WBGene00000929	dao-3	263.841	-0.0733135	0.239348	-0.306304	0.759373	0.872942
WBGene00000930	dao-4	642.55	0.459031	0.241278	1.9025	0.0571061	0.164274
WBGene00000931	dao-5	1231.14	-0.861129	0.297229	-2.89719	0.00376522	0.0215285
WBGene00000932	dao-6	4.68911	1.1794	1.41157	0.835523	0.403423	NA
WBGene00000933	dap-3	393.204	-0.690145	0.191785	-3.59854	0.000320015	0.00301912
WBGene00000934	dat-1	15.949	0.027511	0.66722	0.0412324	0.967111	0.984578
WBGene00000935	daz-1	621.671	-0.203787	0.308014	-0.661617	0.508217	0.695622
WBGene00000936	dbl-1	119.72	0.498877	0.447256	1.11542	0.264671	0.466334
WBGene00000937	dbr-1	226.892	0.678671	0.224596	3.02174	0.00251325	0.0157331
WBGene00000938	dcp-66	327.633	1.03617	0.208603	4.96719	6.7929e-07	1.75525e-05
WBGene00000939	dcr-1	469.126	0.617974	0.195493	3.1611	0.00157174	0.0108511
WBGene00000940	dcs-1	172.738	-0.293985	0.249953	-1.17616	0.23953	0.43684
WBGene00000941	ddp-1	403.523	-1.09369	0.214147	-5.10721	3.26946e-07	9.15655e-06
WBGene00000942	deb-1	904.808	-0.606478	0.174357	-3.47836	0.000504486	0.00434393
WBGene00000950	deg-1	11.8681	-0.0831953	0.731204	-0.113778	0.909413	0.95521
WBGene00000951	deg-3	26.5393	0.334276	0.524083	0.637829	0.523585	0.709748
WBGene00000952	del-1	11.1435	-1.17633	0.782397	-1.50349	0.132712	0.29476
WBGene00000953	del-2	9.61995	1.8353	1.02745	1.78627	0.0740559	NA
WBGene00000955	des-2	38.8145	0.781242	0.478648	1.63219	0.10264	0.246747
WBGene00000958	dgk-1	66.7125	-0.298561	0.34336	-0.869528	0.384558	0.587734
WBGene00000959	dgk-2	398.699	-0.372941	0.21614	-1.72546	0.0844449	0.215245
WBGene00000960	dgk-3	5.00389	1.30775	1.50918	0.866531	0.386199	NA
WBGene00000961	dgn-1	440.259	-0.24966	0.190823	-1.30833	0.190761	0.375019
WBGene00000962	dhc-1	2606.22	-0.459233	0.145865	-3.14834	0.00164201	0.0112433
WBGene00000963	dhp-1	188.998	0.74737	0.454154	1.64563	0.0998397	0.242541
WBGene00000964	dhp-2	153.488	-0.348091	0.379648	-0.916879	0.359206	0.563022
WBGene00000965	dhs-1	239.708	0.0727179	0.214735	0.33864	0.734881	0.855909
WBGene00000966	dhs-2	90.0618	0.648838	0.334836	1.93778	0.05265	0.155051
WBGene00000967	dhs-3	629.495	-0.571103	0.194536	-2.93572	0.00332772	0.0195235
WBGene00000968	dhs-4	68.4405	-2.23008	0.381091	-5.85182	4.86222e-09	2.38177e-07
WBGene00000969	dhs-5	195.422	-0.513604	0.335509	-1.53082	0.125814	0.285453
WBGene00000970	dhs-6	699.478	-0.205244	0.201457	-1.0188	0.308298	0.512705
WBGene00000971	dhs-7	52.6072	-0.0648214	0.395862	-0.163747	0.86993	0.934322
WBGene00000972	dhs-8	35.5679	-2.96585	0.501227	-5.91718	3.27503e-09	1.70238e-07
WBGene00000973	dhs-9	250.252	-0.629203	0.208179	-3.02241	0.00250768	0.0157056
WBGene00000974	dhs-11	62.7988	-0.100075	0.359971	-0.278009	0.781005	0.886095
WBGene00000975	dhs-12	183.944	-0.241399	0.234333	-1.03015	0.302938	0.507263
WBGene00000976	dhs-13	447.895	-0.62253	0.188142	-3.30883	0.000936865	0.00716943
WBGene00000977	dhs-14	176.476	0.126418	0.252445	0.500773	0.616531	0.778203
WBGene00000978	dhs-15	17.6918	-0.187393	0.711903	-0.263229	0.792374	0.891546
WBGene00000979	dhs-16	29.4173	0.0759612	0.558405	0.136032	0.891796	0.944912
WBGene00000980	dhs-17	23.1239	0.76652	0.580735	1.31991	0.186864	0.370703
WBGene00000981	dhs-18	502.944	0.828519	0.297514	2.78481	0.00535592	0.0282248
WBGene00000982	dhs-19	166.431	-0.136369	0.27704	-0.492236	0.622552	0.782364
WBGene00000983	dhs-20	114.973	0.437517	0.417461	1.04804	0.294618	0.499341
WBGene00000984	dhs-21	191.514	0.575428	0.237371	2.42417	0.0153436	0.0634574
WBGene00000985	dhs-22	597.154	-0.11271	0.183986	-0.612601	0.54014	0.723436
WBGene00000986	dhs-23	26.5548	-1.21656	0.499997	-2.43313	0.0149688	0.0622371
WBGene00000987	dhs-24	244.414	-0.807987	0.219957	-3.67339	0.000239353	0.00237733
WBGene00000988	dhs-25	950.723	-1.29281	0.18599	-6.95096	3.62819e-12	4.43598e-10
WBGene00000989	dhs-26	3.60352	4.05084	1.83323	2.20967	0.0271283	NA
WBGene00000990	dhs-27	148.932	-1.4965	0.301928	-4.95649	7.17793e-07	1.8405e-05
WBGene00000991	dhs-28	1889.77	-0.191438	0.151904	-1.26025	0.207579	0.3962
WBGene00000992	dhs-29	274.186	-0.902963	0.293572	-3.07578	0.00209954	0.013698
WBGene00000993	dhs-30	247.149	-0.670604	0.231558	-2.89605	0.00377898	0.0215833
WBGene00000994	ints-6	148.451	0.399058	0.263414	1.51495	0.129786	0.2907
WBGene00000995	die-1	218.676	-0.318286	0.21596	-1.47382	0.14053	0.306005
WBGene00000996	dif-1	668.71	-0.731913	0.168724	-4.33794	1.43826e-05	0.000238088
WBGene00000998	dig-1	805.273	-0.451143	0.26813	-1.68255	0.0924621	0.229762
WBGene00001000	dim-1	3492.46	-0.325109	0.212424	-1.53047	0.1259	0.285552
WBGene00001001	dis-3	350.97	-0.413049	0.213863	-1.93137	0.0534378	0.156678
WBGene00001002	div-1	192.612	-0.614721	0.32821	-1.87295	0.0610757	0.172242
WBGene00001005	dlc-1	2564.88	-0.3151	0.208239	-1.51316	0.130239	0.291072
WBGene00001006	dlg-1	962.954	-0.353274	0.181019	-1.95159	0.0509875	0.151466
WBGene00001007	dli-1	398.068	-0.710343	0.232735	-3.05216	0.00227203	0.0145643
WBGene00001008	dlk-1	449.121	-0.149064	0.184036	-0.80997	0.417957	0.618648
WBGene00001016	dna-2	232.824	-0.15108	0.305011	-0.495328	0.620369	0.780931
WBGene00001017	dnc-1	629.174	0.381165	0.175269	2.17475	0.0296491	0.102825
WBGene00001018	dnc-2	379.372	-0.104553	0.22506	-0.464555	0.64225	0.796271
WBGene00001019	dnj-1	437.485	0.290242	0.1891	1.53486	0.124819	0.283919
WBGene00001020	dnj-2	208.478	0.0450031	0.224448	0.200505	0.841085	0.918935
WBGene00001021	dnj-3	49.0423	0.229508	0.409432	0.560552	0.575103	0.749835
WBGene00001022	dnj-4	91.9496	0.889639	0.330471	2.69203	0.00710176	0.0351119
WBGene00001023	dnj-5	890.156	0.175928	0.233387	0.753801	0.450969	0.64689
WBGene00001025	dnj-7	598.358	-0.439444	0.186042	-2.36207	0.0181731	0.0716997
WBGene00001026	dnj-8	387.677	0.658096	0.23556	2.79374	0.00521016	0.027631
WBGene00001027	dnj-9	261.477	-0.523518	0.215133	-2.43346	0.0149553	0.0622312
WBGene00001028	dnj-10	290.119	0.141682	0.212927	0.665401	0.505794	0.6933
WBGene00001029	dnj-11	523.826	-0.186851	0.307159	-0.608321	0.542974	0.725577
WBGene00001030	dnj-12	1454.9	-1.24365	0.172128	-7.22516	5.00526e-13	7.68567e-11
WBGene00001031	dnj-13	934.209	-1.14566	0.260641	-4.39556	1.10487e-05	0.000189961
WBGene00001032	dnj-14	240.944	-0.182403	0.261738	-0.69689	0.485872	0.678051
WBGene00001033	dnj-15	116.523	0.00883898	0.282374	0.0313024	0.975028	0.987821
WBGene00001034	dnj-16	256.387	0.115695	0.238032	0.486048	0.626933	0.785768
WBGene00001035	dnj-17	169.406	0.262852	0.303462	0.866179	0.386392	0.589248
WBGene00001036	dnj-18	110.352	0.395013	0.29937	1.31948	0.187009	0.370771
WBGene00001037	dnj-19	1262.14	-1.06431	0.169992	-6.26097	3.826e-10	2.60773e-08
WBGene00001038	dnj-20	2520.82	0.0263716	0.159059	0.165798	0.868316	0.933814
WBGene00001039	dnj-21	72.3251	-0.341462	0.338896	-1.00757	0.313661	0.518267
WBGene00001040	dnj-22	219.848	0.914101	0.306146	2.98583	0.00282807	0.0171963
WBGene00001041	dnj-23	177.849	0.16438	0.244057	0.673531	0.50061	0.689164
WBGene00001042	dnj-24	250.784	-0.179613	0.238564	-0.752892	0.451515	0.647256
WBGene00001043	dnj-25	322.916	0.313829	0.264527	1.18638	0.235473	0.431685
WBGene00001044	dnj-26	53.1328	1.23852	0.411986	3.00622	0.00264517	0.0163521
WBGene00001045	dnj-27	294.21	-0.828162	0.280622	-2.95116	0.00316581	0.0187965
WBGene00001046	dnj-28	154.85	0.3552	0.293571	1.20993	0.226305	0.420592
WBGene00001047	dnj-29	1438.59	-0.331303	0.192898	-1.71751	0.0858865	0.21788
WBGene00001048	dnj-30	124.102	-0.238268	0.30206	-0.78881	0.430223	0.629399
WBGene00001049	dog-1	216.076	-0.344259	0.248543	-1.38511	0.166019	0.342558
WBGene00001050	dom-3	57.0066	0.261434	0.391569	0.667658	0.504352	0.692074
WBGene00001051	cks-1	335.964	0.218213	0.244632	0.892003	0.372391	0.575518
WBGene00001052	dop-1	25.8893	0.623798	0.597543	1.04394	0.296514	0.501092
WBGene00001053	dop-2	42.615	1.03306	0.468961	2.20287	0.0276041	0.0979452
WBGene00001054	dpf-1	52.9484	0.476876	0.413754	1.15256	0.249091	0.447621
WBGene00001055	dpf-2	100.926	-0.234528	0.292257	-0.802472	0.42228	0.623066
WBGene00001056	dpf-3	775.465	0.10624	0.171409	0.619802	0.535388	0.71976
WBGene00001057	dpf-4	413.981	-0.602439	0.200212	-3.009	0.00262109	0.0162333
WBGene00001058	dpf-5	803.913	-0.399236	0.167879	-2.37811	0.0174016	0.0695035
WBGene00001059	dpf-6	122.996	0.66407	0.444471	1.49407	0.135158	0.297752
WBGene00001060	dpf-7	137.2	0.577284	0.321587	1.79511	0.072636	0.193681
WBGene00001061	dpl-1	147.329	0.444231	0.300437	1.47862	0.139243	0.304209
WBGene00001063	dpy-1	36.1362	-1.22581	0.451949	-2.71226	0.00668255	0.0335106
WBGene00001064	dpy-2	1232.96	-0.844423	0.29559	-2.85673	0.00428024	0.0237359
WBGene00001065	dpy-3	783.947	-0.947645	0.232893	-4.06902	4.72119e-05	0.000632602
WBGene00001066	dpy-4	4955.27	-0.518792	0.352281	-1.47266	0.140842	0.306634
WBGene00001067	dpy-5	4276.15	-0.142257	0.295686	-0.481108	0.63044	0.788433
WBGene00001068	dpy-6	449.762	-1.11317	0.379887	-2.93027	0.00338672	0.0197914
WBGene00001069	dpy-7	1267.37	-0.689042	0.309963	-2.22298	0.0262169	0.0942256
WBGene00001070	dpy-8	1327.72	-0.744616	0.192997	-3.85817	0.000114241	0.00130663
WBGene00001071	dpy-9	1194.31	-0.754079	0.32964	-2.28758	0.0221618	0.0832563
WBGene00001072	dpy-10	917.314	-0.584928	0.271636	-2.15335	0.0312913	0.107185
WBGene00001073	dpy-11	2675.36	-0.430036	0.173936	-2.47238	0.0134217	0.0571204
WBGene00001074	dpy-13	4690.49	-0.207007	0.300545	-0.68877	0.490968	0.681688
WBGene00001075	dpy-14	1.75117	1.05167	2.0601	0.510497	0.609704	NA
WBGene00001076	dpy-17	94.8797	-1.69031	0.296086	-5.70885	1.13742e-08	5.0481e-07
WBGene00001077	dpy-18	1159.27	-1.02193	0.162386	-6.29321	3.1097e-10	2.22152e-08
WBGene00001078	dpy-19	91.6253	-0.375954	0.419101	-0.897049	0.369693	0.573206
WBGene00001079	dpy-20	159.827	0.682372	0.300583	2.27016	0.0231979	0.0860597
WBGene00001080	dpy-21	299.417	-0.197064	0.210674	-0.935397	0.349584	0.55421
WBGene00001081	dpy-22	265.194	0.872268	0.309667	2.81679	0.00485057	0.0262556
WBGene00001082	dpy-23	392.789	-0.335752	0.210687	-1.59361	0.111024	0.260662
WBGene00001085	dpy-26	397.507	0.298342	0.253975	1.17469	0.24012	0.437226
WBGene00001086	dpy-27	283.732	-0.0911405	0.21882	-0.416509	0.677037	0.819549
WBGene00001087	dpy-28	371.161	-0.0404713	0.224797	-0.180035	0.857125	0.927829
WBGene00001088	dpy-30	590.401	-0.638685	0.182298	-3.50352	0.000459149	0.00404869
WBGene00001089	dre-1	769.472	-0.294692	0.192854	-1.52806	0.126497	0.286322
WBGene00001090	drh-1	198.131	0.0706946	0.238832	0.296001	0.767229	0.87772
WBGene00001091	drh-2	443.033	2.04397	0.232147	8.80464	1.31277e-18	5.48042e-16
WBGene00001092	dro-1	114.135	-0.217747	0.323205	-0.67371	0.500495	0.689107
WBGene00001093	drp-1	442.266	-0.0245262	0.197701	-0.124057	0.90127	0.949981
WBGene00001094	dars-1	1648.65	-0.899077	0.151576	-5.93154	3.00105e-09	1.58462e-07
WBGene00001095	dars-2	141.872	0.334701	0.258191	1.29633	0.194862	0.380364
WBGene00001096	dsc-1	1.37752	2.66195	2.30005	1.15735	0.247131	NA
WBGene00001099	dsc-4	714.849	-0.867399	0.321664	-2.6966	0.0070051	0.0347955
WBGene00001101	dsh-1	202.391	1.14716	0.293948	3.90261	9.51603e-05	0.00113
WBGene00001102	dsh-2	176.867	-0.711849	0.325593	-2.18631	0.0287927	0.100692
WBGene00001105	dsl-3	2.37554	0.425294	1.63393	0.260289	0.794641	NA
WBGene00001107	dsl-5	6.65843	2.3075	1.58178	1.4588	0.14462	NA
WBGene00001109	dsl-7	9.15464	0.929415	0.946733	0.981707	0.326244	NA
WBGene00001110	duo-1	93.1849	0.231498	0.319732	0.724038	0.469043	0.662152
WBGene00001112	duo-3	203.844	0.589748	0.284177	2.07528	0.0379603	0.123235
WBGene00001113	dur-1	792.195	-0.896383	0.18892	-4.74476	2.0875e-06	4.60942e-05
WBGene00001115	dyb-1	41.9638	-0.182186	0.557128	-0.327009	0.743661	0.862002
WBGene00001116	dyc-1	87.9053	1.36908	0.346438	3.95188	7.75388e-05	0.000946838
WBGene00001117	dyf-1	11.5461	1.15952	0.850089	1.36399	0.17257	0.351373
WBGene00001118	dyf-2	15.1483	-0.81826	0.638646	-1.28124	0.200109	0.387148
WBGene00001119	dyf-3	19.3292	-0.416543	0.580427	-0.717648	0.472974	0.666293
WBGene00001121	dyf-5	6.28807	0.887438	1.11388	0.796705	0.425622	NA
WBGene00001122	dyf-6	10.1167	0.986557	0.945762	1.04313	0.296886	0.501489
WBGene00001123	dyf-7	45.1046	0.471562	0.436693	1.07985	0.28021	0.484823
WBGene00001127	dyf-11	3.34878	3.94511	1.8829	2.09523	0.0361507	NA
WBGene00001129	dyf-13	4.5487	0.978932	1.24445	0.786641	0.431492	NA
WBGene00001130	dyn-1	449.929	-0.50134	0.208495	-2.40456	0.0161918	0.0660678
WBGene00001131	dys-1	482.831	-0.137446	0.233646	-0.588265	0.556355	0.735558
WBGene00001132	alp-1	1309.05	-0.449248	0.279537	-1.60711	0.10803	0.255383
WBGene00001134	eat-3	522.057	0.33048	0.184938	1.78698	0.0739405	0.196064
WBGene00001135	eat-4	39.5558	-0.653355	0.497224	-1.31401	0.188844	0.37264
WBGene00001136	eat-5	6.10252	0.160038	1.09278	0.14645	0.883566	NA
WBGene00001137	eat-6	5820.51	-1.00365	0.238514	-4.20792	2.5773e-05	0.000386421
WBGene00001145	eat-16	298.404	0.183213	0.317173	0.577645	0.563504	0.740941
WBGene00001148	eat-20	204.522	-0.105424	0.237193	-0.444466	0.656705	0.807226
WBGene00001149	bcat-1	1580.6	-0.05978	0.159297	-0.375273	0.707457	0.839112
WBGene00001150	ech-1.1	35.7896	-0.050929	0.485645	-0.104869	0.91648	0.95862
WBGene00001151	ech-2	190.967	-0.554962	0.266215	-2.08464	0.0371021	0.121037
WBGene00001152	ech-3	107.032	0.485409	0.293313	1.65492	0.0979407	0.239588
WBGene00001153	ech-4	662.377	-0.322566	0.184465	-1.74866	0.0803503	0.207822
WBGene00001154	ech-5	284.5	-1.02947	0.200085	-5.14518	2.67269e-07	7.6619e-06
WBGene00001155	ech-6	6601.25	-0.632157	0.159571	-3.9616	7.44491e-05	0.00091435
WBGene00001156	ech-7	546.502	-1.54631	0.208392	-7.4202	1.16943e-13	1.97752e-11
WBGene00001157	ech-8	153.212	1.09724	0.326525	3.36037	0.000778389	0.00616756
WBGene00001158	ech-9	36.8943	-0.94188	0.418321	-2.25157	0.0243492	0.089363
WBGene00001159	eff-1	180.492	-0.827211	0.282739	-2.9257	0.00343678	0.0200227
WBGene00001160	efk-1	630.093	-0.29663	0.25525	-1.16211	0.245189	0.442931
WBGene00001161	efl-1	99.1729	0.286126	0.324501	0.881742	0.377916	0.580898
WBGene00001162	efl-2	69.9864	0.206596	0.351276	0.588131	0.556445	0.735558
WBGene00001163	efn-2	117.108	-0.354101	0.35387	-1.00065	0.316995	0.521435
WBGene00001164	efn-3	11.4994	1.10366	0.845143	1.30588	0.191593	0.376064
WBGene00001165	efn-4	35.5006	1.02936	0.490883	2.09695	0.0359978	0.118728
WBGene00001166	eftu-2	850.514	-0.814705	0.164687	-4.94699	7.53684e-07	1.91428e-05
WBGene00001167	eef-2	27021.9	-1.09444	0.18666	-5.8633	4.53767e-09	2.26373e-07
WBGene00001168	eef-1A.1	53034	-1.28164	0.248856	-5.15012	2.60316e-07	7.51092e-06
WBGene00001169	eef-1A.2	8223.51	-1.41037	0.164152	-8.59181	8.561e-18	3.09098e-15
WBGene00001170	egl-1	2.08582	1.60556	1.93647	0.829117	0.407038	NA
WBGene00001171	egl-2	28.4207	-0.357422	0.483703	-0.738929	0.45995	0.654085
WBGene00001172	egl-3	623.036	-0.482589	0.24025	-2.0087	0.0445693	0.138433
WBGene00001173	egl-4	1909.07	-0.381617	0.15928	-2.39588	0.0165805	0.0671794
WBGene00001174	egl-5	17.3639	-0.122755	0.612274	-0.20049	0.841098	0.918935
WBGene00001175	egl-6	9.9483	-0.468392	0.770751	-0.607709	0.543381	0.725862
WBGene00001177	egl-8	743.868	0.143576	0.17729	0.809838	0.418033	0.618648
WBGene00001178	egl-9	182.123	0.893506	0.38553	2.31761	0.0204708	0.0784028
WBGene00001179	egl-10	140.703	0.704011	0.265566	2.65099	0.00802571	0.038664
WBGene00001182	egl-13	225.922	-0.0104208	0.250605	-0.0415826	0.966831	0.984438
WBGene00001184	egl-15	235.938	1.24851	0.328055	3.80581	0.000141343	0.00155152
WBGene00001185	egl-17	13.7414	0.329615	0.719518	0.458105	0.646877	0.799558
WBGene00001186	egl-18	55.9622	-0.928911	0.347962	-2.66957	0.00759477	0.0370692
WBGene00001187	egl-19	209.664	0.407808	0.262297	1.55476	0.120003	0.275877
WBGene00001188	egl-20	59.5442	-0.0545184	0.36145	-0.150833	0.880108	0.939495
WBGene00001189	egl-21	674.189	-0.535394	0.255519	-2.09532	0.0361423	0.118981
WBGene00001190	egl-23	30.4686	0.0704919	0.490085	0.143836	0.88563	0.942194
WBGene00001193	egl-26	65.2129	0.259587	0.342411	0.758115	0.448382	0.644634
WBGene00001194	egl-27	666.186	0.72819	0.180675	4.03039	5.56839e-05	0.000721514
WBGene00001196	egl-30	1736.36	-0.203475	0.183421	-1.10933	0.267287	0.469394
WBGene00001202	egl-36	16.8437	2.70123	0.890852	3.03219	0.00242785	0.0153134
WBGene00001204	egl-38	19.032	-0.286516	0.568967	-0.503573	0.614562	0.776941
WBGene00001207	egl-43	30.26	-0.415883	0.512312	-0.811777	0.41692	0.617681
WBGene00001208	egl-44	462.558	0.311632	0.202055	1.54231	0.122998	0.281095
WBGene00001209	egl-45	1791.74	-0.870728	0.214609	-4.05727	4.96502e-05	0.000656061
WBGene00001210	egl-46	15.8428	-0.361515	0.657805	-0.549577	0.58261	0.754978
WBGene00001211	egl-47	6.08804	3.30273	1.62488	2.0326	0.0420925	NA
WBGene00001214	ego-1	271.599	-0.0363717	0.290762	-0.125091	0.900451	0.949418
WBGene00001215	ego-2	519.174	-0.466556	0.195962	-2.38085	0.0172725	0.0692093
WBGene00001224	ehs-1	248.436	0.486245	0.261736	1.85777	0.0632018	0.17647
WBGene00001225	eif-3.B	1338.06	-1.06346	0.208261	-5.10637	3.28414e-07	9.17841e-06
WBGene00001226	eif-3.C	1536.89	-0.956076	0.203559	-4.6968	2.64269e-06	5.61873e-05
WBGene00001227	eif-3.D	1204.2	-1.0581	0.161669	-6.54488	5.95417e-11	5.00263e-09
WBGene00001228	eif-3.E	928.151	-1.10084	0.200671	-5.48578	4.11648e-08	1.54472e-06
WBGene00001229	eif-3.F	876.084	-0.69786	0.172704	-4.04079	5.32716e-05	0.000694299
WBGene00001230	eif-3.G	685.538	-0.557899	0.169459	-3.29223	0.000993952	0.00754015
WBGene00001231	eif-3.H	649.306	-0.739901	0.17097	-4.32766	1.507e-05	0.000247322
WBGene00001232	eif-3.I	1080.23	-0.864084	0.173426	-4.98243	6.27895e-07	1.64795e-05
WBGene00001233	eif-3.K	631.488	-0.679741	0.174725	-3.89034	0.000100103	0.00117614
WBGene00001234	eif-6	581.938	-0.654318	0.19125	-3.42127	0.000623285	0.00514615
WBGene00001235	elb-1	126.767	-0.342078	0.263521	-1.29811	0.194251	0.379497
WBGene00001236	elc-1	58.6945	0.907761	0.394137	2.30316	0.0212697	0.080539
WBGene00001239	elo-1	4271.51	-0.985779	0.184681	-5.33773	9.41177e-08	3.22389e-06
WBGene00001240	elo-2	1076.13	-1.48126	0.178505	-8.29816	1.05734e-16	3.1389e-14
WBGene00001241	elo-3	704.521	-0.379606	0.175171	-2.16706	0.0302299	0.104244
WBGene00001242	elo-4	187.182	0.20965	0.381211	0.549959	0.582347	0.754978
WBGene00001243	elo-5	1131.78	-1.27369	0.18997	-6.70467	2.01859e-11	1.95629e-09
WBGene00001244	elo-6	1944.26	-1.4385	0.159929	-8.99466	2.36965e-19	1.17245e-16
WBGene00001245	elo-7	94.364	0.222131	0.308804	0.719325	0.47194	0.665118
WBGene00001246	elo-8	108.245	0.547743	0.385954	1.41919	0.155843	0.327807
WBGene00001247	elo-9	86.5825	-0.724688	0.364796	-1.98656	0.0469716	0.143198
WBGene00001248	elp-1	95.3606	0.140141	0.309784	0.452383	0.650993	0.802873
WBGene00001249	elt-1	102.328	0.496747	0.346482	1.43369	0.151661	0.322404
WBGene00001250	elt-2	177.271	0.602788	0.284352	2.11987	0.0340173	0.113767
WBGene00001251	elt-3	260.984	0.319745	0.309384	1.03349	0.301376	0.506107
WBGene00001252	elt-4	5.56162	1.3481	1.25942	1.07042	0.28443	NA
WBGene00001253	elt-6	37.9023	-0.498424	0.624038	-0.798708	0.42446	0.624832
WBGene00001258	emb-4	522.203	-0.406988	0.254006	-1.60228	0.109094	0.257125
WBGene00001259	emb-5	755.345	-0.00958428	0.199807	-0.0479677	0.961742	0.98211
WBGene00001262	emb-8	1139.02	-0.718937	0.161474	-4.45234	8.49413e-06	0.000153342
WBGene00001263	emb-9	4350.68	-0.515969	0.152772	-3.37738	0.000731796	0.0058824
WBGene00001281	emb-27	229.692	-0.336179	0.232143	-1.44816	0.147573	0.316188
WBGene00001284	emb-30	381.421	0.504803	0.192558	2.62157	0.00875264	0.0413899
WBGene00001303	sec-61.G	1726.29	-0.494827	0.179205	-2.76124	0.00575829	0.0298618
WBGene00001309	emr-1	145.718	-0.198755	0.26561	-0.748296	0.454282	0.649235
WBGene00001320	ent-1	740.001	-0.543171	0.301734	-1.80016	0.0718347	0.192305
WBGene00001324	eor-1	293.999	0.714815	0.212529	3.36337	0.000769971	0.006119
WBGene00001325	eor-2	94.6022	0.826517	0.327738	2.52189	0.0116727	0.0512996
WBGene00001328	epi-1	1641.21	-0.27408	0.162547	-1.68616	0.0917655	0.228541
WBGene00001329	epn-1	795.015	0.167552	0.194551	0.861221	0.389116	0.59134
WBGene00001330	eps-8	718.671	-0.713046	0.260202	-2.74035	0.00613734	0.0314374
WBGene00001331	erd-2.1	1228.79	-0.79829	0.191993	-4.15791	3.21169e-05	0.000463793
WBGene00001332	eri-1	125.022	0.264966	0.282373	0.938352	0.348064	0.552822
WBGene00001333	erm-1	2201.79	-0.218957	0.179289	-1.22125	0.221992	0.415057
WBGene00001334	ero-1	468.251	-0.0325788	0.186397	-0.174781	0.861251	0.930074
WBGene00001335	F35A5.8	74.2493	-0.329385	0.339653	-0.969771	0.33216	0.536882
WBGene00001336	qars-1	940.797	-0.811052	0.16079	-5.04416	4.55513e-07	1.22933e-05
WBGene00001337	ears-1	1156.76	-0.481842	0.229722	-2.09751	0.0359487	0.118665
WBGene00001338	ears-2	187.047	0.159975	0.257542	0.621158	0.534495	0.718947
WBGene00001340	etr-1	695.023	-0.0289584	0.173058	-0.167334	0.867107	0.933155
WBGene00001345	fos-1	274.763	0.312588	0.219114	1.4266	0.153696	0.32529
WBGene00001352	evl-14	285.441	1.18009	0.258243	4.56968	4.8846e-06	9.6244e-05
WBGene00001358	evl-20	79.2892	0.386872	0.34962	1.10655	0.268489	0.470866
WBGene00001362	exc-1	6.32205	0.14993	1.00697	0.148893	0.881638	NA
WBGene00001365	exc-4	164.548	0.635777	0.318232	1.99784	0.0457339	0.141067
WBGene00001366	exc-5	118.411	0.911105	0.291616	3.12433	0.00178212	0.0119997
WBGene00001368	exc-7	229.035	-0.0960079	0.225414	-0.425918	0.670168	0.814926
WBGene00001371	exl-1	209.524	-0.669135	0.267447	-2.50193	0.0123518	0.0536483
WBGene00001372	exo-3	179.11	-0.12929	0.3642	-0.354997	0.722592	0.847358
WBGene00001373	exp-1	11.4023	2.49492	1.09272	2.28321	0.0224178	0.0839584
WBGene00001374	exp-2	41.6026	0.646892	0.563674	1.14764	0.251119	0.450255
WBGene00001377	eya-1	3.20113	0.0904101	1.4262	0.0633923	0.949454	NA
WBGene00001385	far-1	7174.99	-0.516471	0.156397	-3.30232	0.000958898	0.0073116
WBGene00001386	far-2	13228.4	-0.431095	0.143322	-3.00787	0.00263084	0.0162861
WBGene00001387	far-3	146.137	-0.163894	0.251948	-0.650509	0.515364	0.702167
WBGene00001389	far-5	142.722	0.0749342	0.52904	0.141642	0.887363	0.942677
WBGene00001390	far-6	389.063	0.75567	0.263991	2.86248	0.00420337	0.0234753
WBGene00001391	far-7	63.9624	-0.0191201	0.599157	-0.0319117	0.974543	0.9875
WBGene00001392	far-8	709.194	-0.457015	0.284929	-1.60396	0.108722	0.256475
WBGene00001393	fat-1	4202.19	-0.557592	0.180638	-3.08679	0.00202329	0.0133148
WBGene00001394	fat-2	8141.01	-0.373684	0.15677	-2.38364	0.0171424	0.0688736
WBGene00001395	fat-3	1888.73	-0.238238	0.241775	-0.985371	0.324442	0.528951
WBGene00001396	fat-4	2975.49	-0.565743	0.190748	-2.96591	0.00301787	0.0181194
WBGene00001397	fat-5	214.092	-1.06138	0.302205	-3.51213	0.000444522	0.0039372
WBGene00001398	fat-6	3771.53	-0.974788	0.166366	-5.85929	4.64862e-09	2.30003e-07
WBGene00001399	fat-7	1315.89	-0.851405	0.226999	-3.7507	0.000176338	0.00185781
WBGene00001400	fax-1	6.02535	1.60166	1.26008	1.27108	0.203702	NA
WBGene00001401	fbf-1	163.528	-0.0882479	0.244497	-0.360936	0.718147	0.844964
WBGene00001402	fbf-2	162.41	-0.833526	0.24161	-3.44989	0.000560821	0.00472384
WBGene00001403	fbl-1	137.221	-0.368443	0.428982	-0.858877	0.390408	0.592034
WBGene00001404	fbp-1	1174.22	-0.764945	0.179221	-4.26817	1.97087e-05	0.000307579
WBGene00001405	fce-1	711.373	-0.166519	0.167185	-0.996013	0.319244	0.5238
WBGene00001406	fce-2	154.829	-0.323234	0.279161	-1.15788	0.246914	0.445479
WBGene00001410	feh-1	37.8584	-0.490493	0.468965	-1.0459	0.295605	0.500316
WBGene00001411	fem-1	467.398	-0.230595	0.187336	-1.23092	0.218353	0.41038
WBGene00001412	fem-2	300.335	-0.615277	0.26095	-2.35784	0.0183817	0.0723818
WBGene00001413	fem-3	59.7124	0.83262	0.578324	1.43971	0.149949	0.319637
WBGene00001414	fer-1	189.852	-0.592929	0.259467	-2.28518	0.0223021	0.0836656
WBGene00001423	fib-1	2806.31	-0.896309	0.215333	-4.16243	3.14881e-05	0.000457227
WBGene00001424	fis-1	33.4516	0.40559	0.542719	0.74733	0.454865	0.649619
WBGene00001425	fis-2	129.088	-0.808283	0.274492	-2.94465	0.00323322	0.0190696
WBGene00001426	fkb-1	692.344	-0.184294	0.175189	-1.05197	0.292812	0.497163
WBGene00001427	fkb-2	2117.39	-0.638095	0.176613	-3.61295	0.000302739	0.0028744
WBGene00001428	fkb-3	974.497	-0.331788	0.162071	-2.04717	0.0406412	0.129546
WBGene00001429	fkb-4	108.327	-0.420379	0.280652	-1.49787	0.134168	0.296746
WBGene00001430	fkb-5	1108.2	-1.17609	0.173846	-6.76511	1.33206e-11	1.37946e-09
WBGene00001431	fkb-6	980.758	-0.98783	0.180396	-5.47591	4.35272e-08	1.61972e-06
WBGene00001432	fkb-7	77.3723	0.096448	0.494921	0.194876	0.84549	0.921582
WBGene00001433	fkb-8	89.9265	-0.486183	0.345825	-1.40587	0.159764	0.33291
WBGene00001434	fkh-2	2.55333	0.323209	1.7083	0.189199	0.849937	NA
WBGene00001438	fkh-6	105.41	0.205801	0.284864	0.722453	0.470016	0.663176
WBGene00001439	fkh-7	403.158	1.04169	0.318491	3.27071	0.00107278	0.00801527
WBGene00001440	fkh-8	8.41069	0.0483307	0.966371	0.0500126	0.960112	NA
WBGene00001441	fkh-9	756.107	0.479923	0.172363	2.78438	0.00536308	0.0282402
WBGene00001442	fkh-10	13.3399	0.311804	0.781827	0.398814	0.69003	0.82828
WBGene00001443	fli-1	322.311	0.387429	0.214373	1.80727	0.0707208	0.190476
WBGene00001444	flp-1	316.745	-0.474873	0.332178	-1.42958	0.152839	0.324131
WBGene00001445	flp-2	32.907	-0.538986	0.477303	-1.12923	0.2588	0.459432
WBGene00001446	flp-3	87.0431	-0.597725	0.370465	-1.61345	0.106648	0.253152
WBGene00001447	flp-4	40.9623	-0.0028599	0.454856	-0.00628749	0.994983	0.997299
WBGene00001448	flp-5	108.722	-0.513999	0.314667	-1.63347	0.102371	0.246392
WBGene00001449	flp-6	157.426	-0.0519835	0.299512	-0.17356	0.862211	0.930695
WBGene00001450	flp-7	68.547	-0.865332	0.459393	-1.88364	0.0596135	0.169406
WBGene00001451	flp-8	83.7262	-0.369974	0.354391	-1.04397	0.296498	0.501092
WBGene00001452	flp-9	230.278	0.0589502	0.387704	0.15205	0.879148	0.939306
WBGene00001453	flp-10	156.783	0.481188	0.327294	1.4702	0.141508	0.307582
WBGene00001454	flp-11	137.288	-0.615342	0.37605	-1.63633	0.10177	0.245495
WBGene00001455	flp-12	160.375	-0.284581	0.338726	-0.840153	0.400823	0.601954
WBGene00001456	flp-13	81.5734	0.0228175	0.431459	0.0528846	0.957824	0.980128
WBGene00001457	flp-14	263.645	-0.349049	0.325568	-1.07213	0.283664	0.48827
WBGene00001458	flp-15	54.565	-0.444701	0.409619	-1.08564	0.277636	0.481556
WBGene00001459	flp-16	119.139	-0.0215971	0.359573	-0.060063	0.952105	0.977195
WBGene00001460	flp-17	117.251	-0.355788	0.360981	-0.985614	0.324323	0.52895
WBGene00001461	flp-18	141.839	-0.373978	0.378184	-0.988879	0.322722	0.527424
WBGene00001462	flp-19	73.9416	-0.710615	0.314954	-2.25625	0.0240547	0.088672
WBGene00001463	flp-20	50.2061	-1.15395	0.391463	-2.94779	0.00320055	0.0189326
WBGene00001464	flp-21	48.2717	-0.261121	0.472109	-0.553095	0.580198	0.753342
WBGene00001465	flr-1	55.2309	0.474244	0.387798	1.22292	0.221361	0.414227
WBGene00001466	flr-2	34.2799	0.4819	0.466642	1.0327	0.301746	0.50641
WBGene00001468	flr-4	38.0142	-0.0398456	0.500096	-0.0796759	0.936495	0.968016
WBGene00001470	baz-2	72.238	0.809685	0.365748	2.21378	0.0268442	0.0959092
WBGene00001475	fmi-1	48.5419	-0.250998	0.391591	-0.640968	0.521543	0.707699
WBGene00001476	fmo-1	333.145	0.100788	0.254927	0.39536	0.692577	0.829579
WBGene00001477	fmo-2	12.1704	1.15351	0.834094	1.38295	0.166681	0.343148
WBGene00001478	fmo-3	127.563	-0.0928743	0.432409	-0.214783	0.829936	0.913899
WBGene00001479	fmo-4	441.364	1.22176	0.264483	4.61942	3.84822e-06	7.78914e-05
WBGene00001480	fmo-5	101.786	-0.0137169	0.319332	-0.0429549	0.965737	0.983971
WBGene00001481	fog-1	89.0079	-0.424829	0.305513	-1.39054	0.164364	0.339793
WBGene00001482	fog-2	87.1595	0.0669355	0.323392	0.20698	0.836026	0.916793
WBGene00001483	fog-3	62.0077	-0.505719	0.488541	-1.03516	0.300594	0.505174
WBGene00001484	fox-1	73.5308	-0.30137	0.329563	-0.914454	0.360478	0.564089
WBGene00001485	fre-1	172.085	-0.0568523	0.263488	-0.215768	0.829168	0.913782
WBGene00001486	frh-1	74.4539	0.0271402	0.364991	0.0743585	0.940725	0.970661
WBGene00001487	frk-1	86.2539	0.0671177	0.373211	0.179838	0.857279	0.927921
WBGene00001488	frm-1	1148.83	-0.0980321	0.218779	-0.448086	0.654091	0.8049
WBGene00001489	frm-2	286.227	0.399004	0.215548	1.85111	0.0641533	0.178115
WBGene00001490	frm-3	90.869	1.33337	0.349276	3.81751	0.000134805	0.00149698
WBGene00001491	frm-4	554.593	0.65928	0.188473	3.49801	0.000468738	0.00410077
WBGene00001492	frm-5.1	11.9555	-1.1622	0.762406	-1.52438	0.127413	0.287665
WBGene00001493	frm-7	504.861	1.11714	0.18782	5.9479	2.71604e-09	1.45134e-07
WBGene00001494	frm-8	56.1677	-0.190163	0.391873	-0.485267	0.627487	0.786065
WBGene00001495	F31B12.3	25.1886	0.328903	0.531008	0.619394	0.535657	0.720048
WBGene00001496	frm-10	394.906	0.644978	0.198389	3.25108	0.00114966	0.00844326
WBGene00001497	fars-1	706.169	-0.685356	0.166195	-4.12381	3.72656e-05	0.000525692
WBGene00001498	fars-3	775.002	-0.582095	0.180262	-3.22915	0.00124157	0.00895583
WBGene00001499	fsn-1	186.461	-0.0252562	0.290204	-0.0870289	0.930649	0.964959
WBGene00001500	ftn-1	74.6482	-0.507821	0.321166	-1.58118	0.113837	0.265633
WBGene00001501	ftn-2	2325.18	-0.586319	0.176499	-3.32193	0.000893967	0.00689983
WBGene00001502	ftt-2	2989.49	-0.489557	0.15204	-3.21991	0.00128229	0.0091949
WBGene00001503	fum-1	1876.83	-0.934219	0.180683	-5.17048	2.33489e-07	6.88561e-06
WBGene00001505	fut-1	188.549	-0.44926	0.239474	-1.87603	0.0606514	0.171262
WBGene00001506	fut-2	53.066	0.956218	0.421563	2.26827	0.0233129	0.0863665
WBGene00001507	fut-4	3.50405	0.994263	1.68534	0.589948	0.555226	NA
WBGene00001508	fut-8	110.312	0.927476	0.335441	2.76495	0.00569323	0.0295822
WBGene00001509	fzo-1	360.218	-0.213113	0.199986	-1.06564	0.286587	0.49071
WBGene00001510	fzr-1	460.44	0.0180814	0.183609	0.0984778	0.921553	0.961023
WBGene00001511	fzy-1	332.622	0.195837	0.348915	0.561275	0.57461	0.749577
WBGene00001512	gab-1	9.6654	-0.282685	0.804347	-0.351447	0.725253	NA
WBGene00001513	gad-1	264.301	-0.26985	0.282487	-0.955265	0.339444	0.544308
WBGene00001514	xnd-1	258.716	-0.212417	0.36774	-0.577629	0.563514	0.740941
WBGene00001515	gap-1	26.8036	0.417884	0.540196	0.773578	0.43918	0.63668
WBGene00001516	gap-2	274.686	0.221294	0.207378	1.06711	0.285923	0.490143
WBGene00001517	gar-1	27.5879	0.982803	0.52958	1.85582	0.0634797	0.176967
WBGene00001518	gar-2	41.1625	1.40099	0.520397	2.69215	0.0070992	0.0351119
WBGene00001519	gar-3	39.0504	0.793147	0.50754	1.56273	0.118116	0.272949
WBGene00001520	gas-1	1458.8	-0.943149	0.154204	-6.11623	9.58172e-10	5.87166e-08
WBGene00001522	gbh-1	96.8154	-0.83459	0.286553	-2.91251	0.00358534	0.0206807
WBGene00001523	gbh-2	223.318	0.685572	0.475111	1.44297	0.149028	0.318335
WBGene00001526	gck-1	687.742	0.121823	0.173666	0.70148	0.483004	0.676019
WBGene00001527	gcs-1	669.991	0.223413	0.201603	1.10818	0.267783	0.470142
WBGene00001529	gcy-2	4.3106	-0.758923	1.13855	-0.666567	0.505049	NA
WBGene00001531	gcy-4	2.12335	-0.791503	1.58377	-0.499759	0.617245	NA
WBGene00001532	gcy-5	2.67956	2.03215	2.03755	0.997349	0.318595	NA
WBGene00001534	gcy-7	3.98763	1.58405	1.49644	1.05855	0.289806	NA
WBGene00001535	gcy-8	4.29048	1.70813	1.44251	1.18414	0.236358	NA
WBGene00001536	gcy-9	5.09427	1.99471	1.44034	1.38488	0.166088	NA
WBGene00001537	gcy-11	33.4208	-0.348593	0.526965	-0.661511	0.508285	0.695644
WBGene00001538	gcy-12	415.151	0.86874	0.260891	3.3299	0.000868787	0.0067556
WBGene00001539	gcy-13	3.63642	-2.19976	1.29216	-1.70238	0.0886835	NA
WBGene00001541	gcy-15	26.3287	0.0643852	0.656056	0.0981398	0.921821	0.961028
WBGene00001542	gcy-17	2.74741	0.709171	1.68244	0.421514	0.67338	NA
WBGene00001543	gcy-18	11.3702	-0.940122	0.908013	-1.03536	0.3005	0.505144
WBGene00001544	gcy-19	8.81327	-0.908203	0.885861	-1.02522	0.305259	NA
WBGene00001546	gcy-21	20.0702	-1.27411	0.560959	-2.27131	0.0231285	0.0858499
WBGene00001547	gcy-22	30.4407	1.706	0.596238	2.86128	0.00421939	0.0235288
WBGene00001548	gcy-23	4.09612	-0.583183	1.22821	-0.474823	0.634913	NA
WBGene00001551	gcy-31	5.44881	-0.585987	1.02524	-0.571559	0.567621	NA
WBGene00001552	gcy-32	8.85085	-0.220285	0.845587	-0.260512	0.794469	NA
WBGene00001553	gcy-33	4.30166	4.30263	1.77175	2.42847	0.0151628	NA
WBGene00001554	gcy-34	2.52805	0.554113	1.57502	0.351813	0.724978	NA
WBGene00001555	gcy-35	9.48637	1.74438	0.974791	1.78949	0.073536	NA
WBGene00001556	gcy-36	8.05945	-0.476066	0.907352	-0.524676	0.599808	NA
WBGene00001557	gcy-37	7.67538	-1.5773	0.914923	-1.72397	0.084713	NA
WBGene00001558	gdi-1	2755.04	-0.281941	0.163858	-1.72064	0.0853164	0.216722
WBGene00001559	gei-1	348.935	-0.193597	0.247501	-0.782208	0.434092	0.632668
WBGene00001560	gei-3	469.489	0.808389	0.236814	3.41361	0.000641093	0.00525743
WBGene00001561	gei-4	784.88	-0.836534	0.209824	-3.98683	6.69607e-05	0.000842305
WBGene00001562	lin-66	455.331	0.122642	0.21383	0.573548	0.566274	0.74238
WBGene00001563	gei-6	280.507	-0.312569	0.32806	-0.95278	0.340701	0.545417
WBGene00001564	icl-1	7628.05	0.246301	0.14409	1.70936	0.087384	0.220423
WBGene00001565	gei-8	286.874	0.621864	0.24918	2.49564	0.012573	0.0543394
WBGene00001566	acdh-13	260.348	-0.977331	0.276226	-3.53816	0.000402925	0.00362714
WBGene00001568	snpc-4	350.699	0.0578946	0.230344	0.25134	0.801552	0.897714
WBGene00001569	meg-3	15.0128	2.09989	1.15852	1.81257	0.0698985	0.188947
WBGene00001570	gei-13	394.739	0.676626	0.282304	2.3968	0.0165392	0.0670959
WBGene00001571	gei-14	116.335	1.3164	0.419948	3.13467	0.00172045	0.0116786
WBGene00001572	gei-15	117.885	-1.02559	0.292146	-3.51053	0.000447216	0.00395653
WBGene00001574	gei-17	645.014	0.286474	0.176669	1.62153	0.104904	0.250386
WBGene00001575	gei-18	10.2324	0.691334	0.9159	0.754814	0.450361	0.646458
WBGene00001577	gem-4	39.4784	1.29843	0.49069	2.64613	0.00814179	0.0390823
WBGene00001578	ges-1	261.462	-0.450991	0.274549	-1.64266	0.100452	0.243238
WBGene00001579	gex-2	255.448	-0.54656	0.220581	-2.47782	0.0132187	0.056472
WBGene00001580	gex-3	260.275	-0.304199	0.310939	-0.978323	0.327915	0.532611
WBGene00001581	gfi-1	933.658	-1.36679	0.334521	-4.08582	4.39222e-05	0.000596297
WBGene00001582	gfi-2	596.855	0.699539	0.195152	3.58459	0.000337611	0.00315174
WBGene00001583	gfi-3	69.6143	0.269305	0.348592	0.77255	0.439789	0.637197
WBGene00001584	nrde-4	378.825	0.803909	0.198911	4.04155	5.3098e-05	0.000692711
WBGene00001585	gfl-1	101.563	-0.198675	0.329603	-0.602772	0.546661	0.728463
WBGene00001586	lgc-57	12.899	0.143452	0.72532	0.197777	0.84322	0.920349
WBGene00001587	lgc-58	17.9491	0.202739	0.666883	0.30401	0.76112	0.873816
WBGene00001588	ggr-3	15.5693	0.642203	0.707346	0.907904	0.363929	0.567693
WBGene00001589	gip-1	261.151	-0.547803	0.224775	-2.43712	0.0148048	0.0617091
WBGene00001590	lipt-1	67.147	0.307113	0.360302	0.852378	0.394004	0.595419
WBGene00001591	glc-1	306.184	1.00117	0.333213	3.00458	0.00265944	0.016415
WBGene00001592	glc-2	72.6668	-0.332234	0.418659	-0.793567	0.427448	0.627089
WBGene00001593	glc-3	7.70877	0.351375	0.929135	0.378175	0.705301	NA
WBGene00001594	glc-4	45.0085	-0.248744	0.414412	-0.600234	0.54835	0.72955
WBGene00001595	gld-1	1734.49	0.0382875	0.381707	0.100306	0.920101	0.960659
WBGene00001596	gld-2	786.455	0.797542	0.195823	4.07277	4.64582e-05	0.000623754
WBGene00001597	gld-3	363.635	0.366039	0.327621	1.11726	0.263882	0.465372
WBGene00001598	glh-1	2183.53	-0.689367	0.196123	-3.51498	0.000439788	0.00390893
WBGene00001599	glh-2	239.312	0.296465	0.337053	0.879579	0.379087	0.581694
WBGene00001600	glh-3	133.794	0.0778394	0.295382	0.263521	0.792149	0.891367
WBGene00001601	glh-4	165.411	-0.653252	0.331419	-1.97107	0.0487154	0.146442
WBGene00001602	gln-1	93.908	-0.476094	0.327891	-1.45199	0.146505	0.314842
WBGene00001603	gln-2	282.142	0.0592023	0.3421	0.173055	0.862608	0.930833
WBGene00001604	gln-3	2625.23	-1.016	0.146574	-6.93169	4.15846e-12	4.83068e-10
WBGene00001605	gln-4	57.9697	-0.335373	0.394602	-0.849903	0.395379	0.596552
WBGene00001606	gln-5	117.179	0.169927	1.0421	0.163061	0.87047	0.934475
WBGene00001607	gln-6	229.766	0.711382	0.935666	0.760295	0.447078	0.643452
WBGene00001608	R07B1.8	8.93436	-0.941607	0.828448	-1.13659	0.255709	NA
WBGene00001609	glp-1	268.581	0.0378284	0.327376	0.11555	0.908009	0.954307
WBGene00001612	glr-1	14.6586	0.89119	0.723225	1.23224	0.217858	0.409853
WBGene00001613	glr-2	13.599	1.60407	0.905158	1.77214	0.076371	0.20048
WBGene00001614	glr-3	3.15689	-1.46567	1.38367	-1.05927	0.289478	NA
WBGene00001615	glr-4	57.5401	0.18114	0.384459	0.471155	0.63753	0.79291
WBGene00001616	glr-5	30.2304	0.718428	0.515677	1.39317	0.163567	0.338617
WBGene00001617	glr-6	63.5045	0.353052	0.364862	0.967631	0.333229	0.538218
WBGene00001619	glr-8	2.40193	3.46213	1.99346	1.73674	0.0824323	NA
WBGene00001620	glt-1	1029.52	-0.682101	0.221468	-3.07991	0.00207067	0.0135532
WBGene00001621	glt-3	63.2826	-0.911222	0.431304	-2.11272	0.0346251	0.115236
WBGene00001622	glt-4	30.6463	0.287098	0.488147	0.588138	0.55644	0.735558
WBGene00001623	glt-5	41.4372	-0.297716	0.451621	-0.659216	0.509757	0.696801
WBGene00001624	glt-6	20.5619	-0.728423	0.639315	-1.13938	0.254544	0.454242
WBGene00001625	glt-7	9.1858	-0.188225	0.827237	-0.227534	0.820008	NA
WBGene00001626	gly-1	38.2128	1.23378	0.528773	2.33329	0.0196329	0.0762185
WBGene00001627	gly-2	55.6576	1.36544	0.49566	2.75478	0.00587307	0.0303397
WBGene00001628	gly-3	725.214	-0.153972	0.168257	-0.915101	0.360138	0.563888
WBGene00001629	gly-4	508.374	-0.44407	0.200076	-2.21951	0.0264523	0.0948662
WBGene00001630	gly-5	761.712	-0.376963	0.168252	-2.24047	0.0250605	0.0913711
WBGene00001631	gly-6	873.425	-0.628	0.284994	-2.20355	0.0275559	0.0978519
WBGene00001632	gly-7	857.39	-0.655685	0.171975	-3.81268	0.000137469	0.00152222
WBGene00001633	gly-8	1494.21	-0.809926	0.208408	-3.88626	0.000101801	0.0011919
WBGene00001635	gly-10	408.702	-0.268314	0.256992	-1.04406	0.296459	0.501092
WBGene00001636	gly-11	96.8529	0.123251	0.352899	0.349252	0.7269	0.850544
WBGene00001637	gly-12	136.894	-0.624882	0.274253	-2.27849	0.0226975	0.0847207
WBGene00001638	gly-13	180.639	-0.146501	0.247789	-0.591235	0.554363	0.733822
WBGene00001639	gly-14	25.2946	-0.376594	0.598767	-0.62895	0.529382	0.714371
WBGene00001643	gly-18	5.01041	1.16479	1.22717	0.949161	0.342539	NA
WBGene00001644	gly-19	98.4578	0.38803	0.306119	1.26758	0.204948	0.39332
WBGene00001645	gly-20	401.199	0.150232	0.222897	0.673997	0.500314	0.68904
WBGene00001646	gna-1	58.4297	-0.89633	0.363618	-2.46503	0.0137001	0.0579542
WBGene00001647	gna-2	89.3231	1.16304	0.490161	2.37276	0.0176556	0.0702803
WBGene00001648	goa-1	1207.38	-0.23957	0.171303	-1.39852	0.161957	0.336013
WBGene00001649	gob-1	596.738	-0.35318	0.234471	-1.50629	0.131993	0.293832
WBGene00001650	gon-1	256.332	0.20432	0.254898	0.801573	0.4228	0.623564
WBGene00001651	gon-2	467.572	0.542329	0.185487	2.92381	0.00345776	0.0201273
WBGene00001653	gon-4	153.193	1.03676	0.351378	2.95054	0.00317214	0.0188173
WBGene00001660	gop-1	260.083	-0.0184696	0.225418	-0.0819348	0.934699	0.967491
WBGene00001661	gop-2	235.716	-0.380463	0.220257	-1.72736	0.0841029	0.214671
WBGene00001662	gop-3	553.217	-0.461962	0.225967	-2.04437	0.0409167	0.130175
WBGene00001663	gpa-1	24.8508	0.390861	0.549387	0.71145	0.476806	0.669854
WBGene00001664	gpa-2	10.2114	-0.159321	0.873319	-0.182432	0.855244	0.927131
WBGene00001665	gpa-3	10.0123	0.351803	0.852476	0.412684	0.679838	0.821525
WBGene00001666	gpa-4	7.30533	-0.0455869	0.929268	-0.0490568	0.960874	NA
WBGene00001668	gpa-6	2.72927	-0.552635	1.9168	-0.288311	0.773109	NA
WBGene00001669	gpa-7	52.0407	-0.126852	0.386863	-0.327898	0.742989	0.861671
WBGene00001670	gpa-8	2.60018	0.359814	1.67977	0.214204	0.830388	NA
WBGene00001671	gpa-9	11.1554	2.17288	1.19072	1.82485	0.0680239	0.185721
WBGene00001672	gpa-10	3.43501	0.953782	1.66071	0.574323	0.565749	NA
WBGene00001673	gpa-11	7.40123	-1.87462	0.915566	-2.04749	0.0406095	NA
WBGene00001674	gpa-12	94.704	-0.260078	0.30958	-0.8401	0.400852	0.601954
WBGene00001675	gpa-13	4.20878	0.832279	1.48792	0.559357	0.575918	NA
WBGene00001676	gpa-14	4.72405	-0.766463	1.17276	-0.653556	0.513398	NA
WBGene00001677	gpa-15	12.0635	2.72125	1.12031	2.42902	0.0151397	0.0627136
WBGene00001678	gpa-16	96.5463	0.117237	0.352184	0.332886	0.73922	0.85909
WBGene00001679	gpb-1	1744.59	-0.600608	0.154331	-3.89169	9.95485e-05	0.00117169
WBGene00001680	gpb-2	164.144	0.390214	0.276836	1.40955	0.158673	0.331412
WBGene00001681	gpc-1	26.7995	-0.499124	0.544583	-0.916527	0.359391	0.563113
WBGene00001682	gpc-2	577.562	-0.0676177	0.247722	-0.272958	0.784885	0.888146
WBGene00001683	gpd-1	98.7298	-0.013188	0.48392	-0.0272525	0.978258	0.989517
WBGene00001684	gpd-2	2482.38	-0.84371	0.159119	-5.30237	1.14308e-07	3.77048e-06
WBGene00001685	gpd-3	2372.42	-0.620861	0.203899	-3.04494	0.00232727	0.0148118
WBGene00001686	gpd-4	78.6364	0.119883	0.397602	0.301514	0.763022	0.875099
WBGene00001687	gpn-1	81.759	-0.720681	0.30451	-2.36669	0.017948	0.0711128
WBGene00001688	gpr-1	62.9071	-0.419122	0.411984	-1.01733	0.308998	0.513741
WBGene00001689	gpr-2	121.849	-0.455354	0.321176	-1.41777	0.156258	0.328209
WBGene00001690	grd-1	369.074	0.98681	0.253493	3.89285	9.90753e-05	0.00116715
WBGene00001691	grd-2	121.559	1.18277	0.326039	3.62769	0.000285966	0.00274638
WBGene00001692	grd-3	277.25	-1.49051	0.204085	-7.30335	2.80697e-13	4.57297e-11
WBGene00001693	grd-4	3.09172	-1.58167	1.34978	-1.1718	0.241279	NA
WBGene00001694	grd-5	1052.31	0.241477	0.19417	1.24364	0.213632	0.403872
WBGene00001695	grd-6	150.8	1.59038	1.11135	1.43102	0.152423	0.323569
WBGene00001696	grd-7	2.16686	0.182545	1.98582	0.0919238	0.926759	NA
WBGene00001699	grd-10	275.825	-1.5719	0.372711	-4.21748	2.47044e-05	0.000374179
WBGene00001700	grd-11	12.2319	0.871235	0.951411	0.915729	0.359809	0.563504
WBGene00001701	grd-12	24.0807	-0.295186	0.537208	-0.549483	0.582674	0.754978
WBGene00001702	grd-13	189.368	-2.04914	0.320013	-6.40331	1.52045e-10	1.19481e-08
WBGene00001703	grd-14	347.518	0.977205	0.433544	2.25399	0.0241967	0.0890311
WBGene00001704	grd-15	6.72159	-0.719295	0.934013	-0.770112	0.441233	NA
WBGene00001705	grd-16	10.2803	-0.455495	0.850295	-0.53569	0.592173	0.760365
WBGene00001707	grh-1	132.99	-0.3618	0.265429	-1.36308	0.172858	0.3518
WBGene00001708	grk-1	148.7	0.246908	0.251577	0.981443	0.326374	0.531193
WBGene00001709	grk-2	58.5146	1.22681	0.419507	2.9244	0.00345124	0.0200981
WBGene00001710	grl-1	4.67892	-0.384295	1.17957	-0.325793	0.744581	NA
WBGene00001711	grl-2	10.4206	0.59948	0.928583	0.645586	0.518548	0.704995
WBGene00001712	grl-3	2.83593	2.12062	1.95368	1.08545	0.277722	NA
WBGene00001713	grl-4	241.877	-0.825469	0.854273	-0.966283	0.333902	0.538868
WBGene00001714	grl-5	725.748	0.344882	0.239044	1.44275	0.14909	0.318407
WBGene00001716	grl-7	1342.61	-0.073498	0.153915	-0.477522	0.632991	0.790366
WBGene00001717	grl-8	7.21704	-0.240274	0.919474	-0.261316	0.793848	NA
WBGene00001719	grl-10	221.857	0.396871	0.32988	1.20308	0.228947	0.424166
WBGene00001721	grl-12	5.50468	0.192711	1.13282	0.170117	0.864918	NA
WBGene00001723	grl-14	29.4549	2.68182	0.694608	3.86091	0.000112966	0.00129984
WBGene00001724	grl-15	600.607	0.05794	0.290603	0.199379	0.841967	0.919316
WBGene00001725	grl-16	1899.7	0.371481	0.411463	0.902829	0.366617	0.570222
WBGene00001726	grl-17	5.83103	1.07008	1.38047	0.775154	0.438249	NA
WBGene00001727	grl-18	6.52678	1.63815	1.15952	1.41279	0.157718	NA
WBGene00001730	grl-21	93.2654	0.0590896	0.455612	0.129693	0.896809	0.947527
WBGene00001731	grl-22	9.05641	0.233568	0.885856	0.263664	0.792039	NA
WBGene00001736	grl-27	4.69803	0.68441	1.60976	0.425163	0.670717	NA
WBGene00001740	gro-1	98.3779	0.701257	0.34608	2.02628	0.0427356	0.134603
WBGene00001743	grp-1	177.14	0.800483	0.334085	2.39605	0.0165729	0.0671794
WBGene00001744	gars-1	1073.95	-0.410067	0.165665	-2.47528	0.0133131	0.0567477
WBGene00001745	gsa-1	177.285	-0.907997	0.235239	-3.8599	0.000113436	0.00130076
WBGene00001746	gsk-3	834.049	-0.406227	0.162252	-2.50368	0.0122908	0.053448
WBGene00001747	gsp-1	1426.96	-0.698024	0.165575	-4.21575	2.48949e-05	0.000376212
WBGene00001748	gsp-2	1802.3	-0.24947	0.14937	-1.67014	0.0948909	0.234229
WBGene00001749	gst-1	755.843	-0.68004	0.168993	-4.02408	5.71973e-05	0.000740406
WBGene00001750	gst-2	3.949	1.4167	1.42633	0.993247	0.320589	NA
WBGene00001751	gst-3	12.4117	1.0106	0.843881	1.19756	0.231089	0.426692
WBGene00001752	gst-4	160.401	-0.60026	0.239989	-2.5012	0.0123773	0.0537018
WBGene00001753	gst-5	212.683	-0.961336	0.250739	-3.83401	0.00012607	0.00141562
WBGene00001754	gst-6	197.725	-1.65937	0.24365	-6.81047	9.72806e-12	1.05656e-09
WBGene00001755	gst-7	296.46	-0.751443	0.225864	-3.32697	0.000877944	0.00680305
WBGene00001757	gst-9	10.0359	-0.179756	0.871336	-0.2063	0.836557	0.916793
WBGene00001758	gst-10	171.11	-1.12706	0.430469	-2.61821	0.00883922	0.0416666
WBGene00001759	gst-11	13.2371	-0.483477	0.707874	-0.682999	0.494607	0.684464
WBGene00001760	gst-12	5.12167	-1.17845	1.12798	-1.04474	0.296141	NA
WBGene00001761	gst-13	331.365	-0.0118763	0.197291	-0.0601969	0.951999	0.977161
WBGene00001762	gst-14	5.10919	-1.04639	1.11307	-0.940089	0.347172	NA
WBGene00001763	gst-15	4.65397	1.70433	1.38262	1.23268	0.217695	NA
WBGene00001764	gst-16	7.59172	-0.0343433	0.890743	-0.0385558	0.969245	NA
WBGene00001767	gst-19	5.33103	-1.71871	1.09383	-1.57128	0.116117	NA
WBGene00001768	gst-20	108.021	-2.13862	0.282657	-7.56615	3.84444e-14	7.2335e-12
WBGene00001769	gst-21	13.7795	-0.1428	0.746259	-0.191354	0.848248	0.923156
WBGene00001770	gst-22	86.6783	-0.260468	0.312559	-0.83334	0.404653	0.60539
WBGene00001771	gst-23	6.33964	-0.277621	1.04573	-0.26548	0.79064	NA
WBGene00001772	gst-24	24.9578	-2.40882	0.521076	-4.62278	3.78624e-06	7.69457e-05
WBGene00001774	gst-26	332.184	-1.73884	0.330549	-5.26046	1.43695e-07	4.59238e-06
WBGene00001775	gst-27	458.239	-1.39617	0.223661	-6.24236	4.31022e-10	2.87901e-08
WBGene00001776	gst-28	56.8938	-0.7982	0.383523	-2.08123	0.0374128	0.121813
WBGene00001777	gst-29	7.87242	1.41576	1.04134	1.35955	0.173971	NA
WBGene00001779	gst-31	2.35473	-1.66242	1.71696	-0.968234	0.332928	NA
WBGene00001781	gst-33	8.76738	-0.0361096	0.930792	-0.0387945	0.969054	NA
WBGene00001782	gst-34	2.34685	0.653745	1.84292	0.354734	0.722789	NA
WBGene00001783	gst-35	13.782	0.591423	0.760751	0.777419	0.436911	0.634907
WBGene00001784	gst-36	283.285	-0.748162	0.216059	-3.46277	0.000534637	0.00456081
WBGene00001786	gst-38	27.9354	-1.3118	0.475221	-2.76041	0.00577288	0.0298931
WBGene00001787	gst-39	74.5094	-0.748897	0.328471	-2.27995	0.0226106	0.0845383
WBGene00001788	gst-40	5.30355	0.651875	1.14244	0.5706	0.568271	NA
WBGene00001789	gst-41	14.2884	0.667076	1.08048	0.61739	0.536978	0.720953
WBGene00001790	gst-42	194.557	-0.586797	0.224531	-2.61344	0.00896369	0.0420751
WBGene00001791	gst-43	62.4767	-0.669539	0.385409	-1.73722	0.082349	0.211476
WBGene00001792	gst-44	1.64329	2.92408	2.67426	1.09342	0.27421	NA
WBGene00001793	gsy-1	893.685	-0.711521	0.162551	-4.37722	1.20201e-05	0.000203048
WBGene00001794	gta-1	2861.64	-0.55966	0.188189	-2.97392	0.00294022	0.0177484
WBGene00001795	gtl-1	420.239	1.57695	0.223845	7.04481	1.85708e-12	2.53151e-10
WBGene00001796	gtl-2	25.5621	0.454963	0.546974	0.831781	0.405533	0.606189
WBGene00001803	lite-1	22.682	-0.243587	0.56156	-0.433769	0.664456	0.811303
WBGene00001804	gur-3	1.6318	2.90565	2.20263	1.31917	0.187111	NA
WBGene00001805	gur-4	10.0461	-1.70744	0.957947	-1.7824	0.0746843	0.197379
WBGene00001806	gur-5	5.95767	-0.551198	1.05034	-0.524782	0.599735	NA
WBGene00001808	gut-2	114.164	-0.57424	0.279449	-2.0549	0.0398888	0.128003
WBGene00001811	haf-1	41.8907	0.232848	0.427023	0.545281	0.58556	0.75624
WBGene00001812	haf-2	417.097	-0.273037	0.237802	-1.14817	0.250899	0.450083
WBGene00001813	haf-3	380.142	-1.01478	0.22311	-4.54837	5.40625e-06	0.000104066
WBGene00001814	haf-4	960.435	-1.42726	0.201711	-7.07576	1.48635e-12	2.09013e-10
WBGene00001815	hmt-1	344.726	-1.03783	0.299091	-3.46995	0.000520562	0.00445496
WBGene00001816	haf-6	206.985	-0.946995	0.24638	-3.84364	0.000121223	0.00137589
WBGene00001817	haf-7	166.157	0.864922	0.259796	3.32923	0.000870871	0.00676393
WBGene00001819	haf-9	1463.74	-0.862231	0.154651	-5.57535	2.47038e-08	1.01586e-06
WBGene00001820	ham-1	43.0451	-0.911557	0.516331	-1.76545	0.0774881	0.202616
WBGene00001821	ham-2	26.3226	0.247033	0.573252	0.430933	0.666517	0.812039
WBGene00001823	hap-1	107.423	-0.123763	0.276696	-0.447289	0.654666	0.805534
WBGene00001824	hbl-1	93.8949	0.322483	0.36655	0.879777	0.37898	0.581679
WBGene00001827	hcf-1	460.601	-0.0486581	0.219069	-0.222113	0.824226	0.911342
WBGene00001829	hcp-1	481.02	0.0266885	0.395459	0.0674873	0.946194	0.973863
WBGene00001830	hcp-2	558.112	-0.0370606	0.289684	-0.127935	0.898201	0.948093
WBGene00001831	hcp-3	144.842	-0.172607	0.364173	-0.473971	0.635521	0.791749
WBGene00001832	hcp-4	415.698	-0.148576	0.372919	-0.398412	0.690326	0.82828
WBGene00001833	hcp-6	250.132	-0.327428	0.266344	-1.22934	0.218943	0.410853
WBGene00001834	hda-1	518.885	0.00706387	0.19432	0.0363517	0.971002	0.985835
WBGene00001835	hda-2	99.9272	0.491932	0.311515	1.57916	0.114299	0.266478
WBGene00001836	hda-3	177.548	-0.125392	0.248226	-0.505152	0.613452	0.775991
WBGene00001837	hda-4	259.659	0.608257	0.219568	2.77025	0.00560133	0.0291956
WBGene00001838	hda-10	92.6734	-0.543082	0.310754	-1.74763	0.0805288	0.208122
WBGene00001839	hdl-1	60.3354	0.706759	0.500757	1.41138	0.158133	0.330697
WBGene00001840	hel-1	2443.22	-0.759465	0.166675	-4.55655	5.19997e-06	0.000100676
WBGene00001841	hen-1	2.76015	3.65788	2.15327	1.69876	0.089365	NA
WBGene00001843	hgo-1	485.718	-0.798831	0.184518	-4.32929	1.49593e-05	0.00024611
WBGene00001844	hid-1	223.104	0.136164	0.242616	0.561232	0.574639	0.749577
WBGene00001851	hif-1	1365.29	-0.1305	0.164978	-0.791014	0.428936	0.628307
WBGene00001852	hil-1	24.4336	1.52577	0.656518	2.32403	0.0201238	0.0774068
WBGene00001853	hil-2	294.66	-0.635936	0.35082	-1.81271	0.0698764	0.188947
WBGene00001854	hil-3	154.36	-0.376619	0.353816	-1.06445	0.287125	0.491127
WBGene00001855	hil-4	397.984	-0.63523	0.353003	-1.7995	0.0719389	0.192391
WBGene00001856	hil-5	520.685	-0.808199	0.352338	-2.29382	0.0218011	0.0820399
WBGene00001858	hil-7	6.9037	1.25742	1.06478	1.18092	0.237633	NA
WBGene00001859	hil-8	5.94926	2.12285	1.40483	1.51111	0.130761	NA
WBGene00001860	him-1	505.459	0.347037	0.217885	1.59275	0.111216	0.260895
WBGene00001862	him-3	311.307	0.0970796	0.206088	0.471059	0.637599	0.79291
WBGene00001863	him-4	705.727	-0.20632	0.198194	-1.041	0.297874	0.502373
WBGene00001864	him-5	77.8714	1.19887	0.364864	3.28581	0.00101691	0.00769247
WBGene00001865	him-6	186.868	-0.0852579	0.272133	-0.313295	0.754057	0.869525
WBGene00001867	him-8	95.576	1.17819	0.338724	3.47833	0.000504555	0.00434393
WBGene00001869	him-10	172.713	0.585268	0.322064	1.81724	0.0691799	0.18784
WBGene00001872	him-14	76.149	0.980389	0.388264	2.52506	0.0115679	0.0509346
WBGene00001874	him-17	353.789	-0.389241	0.234315	-1.66119	0.0966757	0.23723
WBGene00001875	his-1	5.02121	-1.82354	1.07485	-1.69656	0.0897806	NA
WBGene00001876	his-2	7.01761	-3.38631	1.16278	-2.91226	0.00358824	NA
WBGene00001877	his-3	29.1	0.193407	0.495337	0.390456	0.6962	0.831593
WBGene00001878	his-4	8.44808	-0.420694	0.840837	-0.500328	0.616844	NA
WBGene00001879	his-5	6.40412	0.262955	1.00779	0.260923	0.794152	NA
WBGene00001880	his-6	15.813	-0.242904	0.741213	-0.327711	0.74313	0.86176
WBGene00001881	his-7	8.4192	0.549548	0.951564	0.577521	0.563587	NA
WBGene00001882	his-8	4.35207	-2.74701	1.2912	-2.12749	0.0333791	NA
WBGene00001890	his-16	13.6174	-5.25573	1.01738	-5.16594	2.39231e-07	6.99433e-06
WBGene00001891	his-17	4.56117	-0.706556	1.18408	-0.596714	0.550698	NA
WBGene00001892	his-18	6.28633	-0.633195	1.05856	-0.598167	0.549728	NA
WBGene00001898	his-24	200.347	-0.574973	0.347134	-1.65635	0.097652	0.239013
WBGene00001906	his-32	7.72292	-1.75417	0.87176	-2.01222	0.0441967	NA
WBGene00001909	his-35	381.564	-0.582455	0.191708	-3.03824	0.00237965	0.015052
WBGene00001910	C50F4.6	39.6976	-0.67715	0.404752	-1.673	0.0943275	0.233183
WBGene00001911	his-37	568.532	-0.150144	0.248538	-0.604109	0.545771	0.727859
WBGene00001912	his-38	8.53791	0.159182	0.935685	0.170123	0.864913	NA
WBGene00001914	his-40	12.0283	1.23315	0.813255	1.51631	0.129441	0.290272
WBGene00001915	his-41	404.658	-0.312539	0.241097	-1.29632	0.194866	0.380364
WBGene00001922	his-48	20.2958	-3.09518	0.606245	-5.10549	3.29943e-07	9.18273e-06
WBGene00001933	his-59	104.314	-2.33804	0.333264	-7.01558	2.29e-12	2.97011e-10
WBGene00001934	his-60	101.794	-1.74167	0.277664	-6.2726	3.55078e-10	2.4451e-08
WBGene00001935	his-61	52.0831	-2.29832	0.434697	-5.28717	1.24225e-07	4.04762e-06
WBGene00001936	his-62	87.0214	-3.72389	0.387198	-9.61752	6.74396e-22	4.50463e-19
WBGene00001937	his-63	9.69137	-3.96237	1.02397	-3.86963	0.000109003	NA
WBGene00001938	his-64	27.0954	-5.12544	0.718962	-7.12895	1.01137e-12	1.45278e-10
WBGene00001941	his-67	10.9944	-2.6494	1.03774	-2.55305	0.0106785	0.0478062
WBGene00001942	his-68	24.3294	-0.0382425	0.61566	-0.0621162	0.95047	0.976117
WBGene00001944	his-70	109.269	-0.18676	0.283345	-0.659124	0.509816	0.696811
WBGene00001945	his-71	413.246	-0.352668	0.185208	-1.90417	0.0568881	0.163876
WBGene00001946	his-72	720.158	-0.428352	0.16854	-2.54155	0.0110363	0.0490193
WBGene00001947	his-73	7.9236	0.644853	0.943567	0.68342	0.494341	NA
WBGene00001948	hlh-1	20.3893	-0.087254	0.608067	-0.143494	0.8859	0.942256
WBGene00001949	hlh-2	18.1248	0.569409	0.647444	0.879473	0.379145	0.581715
WBGene00001951	hlh-4	6.00999	0.593831	1.16813	0.50836	0.611201	NA
WBGene00001952	hlh-6	3.05193	-2.1519	1.39845	-1.53877	0.12386	NA
WBGene00001953	hlh-8	17.0227	0.102297	0.664338	0.153983	0.877623	0.938426
WBGene00001954	hlh-10	2.5901	0.813645	1.66353	0.489106	0.624767	NA
WBGene00001955	hlh-11	767.699	0.174115	0.279483	0.62299	0.533291	0.717951
WBGene00001962	hlh-19	1.63521	2.90829	2.18148	1.33317	0.182475	NA
WBGene00001963	btb-1	8.72678	1.66435	1.02982	1.61615	0.106062	NA
WBGene00001971	hmg-1.1	2048.01	-0.491686	0.218143	-2.25396	0.0241988	0.0890311
WBGene00001972	hmg-1.2	548.287	0.211969	0.215497	0.983631	0.325297	0.529952
WBGene00001973	hmg-3	340.781	0.284141	0.261302	1.0874	0.276858	0.480643
WBGene00001974	hmg-4	273.793	0.417785	0.267669	1.56083	0.118564	0.273746
WBGene00001975	hmg-5	234.898	0.717206	0.234137	3.06319	0.00218994	0.0141467
WBGene00001976	hmg-11	192.378	-0.315201	0.344654	-0.914544	0.360431	0.564081
WBGene00001977	hmg-12	503.845	-0.713435	0.350785	-2.03382	0.0419695	0.132829
WBGene00001978	hmp-1	409.873	0.635165	0.226425	2.80519	0.00502871	0.0269469
WBGene00001979	hmp-2	314.723	-0.490197	0.265092	-1.84916	0.0644347	0.178781
WBGene00001980	hmr-1	801.777	-0.482863	0.179427	-2.69114	0.00712073	0.0351797
WBGene00001983	hoe-1	642.313	0.43355	0.202179	2.14438	0.0320021	0.108893
WBGene00001984	hog-1	137.65	0.027768	0.284124	0.0977321	0.922145	0.96114
WBGene00001985	hop-1	60.6756	0.0740085	0.374342	0.197703	0.843277	0.920349
WBGene00001986	hot-1	48.6456	-0.412432	0.385534	-1.06977	0.284724	0.489426
WBGene00001987	hot-2	6.22189	-0.229447	1.06719	-0.215	0.829767	NA
WBGene00001988	hot-3	3.37869	1.12006	1.4974	0.748003	0.454458	NA
WBGene00001989	hot-4	21.6314	0.0989773	0.663238	0.149233	0.881369	0.940057
WBGene00001990	hot-5	27.4444	1.17552	0.620591	1.89419	0.0582001	0.166506
WBGene00001991	hot-6	35.7248	0.57643	0.540012	1.06744	0.285774	0.490143
WBGene00001992	hot-7	3.52221	1.21147	1.45046	0.835231	0.403588	NA
WBGene00001993	hpd-1	2091.01	-1.36807	0.149538	-9.14867	5.76405e-20	3.20842e-17
WBGene00001994	hpk-1	676.123	-0.178518	0.222329	-0.802946	0.422006	0.62273
WBGene00001995	hpl-1	41.976	-0.216162	0.420635	-0.513894	0.607326	0.771528
WBGene00001996	hpl-2	169.284	0.00482046	0.374335	0.0128774	0.989726	0.99464
WBGene00001997	hpr-9	67.5942	1.05096	0.380652	2.76094	0.0057636	0.0298666
WBGene00001998	hpr-17	107.892	-0.224409	0.341411	-0.657299	0.510988	0.6977
WBGene00001999	hrpa-1	1552.66	-0.362383	0.177734	-2.0389	0.0414601	0.131577
WBGene00002000	hrpr-1	1181.18	-0.772861	0.195355	-3.95619	7.61553e-05	0.000931648
WBGene00002001	hars-1	462.362	-0.498168	0.192181	-2.59218	0.00953704	0.044024
WBGene00002002	hsb-1	303.416	0.434312	0.277394	1.56569	0.117422	0.271767
WBGene00002003	hse-5	199.013	0.0291256	0.241843	0.120432	0.904141	0.951881
WBGene00002004	hsf-1	227.558	0.479293	0.240095	1.99627	0.0459046	0.1413
WBGene00002005	hsp-1	11959.1	-1.77957	0.292326	-6.08763	1.14596e-09	6.77384e-08
WBGene00002007	hsp-3	10325.5	-1.09654	0.180607	-6.07142	1.26781e-09	7.42836e-08
WBGene00002008	hsp-4	2266.52	-0.268895	0.240623	-1.1175	0.263782	0.465259
WBGene00002010	hsp-6	3172.82	-1.17728	0.189099	-6.22576	4.79228e-10	3.16931e-08
WBGene00002011	hsp-12.2	133.89	-0.276766	0.27936	-0.990715	0.321825	0.526418
WBGene00002012	hsp-12.3	138.263	0.465336	0.402543	1.15599	0.247685	0.446053
WBGene00002013	hsp-12.6	26.3856	2.25447	0.79644	2.83068	0.00464492	0.0253762
WBGene00002016	hsp-16.2	196.227	-3.76126	0.275688	-13.6432	2.21764e-42	4.23221e-39
WBGene00002018	hsp-16.41	198.074	-3.41095	0.243338	-14.0174	1.22073e-44	2.71796e-41
WBGene00002021	hsp-17	338.147	-1.06604	0.23474	-4.54136	5.58937e-06	0.000106675
WBGene00002023	hsp-25	786.581	-0.516509	0.164226	-3.14512	0.00166017	0.0113328
WBGene00002024	hsp-43	156.847	-0.763062	0.338727	-2.25274	0.0242758	0.0892653
WBGene00002025	hsp-60	2997.23	-1.4834	0.229042	-6.47655	9.38464e-11	7.55238e-09
WBGene00002026	hsp-70	174.968	-4.50367	0.300656	-14.9795	1.0001e-50	4.45347e-47
WBGene00002027	hsr-9	801.562	0.299866	0.254593	1.17783	0.238866	0.436108
WBGene00002028	hst-1	146.285	0.110086	0.275798	0.399154	0.68978	0.82828
WBGene00002029	hst-2	55.7074	-0.235481	0.381023	-0.618023	0.53656	0.720755
WBGene00002030	hst-3.1	15.1645	0.826828	0.744804	1.11013	0.266944	0.468977
WBGene00002031	hst-6	37.2711	-0.61052	0.428589	-1.42449	0.154305	0.325976
WBGene00002032	htp-1	346.238	-0.444133	0.199751	-2.22344	0.0261864	0.0942194
WBGene00002033	htp-2	186.234	-0.390719	0.275632	-1.41754	0.156325	0.328209
WBGene00002034	htp-3	239.479	-0.188851	0.247448	-0.763194	0.445348	0.642484
WBGene00002035	hum-1	313.006	0.344419	0.208389	1.65277	0.0983781	0.240324
WBGene00002036	hum-2	721.924	0.0935104	0.189781	0.492728	0.622205	0.782162
WBGene00002037	hum-4	280.273	0.254615	0.292423	0.870708	0.383913	0.587211
WBGene00002038	hum-5	714.817	0.351987	0.177961	1.97789	0.0479415	0.144997
WBGene00002039	hum-6	345.12	0.105775	0.245059	0.431632	0.666009	0.811753
WBGene00002040	hum-7	94.3806	0.640338	0.313283	2.04396	0.0409579	0.130256
WBGene00002041	hum-8	419.265	0.669558	0.208858	3.2058	0.00134686	0.00957059
WBGene00002042	hus-1	56.3104	1.00056	0.388893	2.57283	0.0100871	0.0459163
WBGene00002043	hyl-1	440.151	-0.423868	0.21898	-1.93565	0.0529108	0.155485
WBGene00002044	hyl-2	603.103	-0.559963	0.184116	-3.04136	0.00235514	0.0149323
WBGene00002045	icd-1	9361.32	-0.818885	0.144265	-5.67627	1.37665e-08	6.02974e-07
WBGene00002046	icln-1	233.415	-0.0722396	0.240821	-0.299972	0.764199	0.875308
WBGene00002047	icp-1	229.991	-0.736997	0.347324	-2.12193	0.0338437	0.113512
WBGene00002048	ida-1	565.929	-0.552929	0.311282	-1.7763	0.0756835	0.199376
WBGene00002050	ifa-1	234.033	0.122216	0.263299	0.464172	0.642524	0.796537
WBGene00002051	ifa-3	3.15151	2.29241	1.85585	1.23523	0.216745	NA
WBGene00002052	ifa-4	218.119	0.425757	0.375547	1.1337	0.256922	0.456959
WBGene00002053	ifb-1	1417.99	-0.349517	0.156892	-2.22775	0.025897	0.0935072
WBGene00002054	ifb-2	2046.91	-0.631358	0.287958	-2.19253	0.0283411	0.0995176
WBGene00002055	ifc-1	699.439	-0.833863	0.362199	-2.30222	0.0213225	0.0806932
WBGene00002056	ifc-2	2097.5	-0.680394	0.29674	-2.2929	0.021854	0.0822154
WBGene00002057	ifd-1	280.161	0.45854	0.22913	2.00122	0.0453682	0.14023
WBGene00002058	ifd-2	213.675	0.231932	0.317249	0.731074	0.464734	0.658445
WBGene00002059	ife-1	1556.32	-0.641426	0.172251	-3.72378	0.000196261	0.00202616
WBGene00002060	ife-2	249.232	-1.31893	0.245332	-5.37608	7.6126e-08	2.65158e-06
WBGene00002061	ife-3	759.15	-0.480786	0.291472	-1.64951	0.0990425	0.241267
WBGene00002062	ife-4	59.9567	0.100666	0.353538	0.28474	0.775843	0.883437
WBGene00002063	ife-5	79.6275	-0.513049	0.337884	-1.51842	0.12891	0.289721
WBGene00002064	iff-1	2077.97	-0.541145	0.175773	-3.07866	0.00207937	0.0136005
WBGene00002065	iff-2	3900.37	-0.949439	0.149201	-6.36349	1.97215e-10	1.48011e-08
WBGene00002066	ifg-1	1793.38	-0.326372	0.222664	-1.46576	0.142715	0.309149
WBGene00002067	ifp-1	281.046	-0.636927	0.362084	-1.75906	0.0785676	0.204558
WBGene00002068	ify-1	341.933	0.33951	0.359887	0.943378	0.345487	0.549776
WBGene00002069	ikb-1	171.701	0.391854	0.40877	0.958617	0.337752	0.542396
WBGene00002070	ile-1	1113.32	0.0196499	0.200622	0.0979447	0.921976	0.961054
WBGene00002071	ile-2	576.718	-0.760661	0.177196	-4.29275	1.7647e-05	0.000279652
WBGene00002072	ima-1	225.675	0.816894	0.248814	3.28316	0.00102651	0.00774755
WBGene00002073	ima-2	543.871	-0.199285	0.34236	-0.582092	0.560505	0.738767
WBGene00002074	ima-3	1660.73	-0.550336	0.192624	-2.85705	0.00427603	0.0237242
WBGene00002075	imb-1	524.327	-0.330579	0.18188	-1.81756	0.0691307	0.187783
WBGene00002076	imb-2	511.731	-0.222355	0.25929	-0.857553	0.391139	0.592766
WBGene00002077	imb-3	2000.15	-0.95166	0.291769	-3.26169	0.0011075	0.00820129
WBGene00002078	xpo-1	1521.11	-0.329947	0.15379	-2.14543	0.0319181	0.108698
WBGene00002079	xpo-2	541.981	-0.852567	0.310552	-2.74532	0.00604512	0.031112
WBGene00002080	xpo-3	465.527	0.121286	0.224309	0.540711	0.588707	0.758531
WBGene00002081	ina-1	490.428	0.0878785	0.200962	0.43729	0.661901	0.809812
WBGene00002083	inf-1	3586.37	-1.2516	0.238796	-5.24129	1.59459e-07	5.02408e-06
WBGene00002084	ins-1	16.6504	-0.111475	0.685686	-0.162575	0.870853	0.934661
WBGene00002086	ins-3	12.9873	0.650177	0.766866	0.847836	0.396529	0.597949
WBGene00002087	ins-4	31.3031	0.946919	0.60858	1.55595	0.11972	0.275464
WBGene00002088	ins-5	20.9929	-0.641432	0.619639	-1.03517	0.30059	0.505174
WBGene00002089	ins-6	17.7286	0.412866	0.708764	0.582516	0.560219	0.738767
WBGene00002090	ins-7	46.026	1.38972	0.456046	3.04733	0.00230887	0.0147298
WBGene00002092	ins-9	6.43709	0.537842	1.07251	0.501481	0.616032	NA
WBGene00002093	ins-10	3.22827	0.269148	1.4608	0.184247	0.85382	NA
WBGene00002094	ins-11	8.48603	2.80539	1.36213	2.05957	0.03944	NA
WBGene00002095	ins-12	6.08425	-0.949773	0.972461	-0.97667	0.328733	NA
WBGene00002100	ins-17	73.1993	-0.155855	0.428401	-0.363807	0.716003	0.844004
WBGene00002101	ins-18	19.4009	-0.244729	0.680661	-0.359546	0.719187	0.845443
WBGene00002103	ins-20	3.12527	2.1318	1.79137	1.19004	0.234031	NA
WBGene00002105	ins-22	13.0441	0.796843	0.781077	1.02018	0.307641	0.512058
WBGene00002106	ins-23	2.38786	-0.457578	1.50027	-0.304997	0.760369	NA
WBGene00002107	ins-24	7.27788	0.459888	0.947056	0.485597	0.627253	NA
WBGene00002109	ins-26	20.841	0.52059	0.668431	0.778824	0.436084	0.634394
WBGene00002110	ins-27	105.195	-1.21091	0.350305	-3.45674	0.000546759	0.00463756
WBGene00002111	ins-28	14.2489	-0.0428973	0.66239	-0.0647614	0.948364	0.974921
WBGene00002112	ins-29	5.76936	0.501685	1.07464	0.466841	0.640614	NA
WBGene00002113	ins-30	10.7849	-0.310122	0.853781	-0.363234	0.71643	0.844134
WBGene00002114	ins-31	3.61435	1.06049	1.58513	0.669022	0.503481	NA
WBGene00002116	ins-33	76.7428	-1.3117	0.659554	-1.98876	0.0467273	0.14291
WBGene00002118	ins-35	41.019	-1.36157	0.450236	-3.02413	0.00249353	0.015639
WBGene00002120	ins-37	51.7203	-0.0523452	0.472254	-0.110841	0.911742	0.956116
WBGene00002123	inx-1	159.799	0.396582	0.249038	1.59246	0.111282	0.260902
WBGene00002124	inx-2	3.73854	0.596496	1.3121	0.454612	0.649389	NA
WBGene00002125	inx-3	43.3675	-0.718234	0.419294	-1.71296	0.0867202	0.219204
WBGene00002127	inx-5	476.016	-1.06343	0.256204	-4.15073	3.31418e-05	0.000475554
WBGene00002128	inx-6	10.6799	-1.26403	0.868771	-1.45496	0.14568	0.313438
WBGene00002129	inx-7	82.6756	1.08997	0.335331	3.25042	0.00115234	0.00845369
WBGene00002130	inx-8	124.914	-0.0376629	0.322978	-0.116611	0.907168	0.953939
WBGene00002131	inx-9	88.9954	-0.43777	0.339793	-1.28834	0.197627	0.383791
WBGene00002132	inx-10	106.07	1.19022	0.345	3.44992	0.000560752	0.00472384
WBGene00002133	inx-11	56.1994	1.01703	0.406539	2.50167	0.0123609	0.0536483
WBGene00002134	inx-12	878.61	-0.979606	0.176459	-5.55145	2.83302e-08	1.14686e-06
WBGene00002135	inx-13	754.304	-0.808639	0.207923	-3.88913	0.000100604	0.00118099
WBGene00002136	inx-14	176.013	0.136361	0.331	0.411965	0.680365	0.822013
WBGene00002137	inx-15	579.36	-0.176451	0.178858	-0.986541	0.323868	0.528634
WBGene00002138	inx-16	553.022	-0.271117	0.175008	-1.54917	0.121341	0.278188
WBGene00002139	inx-17	280.041	-0.0222215	0.211324	-0.105154	0.916254	0.95862
WBGene00002140	inx-18	18.6556	1.06537	0.680118	1.56645	0.117243	0.271586
WBGene00002141	inx-19	3.49537	1.19943	1.47004	0.815916	0.414548	NA
WBGene00002142	inx-20	9.30297	0.898444	0.92723	0.968955	0.332568	NA
WBGene00002143	inx-21	144.517	-0.266096	0.271368	-0.980572	0.326804	0.531653
WBGene00002144	inx-22	92.5746	-0.151354	0.498407	-0.303675	0.761376	0.873816
WBGene00002146	ipp-5	177.232	0.0811498	0.291613	0.278279	0.780798	0.886095
WBGene00002147	ire-1	528.494	0.309541	0.1933	1.60134	0.109301	0.257521
WBGene00002148	gon-14	254.833	0.812456	0.24412	3.3281	0.000874393	0.0067834
WBGene00002149	irk-1	15.0371	0.544664	0.818226	0.665664	0.505626	0.693157
WBGene00002150	irk-2	19.4932	0.52899	0.59415	0.890331	0.373288	0.576304
WBGene00002151	irk-3	26.2229	-0.245724	0.516442	-0.475802	0.634215	0.791038
WBGene00002152	iars-1	1284.51	-0.601333	0.161057	-3.73366	0.000188718	0.00196499
WBGene00002153	iars-2	475.447	0.0836943	0.181231	0.461809	0.644218	0.797897
WBGene00002162	isp-1	2861.68	-0.531775	0.159138	-3.34159	0.000833007	0.0065115
WBGene00002163	ist-1	95.492	0.866115	0.35724	2.42446	0.015331	0.0634274
WBGene00002169	isw-1	429.199	0.0459322	0.238854	0.192302	0.847506	0.922948
WBGene00002173	itr-1	620.711	0.809501	0.197171	4.10557	4.03317e-05	0.000557755
WBGene00002174	itx-1	559.103	-0.150729	0.205248	-0.734372	0.462722	0.656465
WBGene00002175	jac-1	183.929	0.19593	0.246729	0.794111	0.427131	0.627037
WBGene00002176	jip-1	44.4893	-0.684495	0.393039	-1.74154	0.0815882	0.210212
WBGene00002177	jkk-1	6.93201	1.65235	1.13493	1.45591	0.145417	NA
WBGene00002178	jnk-1	40.2262	0.0789378	0.449848	0.175477	0.860705	0.92982
WBGene00002179	jph-1	290.079	0.522843	0.259877	2.01188	0.0442324	0.137611
WBGene00002180	jtr-1	119.97	-0.452285	0.267216	-1.69258	0.0905352	0.226172
WBGene00002181	kal-1	62.7143	-0.684665	0.399816	-1.71245	0.0868135	0.219399
WBGene00002182	kap-1	27.6757	0.613522	0.571344	1.07382	0.282902	0.487839
WBGene00002183	kat-1	1376.11	-0.616268	0.160572	-3.83794	0.000124069	0.0013975
WBGene00002184	kel-1	30.1806	0.129758	0.500688	0.25916	0.795512	0.893646
WBGene00002185	kel-3	183.396	0.0385302	0.248311	0.155169	0.876688	0.938135
WBGene00002186	kel-10	406.817	-0.062688	0.304356	-0.205969	0.836815	0.916793
WBGene00002187	kgb-1	376.502	-0.243438	0.190194	-1.27994	0.200565	0.387749
WBGene00002188	kgb-2	58.3198	1.64078	0.422606	3.88253	0.000103374	0.00120715
WBGene00002189	kin-1	915.899	-0.234544	0.200665	-1.16884	0.24247	0.439505
WBGene00002190	kin-2	1429.97	-0.241654	0.191263	-1.26346	0.206424	0.395195
WBGene00002191	kin-3	1853.63	-0.373548	0.165611	-2.25557	0.0240976	0.088781
WBGene00002192	kin-4	473.972	0.3422	0.245572	1.39348	0.163474	0.33853
WBGene00002193	kin-5	119.558	0.246465	0.363826	0.677425	0.498136	0.687175
WBGene00002195	kin-9	19.3962	0.00121995	0.614274	0.00198601	0.998415	0.999014
WBGene00002196	kin-10	1394.25	-0.667918	0.159497	-4.18765	2.81859e-05	0.00041423
WBGene00002198	kin-14	136.42	-0.0217182	0.314874	-0.0689741	0.94501	0.973104
WBGene00002199	kin-15	52.4546	-1.14959	0.367766	-3.12587	0.00177282	0.0119551
WBGene00002200	kin-16	78.4603	0.774248	0.447383	1.73061	0.0835206	0.213582
WBGene00002201	kin-18	567.748	0.827459	0.233863	3.53821	0.000402846	0.00362714
WBGene00002202	kin-19	2746.45	-0.643053	0.150867	-4.26239	2.02255e-05	0.000314178
WBGene00002203	kin-20	444.046	0.215765	0.203343	1.06109	0.288649	0.492599
WBGene00002204	kin-21	44.8829	1.24824	0.545852	2.28677	0.0222093	0.0833877
WBGene00002206	kin-24	95.7092	-0.414361	0.314726	-1.31657	0.187981	0.371731
WBGene00002207	sid-3	260.076	-0.374303	0.321465	-1.16437	0.244275	0.441818
WBGene00002208	kin-26	67.6905	-0.638734	0.363616	-1.75661	0.0789836	0.20536
WBGene00002210	kin-29	340.918	0.376825	0.196833	1.91443	0.0555647	0.161077
WBGene00002211	kin-30	12.8958	0.0214192	0.712754	0.0300513	0.976026	0.988307
WBGene00002212	kin-31	69.8656	-0.282772	0.339084	-0.833928	0.404321	0.605216
WBGene00002213	kin-32	121.766	-0.174334	0.277862	-0.627411	0.53039	0.715344
WBGene00002214	klc-1	272.814	0.309735	0.284836	1.08742	0.276853	0.480643
WBGene00002215	klc-2	435.878	0.219146	0.189485	1.15653	0.247463	0.445954
WBGene00002216	klp-3	200.634	1.17726	0.330181	3.56549	0.000363179	0.00333578
WBGene00002217	klp-4	356.822	0.513308	0.203984	2.51641	0.0118556	0.0519446
WBGene00002218	klp-6	3.53547	2.33999	1.7567	1.33203	0.182849	NA
WBGene00002219	klp-7	496.114	-0.64565	0.310646	-2.07841	0.0376714	0.122565
WBGene00002220	gcc-1	81.57	0.200951	0.330326	0.608342	0.542961	0.725577
WBGene00002221	klp-10	97.5204	0.466266	0.391681	1.19042	0.233881	0.430005
WBGene00002222	klp-11	37.8109	-0.165598	0.426858	-0.387945	0.698056	0.832322
WBGene00002223	klp-12	635.569	1.34279	0.213984	6.27519	3.49207e-10	2.43305e-08
WBGene00002224	klp-13	11.0475	1.28852	0.870201	1.48071	0.138683	0.303169
WBGene00002225	klp-15	173.434	0.196186	0.477671	0.410713	0.681283	0.822527
WBGene00002226	klp-16	237.956	-0.296657	0.441715	-0.671602	0.501837	0.689795
WBGene00002227	klp-17	103.27	-0.197175	0.314524	-0.6269	0.530724	0.715723
WBGene00002228	klp-18	332.301	-0.365184	0.262167	-1.39294	0.163637	0.338657
WBGene00002229	klp-19	513.776	-0.370972	0.361357	-1.02661	0.304604	0.50897
WBGene00002230	klp-20	58.6409	-0.102266	0.351186	-0.291202	0.770896	0.879982
WBGene00002231	knl-1	333.798	0.457892	0.254511	1.7991	0.0720027	0.192409
WBGene00002232	kpc-1	418.55	-0.560351	0.298142	-1.87948	0.0601795	0.170507
WBGene00002233	kqt-1	20.4936	-0.0429238	0.659622	-0.0650733	0.948116	0.974884
WBGene00002234	kqt-2	126.042	0.421519	0.312846	1.34737	0.177861	0.358734
WBGene00002235	kqt-3	45.8725	-0.60297	0.425533	-1.41698	0.15649	0.328289
WBGene00002238	kars-1	2016.77	-0.381779	0.212986	-1.7925	0.0730523	0.194316
WBGene00002239	ksr-1	111.607	0.235963	0.280741	0.8405	0.400628	0.601954
WBGene00002240	ksr-2	127.679	0.822825	0.311947	2.63771	0.0083468	0.0398659
WBGene00002241	kup-1	195.421	0.302836	0.297769	1.01702	0.309146	0.513859
WBGene00002242	kvs-1	10.4773	0.510387	0.817566	0.624277	0.532446	0.717175
WBGene00002243	lad-2	32.047	-0.264286	0.526093	-0.502355	0.615418	0.777287
WBGene00002244	laf-1	610.225	-0.49377	0.247864	-1.9921	0.0463598	0.142176
WBGene00002245	lag-1	233.861	0.174487	0.229827	0.759211	0.447726	0.644037
WBGene00002246	lag-2	6.96355	-2.92633	1.02448	-2.85641	0.00428466	NA
WBGene00002247	lam-1	1349.87	-0.492811	0.171125	-2.87982	0.00397896	0.022453
WBGene00002248	lam-3	227.475	0.511879	0.377294	1.35671	0.174873	0.354496
WBGene00002249	lap-1	854.792	-0.33137	0.175474	-1.88843	0.0589683	0.168145
WBGene00002250	lap-2	1848.64	-0.638782	0.167981	-3.80271	0.000143121	0.00156717
WBGene00002251	lat-1	577.427	0.395849	0.23463	1.68712	0.0915795	0.228145
WBGene00002252	lat-2	39.365	0.0739467	0.436609	0.169366	0.865509	0.932747
WBGene00002253	lbp-1	260.372	-0.474699	0.246545	-1.92541	0.0541787	0.157995
WBGene00002254	lbp-2	1541.12	0.015009	0.294491	0.0509659	0.959353	0.980832
WBGene00002255	lbp-3	337.353	0.122854	0.209915	0.585256	0.558376	0.737162
WBGene00002256	lbp-4	232.836	-0.666026	0.21824	-3.05181	0.00227465	0.0145741
WBGene00002257	lbp-5	316.149	-0.00527353	0.24655	-0.0213893	0.982935	0.99162
WBGene00002258	lbp-6	2974.64	-0.856381	0.144373	-5.93173	2.99768e-09	1.58462e-07
WBGene00002259	lbp-7	283.403	1.03736	0.323864	3.20308	0.00135967	0.00962067
WBGene00002260	lbp-8	15.3302	-2.65126	0.679553	-3.90148	9.5607e-05	0.00113429
WBGene00002261	ldb-1	236.056	0.466201	0.23775	1.96088	0.0498928	0.149076
WBGene00002262	ldh-1	593.323	-1.16026	0.177023	-6.55433	5.58937e-11	4.72585e-09
WBGene00002263	lea-1	1474.33	0.258584	0.158702	1.62936	0.103236	0.247867
WBGene00002264	lec-1	3529.97	-0.633829	0.158579	-3.99693	6.41705e-05	0.000817542
WBGene00002265	lec-2	1196.93	-0.306129	0.165238	-1.85266	0.0639311	0.177706
WBGene00002266	lec-3	449.064	-0.421168	0.287027	-1.46734	0.142283	0.308514
WBGene00002267	lec-4	601.6	-0.64682	0.367127	-1.76184	0.078096	0.203687
WBGene00002268	lec-5	1351.52	-0.485507	0.246513	-1.96949	0.0488965	0.146717
WBGene00002269	lec-6	2397.13	-0.738474	0.147931	-4.992	5.97561e-07	1.58076e-05
WBGene00002270	lec-7	5.64844	0.884464	1.12716	0.784685	0.432638	NA
WBGene00002271	lec-8	492.598	-1.2704	0.301649	-4.21152	2.53659e-05	0.000382033
WBGene00002272	lec-9	786.793	-0.939902	0.267097	-3.51895	0.00043326	0.00385861
WBGene00002273	lec-10	2106.38	-1.83258	0.16612	-11.0317	2.68849e-28	2.99297e-25
WBGene00002274	lec-11	148.093	-0.736726	0.33996	-2.1671	0.0302274	0.104244
WBGene00002275	lem-2	233.154	-0.699221	0.245251	-2.85104	0.00435768	0.0240853
WBGene00002276	lem-3	229.5	0.0316593	0.228387	0.138621	0.889749	0.943873
WBGene00002278	lep-2	140.427	-0.600369	0.286419	-2.09612	0.0360716	0.118895
WBGene00002280	let-2	6851.89	-0.459629	0.188134	-2.44309	0.014562	0.0608678
WBGene00002282	let-4	345.793	-0.376326	0.324315	-1.16037	0.245897	0.44391
WBGene00002295	let-19	279.719	0.681105	0.222612	3.05961	0.00221625	0.0142821
WBGene00002297	ect-2	393.208	-0.0309603	0.380376	-0.0813939	0.935129	0.967491
WBGene00002299	let-23	217.795	1.46278	0.255286	5.72996	1.00457e-08	4.50337e-07
WBGene00002324	let-49	67.8729	0.0806503	0.35186	0.229212	0.818705	0.907867
WBGene00002335	let-60	823.964	-0.187007	0.169633	-1.10242	0.270279	0.472661
WBGene00002344	let-70	3415.72	-0.0836398	0.15913	-0.525608	0.59916	0.766097
WBGene00002348	myo-1	384.136	-0.0404297	0.448529	-0.0901386	0.928177	0.963729
WBGene00002363	let-92	1623.21	-0.16465	0.15645	-1.05241	0.29261	0.496883
WBGene00002368	let-99	129.191	0.0915693	0.395425	0.231572	0.816871	0.906686
WBGene00002393	lpr-1	132.196	-0.494527	0.42848	-1.15414	0.248442	0.446995
WBGene00002497	let-268	411.185	-0.0232102	0.257706	-0.0900646	0.928236	0.963729
WBGene00002583	let-363	698.144	0.43592	0.171989	2.53458	0.0112583	0.0498014
WBGene00002601	let-381	5.06458	-1.20786	1.103	-1.09506	0.273488	NA
WBGene00002632	let-413	383.07	0.147169	0.212167	0.693649	0.487903	0.679497
WBGene00002637	let-418	771.832	-0.302169	0.213049	-1.41831	0.156101	0.328057
WBGene00002694	let-502	691.431	0.210357	0.174565	1.20504	0.22819	0.423269
WBGene00002696	let-504	331.885	0.444412	0.315801	1.40725	0.159352	0.332414
WBGene00002717	let-526	1101.26	-0.32277	0.17161	-1.88084	0.059994	0.170089
WBGene00002783	let-607	953.748	-0.175427	0.163991	-1.06974	0.284738	0.489426
WBGene00002804	let-630	336.799	-0.454003	0.19602	-2.3161	0.0205526	0.0785913
WBGene00002827	let-653	312.821	-0.742253	0.390873	-1.89896	0.0575694	0.165178
WBGene00002845	let-711	1443.67	-0.319487	0.214396	-1.49017	0.136179	0.299262
WBGene00002850	let-716	709.505	0.12395	0.178922	0.692759	0.488461	0.679915
WBGene00002855	let-721	1280.88	0.011889	0.161819	0.0734712	0.941431	0.970845
WBGene00002879	let-754	1278.27	-1.02738	0.17119	-6.00139	1.95631e-09	1.08893e-07
WBGene00002881	let-756	117.403	-0.0705893	0.469234	-0.150435	0.880421	0.939597
WBGene00002889	let-765	650.427	-0.397108	0.224669	-1.76753	0.0771401	0.201983
WBGene00002891	let-767	3016.46	-0.761124	0.152933	-4.97683	6.46334e-07	1.67984e-05
WBGene00002915	let-805	1650.07	-1.26019	0.160836	-7.83528	4.67783e-15	1.00792e-12
WBGene00002957	let-858	394.605	-0.522551	0.23596	-2.21457	0.0267894	0.0957667
WBGene00002974	lev-1	52.1815	0.175559	0.460099	0.381568	0.702782	0.835307
WBGene00002975	lev-8	31.3008	0.0940681	0.570951	0.164757	0.869135	0.934018
WBGene00002976	lev-9	20.4554	0.263138	0.571348	0.460556	0.645117	0.798343
WBGene00002977	lev-10	137.174	-0.468	0.265509	-1.76265	0.0779592	0.203409
WBGene00002978	lev-11	9146.88	-0.497856	0.171039	-2.91077	0.00360537	0.0207604
WBGene00002979	lfe-2	367.309	0.709932	0.206483	3.4382	0.000585591	0.00489544
WBGene00002980	lgg-1	3483.49	0.450256	0.27246	1.65255	0.0984216	0.240324
WBGene00002981	lgg-2	882.697	1.4153	0.302393	4.68033	2.86417e-06	6.03057e-05
WBGene00002982	lgg-3	76.5332	0.573765	0.334216	1.71675	0.086025	0.218121
WBGene00002983	lgx-1	100.13	0.786605	0.497981	1.57959	0.114201	0.266342
WBGene00002985	lig-1	293.322	0.310648	0.217393	1.42897	0.153013	0.324242
WBGene00002986	lig-4	166.219	0.953236	0.268221	3.55392	0.000379532	0.0034538
WBGene00002987	lim-4	3.02505	2.21446	1.81775	1.21824	0.223133	NA
WBGene00002988	lim-6	57.0569	-0.477516	0.409845	-1.16511	0.243973	0.441451
WBGene00002989	lim-7	71.1449	0.913958	0.402917	2.26835	0.0233077	0.0863665
WBGene00002990	lin-1	169.373	-0.943531	0.242309	-3.89392	9.86374e-05	0.00116404
WBGene00002991	lin-2	131.193	0.41499	0.287258	1.44466	0.148554	0.317524
WBGene00002992	lin-3	76.9798	0.35482	0.42518	0.834518	0.403989	0.604897
WBGene00002994	lin-5	388.065	-0.306905	0.199737	-1.53654	0.124405	0.283412
WBGene00002996	lin-7	77.1816	-0.0483049	0.330609	-0.146109	0.883835	0.940997
WBGene00002997	lin-8	49.6805	-1.12673	0.442476	-2.54642	0.0108835	0.0484899
WBGene00002998	lin-9	223.676	0.442568	0.233512	1.89527	0.0580561	0.166195
WBGene00002999	lin-10	309.968	0.0452951	0.233271	0.194174	0.84604	0.92203
WBGene00003000	lin-11	124.771	-0.263925	0.278188	-0.948729	0.342759	0.547586
WBGene00003001	lin-12	76.4873	0.489792	0.34584	1.41624	0.156706	0.328486
WBGene00003002	lin-13	710.628	-0.233361	0.224639	-1.03883	0.298884	0.503606
WBGene00003003	lin-14	145.887	0.769589	0.293139	2.62534	0.00865622	0.0410766
WBGene00003006	lin-17	147.669	-0.582618	0.276853	-2.10443	0.0353411	0.117178
WBGene00003007	lin-18	95.1031	0.105328	0.324472	0.324613	0.745474	0.863297
WBGene00003008	lin-22	6.85836	-0.366192	0.95647	-0.382857	0.701825	NA
WBGene00003009	lin-23	623.348	0.253651	0.17227	1.4724	0.140913	0.306689
WBGene00003010	lin-24	195.822	-0.21093	0.240777	-0.876038	0.38101	0.583638
WBGene00003011	lin-25	75.9709	0.470859	0.334341	1.40832	0.159036	0.331808
WBGene00003012	lin-26	373.153	0.651921	0.27487	2.37175	0.0177042	0.0703902
WBGene00003014	lin-28	182.757	-0.359168	0.231765	-1.54971	0.121212	0.278074
WBGene00003015	lin-29	270.337	0.728924	0.331366	2.19975	0.0278245	0.0984353
WBGene00003017	lin-31	24.224	-0.577243	0.556393	-1.03747	0.299516	0.504124
WBGene00003019	lin-33	151.75	-0.190435	0.380886	-0.499978	0.617091	0.778443
WBGene00003020	lin-35	227.877	0.447711	0.232225	1.92792	0.0538654	0.157426
WBGene00003021	lin-36	350.841	-0.0780244	0.246868	-0.316057	0.751959	0.868531
WBGene00003022	lin-37	144.981	-0.140893	0.335313	-0.420183	0.674352	0.817855
WBGene00003024	lin-39	95.4093	0.35593	0.360704	0.986765	0.323758	0.528545
WBGene00003025	lin-40	387.707	-0.576423	0.197658	-2.91626	0.00354254	0.0205079
WBGene00003026	lin-41	349.762	0.170668	0.361807	0.471711	0.637133	0.79287
WBGene00003029	lin-44	45.6261	-0.88346	0.379684	-2.32683	0.0199742	0.0769866
WBGene00003030	lin-45	330.97	0.619058	0.252722	2.44956	0.014303	0.0599728
WBGene00003031	lin-46	19.1584	-0.580524	0.579978	-1.00094	0.316855	0.521435
WBGene00003033	lin-48	8.51543	0.698737	1.00056	0.698349	0.484959	NA
WBGene00003034	lin-49	301.844	0.861944	0.216768	3.97635	6.9981e-05	0.000870462
WBGene00003035	lin-52	92.1272	0.918742	0.340712	2.69653	0.00700651	0.0347955
WBGene00003036	lin-53	458.982	-0.537353	0.248148	-2.16545	0.030353	0.104534
WBGene00003037	lin-54	166.525	0.104291	0.357673	0.291583	0.770605	0.879948
WBGene00003038	lin-56	80.8486	0.716728	0.323247	2.21728	0.0266039	0.0952564
WBGene00003040	lin-59	424.72	-0.0783825	0.217057	-0.361115	0.718014	0.844956
WBGene00003041	lin-61	212.333	0.0428221	0.226771	0.188835	0.850222	0.924365
WBGene00003043	lip-1	276.415	-0.159678	0.237456	-0.672454	0.501295	0.689538
WBGene00003044	lir-1	300.641	-0.00453785	0.232372	-0.0195284	0.98442	0.991922
WBGene00003045	lir-2	70.9982	0.723996	0.349364	2.07233	0.0382349	0.12385
WBGene00003046	lir-3	16.937	0.284858	0.658068	0.43287	0.665109	0.811753
WBGene00003047	lis-1	518.956	-0.461563	0.206473	-2.23546	0.0253873	0.0922101
WBGene00003048	lit-1	773.571	0.02649	0.211034	0.125525	0.900108	0.949418
WBGene00003052	lmn-1	1374.23	-0.169934	0.15609	-1.08869	0.27629	0.479968
WBGene00003053	lmp-1	1322.21	-0.860522	0.154785	-5.55946	2.70611e-08	1.09881e-06
WBGene00003055	lon-1	799.946	-0.538985	0.180355	-2.98846	0.00280386	0.0170802
WBGene00003056	lon-2	116.536	-0.307058	0.288605	-1.06394	0.287356	0.491303
WBGene00003057	lon-3	1940.11	-0.49071	0.163747	-2.99676	0.00272868	0.0167213
WBGene00003059	lpd-2	166.278	0.573072	0.284952	2.01112	0.0443131	0.137798
WBGene00003060	lpd-3	528.548	0.0821474	0.203342	0.403986	0.686223	0.825879
WBGene00003061	lpd-5	859.054	-0.478901	0.167585	-2.85766	0.00426781	0.0237031
WBGene00003062	lpd-6	408.201	-0.648251	0.299329	-2.16568	0.0303355	0.104527
WBGene00003063	lpd-7	1440.31	-0.631833	0.155669	-4.05882	4.93223e-05	0.000653667
WBGene00003064	nfu-1	261.126	0.250834	0.213247	1.17626	0.239491	0.436832
WBGene00003065	lpd-9	659.656	-0.701393	0.171538	-4.08884	4.33532e-05	0.000591578
WBGene00003066	lpl-1	280.37	-0.512536	0.233069	-2.19908	0.0278725	0.0985012
WBGene00003067	lrg-1	82.3921	-0.27805	0.364504	-0.762818	0.445572	0.642668
WBGene00003068	lrk-1	235.39	-0.38416	0.229218	-1.67596	0.0937466	0.2322
WBGene00003071	lrp-1	1746.01	0.275705	0.274456	1.00455	0.315113	0.520024
WBGene00003072	lrp-2	662.314	-0.494865	0.177513	-2.78776	0.00530734	0.0280129
WBGene00003073	lars-1	1219.43	-0.572796	0.175213	-3.26914	0.00107875	0.00805534
WBGene00003074	lars-2	229.79	0.49146	0.226023	2.17438	0.0296763	0.102875
WBGene00003075	lrx-1	22.411	1.04992	0.617285	1.70087	0.0889666	0.223193
WBGene00003076	lsm-1	105.594	-0.670034	0.343845	-1.94865	0.0513372	0.152335
WBGene00003077	lsm-3	186.799	-0.334538	0.268614	-1.24542	0.212977	0.402975
WBGene00003078	lsm-4	109.307	-0.791751	0.280387	-2.82378	0.00474606	0.025847
WBGene00003079	lsm-5	137.009	-0.396117	0.287065	-1.37989	0.167622	0.344502
WBGene00003080	lsm-6	97.7371	-0.598364	0.303394	-1.97223	0.048583	0.146136
WBGene00003081	lsm-7	207.871	-0.385401	0.229254	-1.68111	0.0927421	0.230329
WBGene00003082	lsm-8	197.263	0.0462175	0.234159	0.197376	0.843533	0.920349
WBGene00003083	lst-1	234.65	-0.0603537	0.234264	-0.257631	0.796692	0.894337
WBGene00003084	lst-2	232.02	0.41581	0.25267	1.64566	0.0998328	0.242541
WBGene00003085	ccar-1	1233.09	-0.314205	0.221476	-1.41869	0.15599	0.328014
WBGene00003086	lst-4	328.602	0.160782	0.231107	0.695705	0.486613	0.678708
WBGene00003087	lsy-2	189.111	-0.280616	0.239474	-1.1718	0.241277	0.438321
WBGene00003089	ltd-1	180.997	0.838488	0.262186	3.19806	0.00138354	0.00975859
WBGene00003090	lys-1	3745.13	-0.656645	0.165701	-3.96283	7.40676e-05	0.000911114
WBGene00003091	lys-2	949.518	-0.835211	0.171756	-4.86278	1.15751e-06	2.76622e-05
WBGene00003092	lys-3	57.1769	-1.16003	0.390329	-2.97192	0.00295945	0.0178328
WBGene00003093	lys-4	4912.31	-0.61525	0.148291	-4.14894	3.3402e-05	0.00047826
WBGene00003094	lys-5	14.7323	-1.12762	0.671811	-1.67848	0.0932532	0.231255
WBGene00003095	lys-6	37.34	-0.441888	0.447002	-0.98856	0.322878	0.52756
WBGene00003096	lys-7	470.641	-0.256013	0.340029	-0.752916	0.4515	0.647256
WBGene00003097	lys-8	1909.99	-0.598818	0.18571	-3.22448	0.00126201	0.00906896
WBGene00003099	lys-10	7.70192	1.45763	1.06777	1.36512	0.172214	NA
WBGene00003100	mab-3	70.7052	-0.601623	0.395473	-1.52128	0.12819	0.288721
WBGene00003102	mab-5	44.2596	-0.131397	0.477692	-0.275066	0.783266	0.887767
WBGene00003104	mab-7	239.25	0.793087	0.222878	3.55839	0.00037313	0.00340482
WBGene00003106	mab-9	9.66285	0.228818	0.98481	0.232347	0.816268	NA
WBGene00003107	mab-10	556.229	-0.164327	0.292828	-0.56117	0.574682	0.749577
WBGene00003111	mab-20	120.543	-0.91789	0.370515	-2.47734	0.0132367	0.0564948
WBGene00003112	mab-21	65.6793	-1.32216	0.351292	-3.76371	0.000167413	0.0017778
WBGene00003119	mac-1	424.846	-0.9017	0.208543	-4.3238	1.53364e-05	0.000250769
WBGene00003123	mag-1	596.099	-0.612915	0.177981	-3.44372	0.000573767	0.00480561
WBGene00003124	mai-1	96.5503	-0.11082	0.383683	-0.288832	0.77271	0.880996
WBGene00003129	map-1	216.889	-0.832323	0.230306	-3.61398	0.000301527	0.00286698
WBGene00003130	map-2	690.482	-0.868259	0.201945	-4.29949	1.71192e-05	0.000273232
WBGene00003132	mat-1	616.559	-0.234145	0.217291	-1.07756	0.281229	0.485894
WBGene00003133	mat-2	385.455	0.146701	0.238826	0.614259	0.539044	0.722638
WBGene00003134	mat-3	229.707	-0.503035	0.306009	-1.64386	0.100206	0.243067
WBGene00003136	mau-2	171.781	0.365246	0.304489	1.19954	0.230318	0.425916
WBGene00003142	mau-8	80.8982	1.25933	0.351543	3.5823	0.000340576	0.00317278
WBGene00003143	max-1	54.559	0.912091	0.395744	2.30475	0.0211806	0.080247
WBGene00003144	max-2	675.903	-0.0560291	0.265122	-0.211334	0.832627	0.915252
WBGene00003148	mbf-1	856.934	-0.71666	0.200274	-3.57839	0.000345713	0.00321167
WBGene00003149	mbk-1	235.682	0.496899	0.233967	2.1238	0.033687	0.113128
WBGene00003150	mbk-2	1122.62	0.38447	0.167129	2.30044	0.0214234	0.0809832
WBGene00003151	mca-1	942.309	-0.0722533	0.170527	-0.423707	0.671779	0.815771
WBGene00003153	mca-3	2157.07	-0.481763	0.151138	-3.18756	0.00143477	0.0100615
WBGene00003154	mcm-2	332.974	-0.558009	0.307271	-1.81601	0.0693682	0.188084
WBGene00003155	mcm-3	351.169	-0.389275	0.314119	-1.23926	0.215248	0.406145
WBGene00003156	mcm-4	403.793	-0.723678	0.265987	-2.72073	0.00651378	0.032931
WBGene00003157	mcm-5	318.23	-0.482138	0.273971	-1.75981	0.0784394	0.204303
WBGene00003158	mcm-6	420.534	-0.478401	0.2588	-1.84854	0.0645247	0.178909
WBGene00003159	mcm-7	321.51	-0.18128	0.391493	-0.463047	0.643331	0.797019
WBGene00003160	mdf-1	317.746	-0.0748381	0.24228	-0.308891	0.757405	0.87173
WBGene00003161	mdf-2	146.772	0.0405305	0.258201	0.156973	0.875266	0.937642
WBGene00003162	mdh-2	4019.06	-0.756647	0.169028	-4.47645	7.58933e-06	0.000138695
WBGene00003163	mdl-1	465.712	1.62789	0.227596	7.15253	8.51919e-13	1.27874e-10
WBGene00003164	mdt-6	149.39	0.121986	0.374353	0.325857	0.744532	0.862637
WBGene00003165	mec-1	60.2666	0.585467	0.40079	1.46078	0.144075	0.311138
WBGene00003166	mec-2	65.93	-0.321391	0.339184	-0.94754	0.343364	0.547963
WBGene00003167	mec-3	12.1018	0.266222	0.732409	0.363489	0.71624	0.844015
WBGene00003168	mec-4	6.40847	1.0227	1.10023	0.929533	0.352613	NA
WBGene00003169	mec-5	157.897	-0.641628	0.239016	-2.68445	0.00726486	0.0357551
WBGene00003170	mec-6	16.1297	0.600015	0.766787	0.782505	0.433918	0.632483
WBGene00003171	mec-7	218.173	-1.0167	0.22986	-4.42313	9.72812e-06	0.000171223
WBGene00003172	mec-8	244.399	-0.138197	0.252891	-0.546469	0.584744	0.755838
WBGene00003173	mec-9	16.8482	1.12041	0.688954	1.62625	0.103897	0.248917
WBGene00003174	mec-10	18.7241	0.85272	0.73867	1.1544	0.248337	0.446926
WBGene00003175	mec-12	244.148	-1.14938	0.234986	-4.89127	1.00188e-06	2.44681e-05
WBGene00003176	mec-14	3.25148	-0.128668	1.52617	-0.0843077	0.932812	NA
WBGene00003177	mec-15	196.022	0.050617	0.268806	0.188303	0.850639	0.924478
WBGene00003178	mec-17	179.149	-0.350203	0.261328	-1.34009	0.180217	0.361706
WBGene00003179	mec-18	19.4868	-0.166413	0.689359	-0.241403	0.809243	0.90204
WBGene00003182	mef-2	151.678	0.405529	0.328572	1.23422	0.217122	0.408976
WBGene00003183	mei-1	181.235	-0.179656	0.358837	-0.500662	0.616609	0.778203
WBGene00003184	mei-2	103.027	0.633944	0.549436	1.15381	0.248579	0.44712
WBGene00003185	mek-1	304.447	-0.26403	0.21058	-1.25383	0.209905	0.399306
WBGene00003186	mek-2	204.648	-0.277891	0.228324	-1.21709	0.22357	0.416843
WBGene00003196	mel-11	488.004	0.382281	0.249206	1.53399	0.125032	0.284222
WBGene00003209	mel-26	392.746	0.730107	0.201029	3.63185	0.000281401	0.00271034
WBGene00003210	mel-28	494.155	0.0836677	0.30437	0.274888	0.783402	0.887767
WBGene00003214	mel-32	5144.41	-0.698244	0.183374	-3.80775	0.000140237	0.00154065
WBGene00003216	memi-1	71.6117	-0.773161	0.522103	-1.48086	0.138644	0.303133
WBGene00003218	mep-1	663.234	-0.234682	0.222338	-1.05552	0.291187	0.495361
WBGene00003219	mes-1	12.8959	1.14383	0.900728	1.2699	0.204121	0.392409
WBGene00003220	mes-2	179.479	-0.244688	0.284267	-0.860769	0.389365	0.591487
WBGene00003221	mes-3	369.1	0.841356	0.222548	3.78055	0.000156482	0.00168313
WBGene00003222	mes-4	184.842	0.35364	0.336797	1.05001	0.293714	0.498061
WBGene00003224	mes-6	165.312	-0.0981719	0.270526	-0.362893	0.716685	0.844331
WBGene00003225	mev-1	744.495	-0.727125	0.185974	-3.90982	9.2366e-05	0.00110487
WBGene00003228	mex-1	150.827	0.38962	1.06044	0.367413	0.713311	0.841934
WBGene00003229	mex-3	237.29	0.574087	0.47249	1.21502	0.224357	0.417901
WBGene00003230	mex-5	544.088	0.335053	0.80909	0.414112	0.678792	0.820781
WBGene00003231	mex-6	217.303	1.04724	0.860522	1.21699	0.223609	0.416857
WBGene00003232	mgl-1	10.4653	0.623472	0.832527	0.748891	0.453923	0.649115
WBGene00003233	mgl-2	85.0847	0.865715	0.39637	2.18411	0.0289543	0.101139
WBGene00003234	mif-1	122.802	-0.873277	0.263687	-3.31179	0.000927022	0.0071102
WBGene00003235	mif-2	303.78	-0.265706	0.273299	-0.972216	0.330943	0.535781
WBGene00003236	mif-3	101.476	0.0653264	0.315565	0.207014	0.835999	0.916793
WBGene00003237	mif-4	9.00255	-0.697116	0.894147	-0.779644	0.435601	NA
WBGene00003238	mig-1	212.992	-0.0507289	0.233485	-0.217268	0.828	0.913392
WBGene00003239	mig-2	218.35	-0.566901	0.29609	-1.91463	0.0555403	0.161077
WBGene00003241	mig-5	165.343	-0.0735247	0.319521	-0.230109	0.818007	0.907244
WBGene00003242	mig-6	3435.25	-0.828259	0.190606	-4.34539	1.39028e-05	0.00023187
WBGene00003243	mig-10	335.792	0.177539	0.205207	0.865174	0.386943	0.589754
WBGene00003245	mig-13	86.3251	0.638854	0.34209	1.8675	0.0618314	0.173859
WBGene00003246	mig-14	110.506	-0.105771	0.40097	-0.263787	0.791944	0.891331
WBGene00003247	mig-15	409.762	-0.0599137	0.287588	-0.208332	0.83497	0.916451
WBGene00003248	mig-17	77.4891	2.63249	0.493352	5.33593	9.50563e-08	3.24772e-06
WBGene00003249	mig-18	101.494	0.687453	0.437761	1.57039	0.116325	0.269884
WBGene00003252	mig-21	7.34216	-0.100351	1.07163	-0.0936438	0.925392	NA
WBGene00003253	mig-22	461.571	0.0779899	0.216891	0.359581	0.71916	0.845443
WBGene00003254	mig-23	203.936	-0.188903	0.232208	-0.813508	0.415927	0.616963
WBGene00003258	cogc-1	215.515	0.0036187	0.229315	0.0157805	0.98741	0.993452
WBGene00003331	mir-238	4.01663	1.603	1.60835	0.996669	0.318925	NA
WBGene00003349	mir-255	2.14469	0.194315	1.65611	0.117332	0.906597	NA
WBGene00003367	mix-1	357.196	0.415348	0.218078	1.90459	0.0568338	0.163876
WBGene00003368	mkk-4	70.6644	0.147343	0.429884	0.342751	0.731786	0.853569
WBGene00003369	mlc-1	5543.66	-0.577708	0.220224	-2.62327	0.00870901	0.041242
WBGene00003370	mlc-2	3294.16	-0.486146	0.19132	-2.54101	0.0110532	0.0490563
WBGene00003371	mlc-3	6140.87	-0.411218	0.218555	-1.88153	0.0598999	0.170003
WBGene00003372	mlc-4	1035.22	0.113075	0.249792	0.452679	0.65078	0.802873
WBGene00003373	mlh-1	145.912	-0.212162	0.307086	-0.690887	0.489637	0.680769
WBGene00003374	mlk-1	177.948	0.836253	0.280956	2.97646	0.00291598	0.0176345
WBGene00003375	mlp-1	387.418	-0.0931985	0.2778	-0.335488	0.737257	0.857779
WBGene00003376	mls-1	19.3661	1.44435	0.71445	2.02163	0.0432148	0.135391
WBGene00003378	mml-1	342.123	0.417623	0.29883	1.39753	0.162255	0.336527
WBGene00003380	mnm-2	11.7202	0.373348	0.848682	0.439916	0.659998	0.808913
WBGene00003384	moc-1	49.5876	0.763267	0.435121	1.75415	0.0794048	0.206095
WBGene00003385	moc-2	74.2497	-0.557778	0.314075	-1.77594	0.0757431	0.199376
WBGene00003386	mod-1	16.1548	-0.103743	0.637903	-0.162632	0.870808	0.934661
WBGene00003387	mod-5	23.3673	0.304054	0.636177	0.477939	0.632694	0.790157
WBGene00003388	moe-3	284.369	0.705514	0.23925	2.94886	0.00318953	0.0189121
WBGene00003389	mog-1	489.657	-0.157625	0.203087	-0.776144	0.437664	0.635379
WBGene00003390	mog-2	231.693	-0.561319	0.219203	-2.56073	0.0104454	0.0470465
WBGene00003391	mog-3	255.55	-0.209459	0.353276	-0.592906	0.553244	0.732995
WBGene00003392	mog-4	244.596	-0.334873	0.287416	-1.16512	0.243971	0.441451
WBGene00003393	mog-5	420.437	0.263407	0.202296	1.30208	0.192887	0.377807
WBGene00003394	mom-1	22.2402	0.0961748	0.571956	0.168151	0.866465	0.932959
WBGene00003395	mom-2	135.44	-0.131038	0.395635	-0.33121	0.740486	0.859814
WBGene00003396	mom-4	128.451	0.705591	0.315067	2.23949	0.0251239	0.0915523
WBGene00003397	mom-5	458.239	-0.0703312	0.261838	-0.268606	0.788233	0.889583
WBGene00003400	dapk-1	322.05	-0.701978	0.202044	-3.47438	0.000512032	0.00439322
WBGene00003401	mpk-1	466.484	-0.380614	0.196469	-1.93727	0.0527126	0.155129
WBGene00003402	mpk-2	144.013	0.0431001	0.257718	0.167238	0.867183	0.933155
WBGene00003403	mps-1	4.8561	-0.280011	1.15199	-0.243068	0.807953	NA
WBGene00003404	mpz-1	265.594	0.541999	0.243484	2.22601	0.0260132	0.0938456
WBGene00003405	mre-11	173.763	0.854106	0.253533	3.36882	0.000754911	0.00602448
WBGene00003406	mrg-1	338.665	-0.571968	0.299014	-1.91285	0.0557675	0.161465
WBGene00003407	mrp-1	467.937	-0.105091	0.181013	-0.580573	0.561528	0.739278
WBGene00003408	mrp-2	113.367	-0.271295	0.372798	-0.727728	0.46678	0.660029
WBGene00003409	mrp-3	279.428	0.630683	0.253543	2.48748	0.0128651	0.055369
WBGene00003410	mrp-4	296.506	-0.987194	0.331651	-2.97661	0.00291459	0.017634
WBGene00003411	mrp-5	575.273	-0.161091	0.178286	-0.903553	0.366232	0.569823
WBGene00003412	mrp-6	86.9919	0.0944629	0.30777	0.306926	0.758899	0.872548
WBGene00003413	mrp-7	234.642	0.00214308	0.344588	0.00621925	0.995038	0.997299
WBGene00003414	mrp-8	45.2976	0.128194	0.408855	0.313545	0.753867	0.869456
WBGene00003415	mars-1	1103.29	-0.66874	0.167511	-3.99223	6.54555e-05	0.000827578
WBGene00003417	mrt-2	59.7608	0.0236133	0.365085	0.0646789	0.94843	0.974921
WBGene00003418	msh-2	252.761	-0.525786	0.303391	-1.73303	0.0830904	0.212808
WBGene00003420	msh-4	3.56558	2.48549	1.80747	1.37512	0.169095	NA
WBGene00003421	msh-5	172.887	0.59494	0.254838	2.33458	0.0195652	0.0760057
WBGene00003422	msh-6	392.078	0.127897	0.231789	0.551784	0.581096	0.754042
WBGene00003423	msi-1	531.498	0.0496892	0.198361	0.250499	0.802202	0.898141
WBGene00003424	msp-3	91.2371	0.20395	0.381277	0.534913	0.59271	0.760836
WBGene00003425	msp-10	22.4	-0.953277	0.668839	-1.42527	0.154079	0.325794
WBGene00003426	msp-19	169.229	0.0671743	0.45603	0.147302	0.882894	0.940527
WBGene00003429	msp-31	207.074	0.163899	0.351069	0.466857	0.640602	0.795128
WBGene00003431	msp-33	142.406	-0.047256	0.402313	-0.117461	0.906495	0.953608
WBGene00003432	msp-36	179.949	0.103514	0.327398	0.316174	0.751871	0.868503
WBGene00003434	msp-38	85.4006	0.538236	0.522018	1.03107	0.302509	0.507042
WBGene00003435	msp-40	215.021	0.190949	0.365234	0.522813	0.601104	0.767518
WBGene00003437	msp-42	49.9988	-0.012907	0.389214	-0.0331617	0.973546	0.986992
WBGene00003438	msp-45	153.97	0.0796278	0.424341	0.187651	0.851151	0.92468
WBGene00003442	msp-49	172.82	0.0798204	0.488917	0.163259	0.870314	0.934475
WBGene00003443	msp-50	243.997	0.0672405	0.386668	0.173897	0.861946	0.930532
WBGene00003444	msp-51	68.5023	-0.0126491	0.448128	-0.0282265	0.977482	0.989162
WBGene00003446	msp-53	105.589	0.408302	0.525062	0.777627	0.436789	0.634867
WBGene00003448	msp-55	89.1238	-0.189935	0.529613	-0.358631	0.719871	0.845876
WBGene00003449	msp-56	97.19	0.156097	0.401485	0.388798	0.697425	0.832238
WBGene00003450	msp-57	225.621	0.00546535	0.42854	0.0127534	0.989825	0.994664
WBGene00003452	msp-59	132.281	0.0600312	0.543124	0.110529	0.911989	0.956125
WBGene00003456	msp-63	7.55973	1.89458	1.15519	1.64007	0.100991	NA
WBGene00003457	msp-64	281.592	0.134391	0.406582	0.330538	0.740993	0.860104
WBGene00003458	msp-65	37.2514	-0.161953	0.667918	-0.242474	0.808413	0.901845
WBGene00003460	msp-71	37.3262	0.407966	0.472187	0.863992	0.387592	0.59027
WBGene00003462	msp-74	13.1175	1.75734	0.972846	1.80639	0.0708571	0.190727
WBGene00003463	msp-76	204.062	0.354401	0.410538	0.863259	0.387995	0.590412
WBGene00003464	msp-77	136.776	0.178515	0.429136	0.415986	0.67742	0.819938
WBGene00003465	msp-78	84.4377	0.561851	0.488664	1.14977	0.250239	0.449199
WBGene00003467	msp-81	361.473	-0.0403808	0.298115	-0.135454	0.892253	0.945176
WBGene00003469	msp-142	158.633	0.208652	0.428248	0.487221	0.626101	0.784918
WBGene00003470	msp-152	128.449	0.410711	0.372442	1.10275	0.270135	0.472563
WBGene00003471	mtd-1	26.6204	-0.634441	0.486639	-1.30372	0.192329	0.377177
WBGene00003472	mtk-1	315.61	0.969947	0.21575	4.49571	6.93395e-06	0.000128833
WBGene00003473	mtl-1	15.3365	-0.06036	0.764799	-0.0789227	0.937094	0.968448
WBGene00003474	mtl-2	142.623	-0.259445	0.251168	-1.03295	0.301625	0.50633
WBGene00003475	mtm-1	177.209	0.652528	0.242505	2.69078	0.00712854	0.0352052
WBGene00003476	mtm-3	968.281	0.2194	0.186669	1.17535	0.239856	0.437103
WBGene00003477	mtm-5	136.877	0.51031	0.268955	1.89738	0.0577778	0.165669
WBGene00003478	mtm-6	206.498	-0.163123	0.252926	-0.644943	0.518964	0.705489
WBGene00003479	mtm-9	111.886	-0.253863	0.384185	-0.660782	0.508752	0.696069
WBGene00003480	klf-3	109.915	-0.372108	0.390437	-0.953054	0.340563	0.545317
WBGene00003482	mua-3	2469.12	-0.345563	0.24084	-1.43482	0.151338	0.321879
WBGene00003485	mua-6	626.429	-1.41828	0.184524	-7.68617	1.51608e-14	3.14565e-12
WBGene00003495	mup-2	3184.23	-0.797854	0.152481	-5.23248	1.6725e-07	5.22031e-06
WBGene00003497	mup-4	799.199	0.695182	0.287313	2.4196	0.0155376	0.0640251
WBGene00003499	mut-2	92.2774	0.930347	0.357008	2.60595	0.00916189	0.0427502
WBGene00003504	mut-7	322.677	-0.269162	0.225916	-1.19143	0.233485	0.429573
WBGene00003507	mut-14	104.317	-0.505553	0.330419	-1.53003	0.126008	0.285604
WBGene00003508	mut-16	328.203	0.585311	0.237133	2.46828	0.0135764	0.0575221
WBGene00003509	mxl-1	87.8362	0.0203919	0.307422	0.0663322	0.947113	0.974354
WBGene00003510	mxl-2	126.777	-0.489714	0.290608	-1.68513	0.0919628	0.228862
WBGene00003511	mxl-3	569.617	1.67026	0.196106	8.51713	1.63553e-17	5.74974e-15
WBGene00003514	myo-2	299.071	-0.468766	0.446328	-1.05027	0.293593	0.498027
WBGene00003515	myo-3	1395.66	-0.619188	0.163083	-3.79678	0.00014659	0.00159861
WBGene00003516	nab-1	135.737	0.266517	0.304723	0.874621	0.38178	0.584535
WBGene00003517	nac-1	147.532	-1.44389	0.303969	-4.75011	2.03309e-06	4.51915e-05
WBGene00003518	nac-2	128.543	0.577153	0.304312	1.89659	0.0578827	0.165899
WBGene00003519	nac-3	316.433	-0.142803	0.260126	-0.548974	0.583023	0.754978
WBGene00003520	nas-1	5.00409	-1.23875	1.11907	-1.10695	0.268317	NA
WBGene00003522	nas-3	18.013	-0.995414	0.728318	-1.36673	0.17171	0.350317
WBGene00003523	nas-4	78.0918	0.263595	0.519461	0.50744	0.611846	0.774827
WBGene00003524	nas-5	17.5136	0.66412	0.666421	0.996548	0.318984	0.523653
WBGene00003525	nas-6	20.2843	1.22265	0.673999	1.81402	0.069675	0.188648
WBGene00003526	nas-7	129.006	0.945934	0.334359	2.82909	0.00466801	0.0254739
WBGene00003527	nas-8	29.9171	0.869286	0.518626	1.67614	0.0937118	0.232176
WBGene00003528	nas-9	90.2345	-0.357069	0.312244	-1.14356	0.252807	0.45229
WBGene00003530	nas-11	448.089	0.474144	0.319622	1.48345	0.137954	0.302119
WBGene00003531	nas-12	4.36796	1.04611	1.36534	0.766189	0.443564	NA
WBGene00003532	nas-13	13.604	0.744381	0.746829	0.996722	0.318899	0.523653
WBGene00003533	nas-14	24.741	1.90004	0.673029	2.82312	0.00475591	0.0258756
WBGene00003534	nas-15	97.25	0.605566	0.414817	1.45984	0.144335	0.311497
WBGene00003539	nas-20	45.1971	4.68495	1.91619	2.44493	0.014488	0.0606125
WBGene00003540	nas-21	8.53449	1.09793	1.2473	0.880243	0.378728	NA
WBGene00003541	nas-22	25.1409	1.55128	0.822368	1.88635	0.0592474	0.168617
WBGene00003542	nas-23	51.348	1.8439	0.471777	3.90842	9.29002e-05	0.00111007
[truncated: 14,195 more rows]

## Sheet: 3hrStarvedAllGenesTested
NAME	description	baseMean	log2FoldChange	lfcSE	stat	pvalue	padj
WBGene00000001	aap-1	254.588	0.432809	0.197523	2.19118	0.0284389	0.0716289
WBGene00000002	aat-1	92.5128	-0.508346	0.342667	-1.4835	0.137942	0.250761
WBGene00000003	aat-2	213.97	0.0617848	0.274335	0.225216	0.821811	0.890786
WBGene00000004	aat-3	110.542	-1.67768	0.267966	-6.2608	3.82997e-10	6.65154e-09
WBGene00000005	aat-4	76.1138	-1.11009	0.302515	-3.66955	0.000242973	0.00124515
WBGene00000006	aat-5	101.269	-1.19566	0.257647	-4.6407	3.47239e-06	2.83119e-05
WBGene00000007	aat-6	138.594	0.0979776	0.233935	0.418825	0.675344	0.785776
WBGene00000008	aat-7	9.43609	0.701225	0.802417	0.873891	0.382178	0.533066
WBGene00000009	aat-8	21.2405	1.73318	0.627092	2.76383	0.00571273	0.0189695
WBGene00000010	aat-9	214.086	-0.047565	0.211239	-0.225171	0.821846	0.890786
WBGene00000013	abf-2	3.73947	-0.280949	1.17551	-0.239003	0.811103	0.883265
WBGene00000015	abf-4	2.07915	0.311141	1.614	0.192776	0.847134	NA
WBGene00000016	abf-5	25.6055	-1.27723	0.461803	-2.76575	0.00567912	0.0188787
WBGene00000017	abf-6	36.1094	-0.95355	0.408864	-2.3322	0.0196903	0.0530465
WBGene00000018	abl-1	153.782	0.553392	0.235426	2.3506	0.0187431	0.051023
WBGene00000019	abt-1	99.9336	0.935539	0.280589	3.33419	0.000855477	0.0037488
WBGene00000020	abt-2	233.324	-0.153092	0.200656	-0.762954	0.445491	0.594303
WBGene00000021	abt-3	11.4074	0.205369	0.7002	0.293301	0.769292	0.853739
WBGene00000022	abt-4	479.309	-1.34368	0.170252	-7.89229	2.96681e-15	1.10284e-13
WBGene00000023	abt-5	95.8373	0.423887	0.278627	1.52134	0.128174	0.237058
WBGene00000024	abu-1	19.3879	3.09316	0.860077	3.59638	0.000322679	0.00160351
WBGene00000027	abu-4	2.55659	3.67891	1.86512	1.97248	0.0485551	NA
WBGene00000029	abu-6	22.6692	3.30764	0.829175	3.98907	6.63331e-05	0.000390597
WBGene00000030	abu-7	27.2489	2.96324	0.69781	4.24649	2.17148e-05	0.000145009
WBGene00000031	abu-8	81.1231	2.15204	0.358754	5.99864	1.98973e-09	3.05483e-08
WBGene00000033	abu-10	47.6986	2.13955	0.463036	4.62071	3.82427e-06	3.08147e-05
WBGene00000034	abu-11	74.1462	2.7332	0.412309	6.62899	3.37988e-11	7.01638e-10
WBGene00000035	ace-1	59.7538	-0.119225	0.323927	-0.368062	0.712827	0.814074
WBGene00000036	ace-2	166.027	-0.587225	0.218894	-2.6827	0.00730309	0.0233513
WBGene00000037	ace-3	20.5342	0.683209	0.569837	1.19896	0.230545	0.369923
WBGene00000038	ace-4	2.45865	-0.13673	1.45318	-0.0940901	0.925038	NA
WBGene00000039	acn-1	1213.6	-0.914704	0.376434	-2.42992	0.0151023	0.0426824
WBGene00000040	aco-1	1947.06	-1.92932	0.138083	-13.9721	2.30583e-44	6.21422e-42
WBGene00000041	aco-2	4184.59	-0.539333	0.124529	-4.33098	1.48445e-05	0.000103241
WBGene00000042	acr-2	11.8638	-0.636448	0.69298	-0.918422	0.358398	0.510422
WBGene00000043	acr-3	4.78653	-0.224063	1.05288	-0.212811	0.831475	0.897355
WBGene00000044	acr-5	7.30782	0.153333	0.896038	0.171124	0.864127	0.91955
WBGene00000046	acr-7	3.83416	0.133911	1.19544	0.112018	0.910809	0.947734
WBGene00000047	acr-8	23.9004	0.684263	0.511013	1.33903	0.18056	0.306733
WBGene00000048	acr-9	6.67226	-0.216327	0.926348	-0.233526	0.815353	0.885847
WBGene00000050	acr-11	7.64787	0.320496	0.93461	0.34292	0.731659	0.827626
WBGene00000051	acr-12	20.0919	-0.569883	0.513841	-1.10907	0.267402	0.412723
WBGene00000053	acr-14	5.03673	-0.339657	1.04089	-0.326314	0.744187	0.836469
WBGene00000054	acr-15	24.4579	-1.21691	0.478146	-2.54506	0.010926	0.0325817
WBGene00000055	acr-16	34.6158	-0.944477	0.421855	-2.23886	0.0251648	0.0649301
WBGene00000056	acr-17	6.19571	0.816053	1.00339	0.813293	0.41605	0.565933
WBGene00000057	acr-18	9.9504	0.321244	0.76359	0.420702	0.673973	0.784845
WBGene00000058	acr-19	6.78602	-0.00983727	0.896429	-0.0109738	0.991244	0.995466
WBGene00000059	acr-20	8.73909	0.792574	0.859603	0.922023	0.356516	0.508594
WBGene00000060	acr-21	8.3249	-0.722629	0.787294	-0.917864	0.35869	0.510549
WBGene00000063	act-1	2131.64	-0.699263	0.145235	-4.81469	1.47428e-06	1.30881e-05
WBGene00000064	act-2	1968.05	-0.547518	0.135196	-4.04982	5.12575e-05	0.000310799
WBGene00000065	act-3	3845.53	-0.377172	0.161903	-2.32962	0.0198262	0.0533648
WBGene00000066	act-4	12650.2	-0.600516	0.150683	-3.98528	6.73998e-05	0.000395797
WBGene00000067	act-5	5394.69	-2.07898	0.126836	-16.3911	2.21418e-60	8.56831e-58
WBGene00000068	acy-1	80.6913	0.329268	0.291914	1.12796	0.259336	0.40308
WBGene00000069	acy-2	10.7037	1.44644	0.836438	1.72928	0.0837589	0.170708
WBGene00000070	acy-3	136.239	0.0988475	0.26376	0.374763	0.707837	0.81003
WBGene00000071	acy-4	51.4445	0.288197	0.35517	0.811434	0.417117	0.567026
WBGene00000072	add-1	56.1092	0.840219	0.355415	2.36405	0.0180763	0.0495472
WBGene00000073	add-2	93.8609	-0.791574	0.270063	-2.93107	0.00337796	0.0122313
WBGene00000074	adm-2	178.111	-0.528189	0.214193	-2.46595	0.0136652	0.0391732
WBGene00000075	adm-4	115.597	-1.49141	0.253038	-5.89403	3.76897e-09	5.47576e-08
WBGene00000079	adr-1	166.77	-0.549491	0.228147	-2.4085	0.0160184	0.0448099
WBGene00000080	adr-2	250.629	-0.0662185	0.201696	-0.328309	0.742678	0.835454
WBGene00000081	ads-1	1805.92	-0.648479	0.153741	-4.21801	2.46471e-05	0.000162789
WBGene00000082	adt-1	83.731	1.30551	0.320093	4.07853	4.53209e-05	0.000278155
WBGene00000083	adt-2	616.412	-0.916283	0.234282	-3.91103	9.19029e-05	0.000521019
WBGene00000084	aex-1	67.8093	1.0869	0.33461	3.24827	0.00116108	0.00488513
WBGene00000085	aex-2	5.64955	0.0883861	0.975025	0.0906501	0.927771	0.957709
WBGene00000086	aex-3	94.9568	0.840645	0.29115	2.88732	0.00388537	0.0137713
WBGene00000088	aex-5	153.97	-0.497339	0.23787	-2.0908	0.0365462	0.0878134
WBGene00000089	aex-6	48.4617	-0.550218	0.363598	-1.51326	0.130214	0.239979
WBGene00000090	age-1	199.235	0.404668	0.225398	1.79535	0.0725976	0.152405
WBGene00000092	ags-3	104.983	0.415994	0.266435	1.56134	0.118444	0.223529
WBGene00000093	agt-1	108.952	-0.496544	0.27407	-1.81174	0.070026	0.148161
WBGene00000094	agt-2	46.6176	1.00911	0.438848	2.29946	0.0214789	0.0570002
WBGene00000095	aha-1	77.9821	-0.0314136	0.298957	-0.105077	0.916314	0.951052
WBGene00000096	ahr-1	4.03706	1.47354	1.3973	1.05456	0.291625	0.439888
WBGene00000097	aip-1	203.902	-0.480642	0.203729	-2.35923	0.018313	0.0500779
WBGene00000098	air-1	601.068	0.68985	0.182061	3.78911	0.000151185	0.000818691
WBGene00000099	air-2	185.964	1.00391	0.232936	4.3098	1.63405e-05	0.000112814
WBGene00000100	ajm-1	992.995	0.435463	0.176694	2.46451	0.0137202	0.0392989
WBGene00000101	aka-1	574.455	1.01789	0.177457	5.73599	9.69442e-09	1.31572e-07
WBGene00000102	akt-1	708.197	0.426936	0.151776	2.81294	0.00490909	0.0167128
WBGene00000103	akt-2	184.695	-0.951037	0.221887	-4.28612	1.81819e-05	0.000124025
WBGene00000105	alg-1	708.454	-0.201547	0.178189	-1.13109	0.258019	0.401363
WBGene00000106	alg-2	244.533	-0.440063	0.205875	-2.13753	0.0325551	0.0799288
WBGene00000107	alh-1	1889.23	-0.147926	0.135235	-1.09384	0.274024	0.420323
WBGene00000109	alh-3	654.351	-0.824611	0.151163	-5.45512	4.89404e-08	5.86663e-07
WBGene00000110	alh-4	979.36	0.530256	0.143872	3.6856	0.000228167	0.00117726
WBGene00000111	alh-5	145.677	0.0449049	0.241844	0.185677	0.852698	0.911784
WBGene00000112	alh-6	569.423	-0.951725	0.161974	-5.87578	4.20848e-09	6.07212e-08
WBGene00000113	alh-7	215.888	-0.658445	0.196954	-3.34314	0.000828368	0.00364269
WBGene00000114	alh-8	6599.11	-0.972674	0.139005	-6.99741	2.60737e-12	6.4298e-11
WBGene00000115	alh-9	766.636	-1.95316	0.173602	-11.2508	2.2947e-29	2.83865e-27
WBGene00000116	alh-10	95.9535	-0.604079	0.261402	-2.31092	0.0208372	0.0556494
WBGene00000117	alh-11	230.039	0.158596	0.196916	0.805402	0.420588	0.570255
WBGene00000118	alh-12	556.054	-0.772873	0.179936	-4.29525	1.74493e-05	0.000119648
WBGene00000120	aly-1	95.7395	-0.757577	0.268432	-2.82223	0.00476915	0.0163285
WBGene00000121	aly-2	490.178	0.605287	0.169686	3.56711	0.000360941	0.00176632
WBGene00000122	aly-3	813.279	-0.231134	0.143694	-1.60851	0.107724	0.207846
WBGene00000123	ama-1	949.04	-0.57262	0.157405	-3.63788	0.000274891	0.00139404
WBGene00000133	amt-1	52.9827	1.23484	0.42534	2.90319	0.00369387	0.0131885
WBGene00000134	amt-2	7.63927	-0.84122	0.838097	-1.00373	0.315511	0.465646
WBGene00000135	amt-3	12.667	-0.211249	0.685249	-0.30828	0.757869	0.845599
WBGene00000136	amt-4	178.645	-1.916	0.218921	-8.75201	2.09583e-18	1.12965e-16
WBGene00000137	amx-1	45.6997	-0.642054	0.354789	-1.80968	0.0703457	0.148712
WBGene00000138	amx-2	151.869	0.744388	0.234916	3.16875	0.00153099	0.0062162
WBGene00000139	amx-3	46.7008	0.558844	0.380353	1.46928	0.141758	0.255849
WBGene00000140	anc-1	859.425	0.0349202	0.193474	0.180491	0.856768	0.914516
WBGene00000142	aos-1	316.15	-0.421682	0.192794	-2.18722	0.0287266	0.0722208
WBGene00000143	apc-2	191.232	0.71005	0.230905	3.07508	0.00210448	0.00812087
WBGene00000144	apc-10	83.7613	0.255156	0.288391	0.884757	0.376288	0.526874
WBGene00000145	apc-11	87.7911	0.765706	0.29759	2.57302	0.0100815	0.0304789
WBGene00000146	ape-1	549.463	0.800704	0.161293	4.96427	6.89583e-07	6.66067e-06
WBGene00000147	aph-1	140.217	-0.162289	0.259016	-0.626559	0.530949	0.669318
WBGene00000148	aph-2	168.928	0.342618	0.219162	1.5633	0.117981	0.222822
WBGene00000149	apl-1	2228.17	-0.455212	0.154056	-2.95485	0.00312818	0.0114477
WBGene00000150	apm-1	492.75	-0.448629	0.15822	-2.83548	0.00457568	0.0157771
WBGene00000151	apn-1	190.074	1.18285	0.238813	4.95304	7.30643e-07	7.00047e-06
WBGene00000155	app-1	758.393	-0.766494	0.14998	-5.11063	3.21089e-07	3.32821e-06
WBGene00000156	2001-04-01	241.981	0.796694	0.204613	3.89367	9.87409e-05	0.000556875
WBGene00000157	aps-2	109.484	-1.39246	0.251829	-5.52938	3.21363e-08	3.97216e-07
WBGene00000158	apg-1	571.942	-0.326046	0.154383	-2.11193	0.0346921	0.0841893
WBGene00000159	aps-1	192.649	-0.37265	0.237235	-1.5708	0.116228	0.220394
WBGene00000160	apb-1	422.575	-0.475285	0.167064	-2.84493	0.00444208	0.0154008
WBGene00000161	apa-2	318.331	-0.827506	0.182991	-4.52211	6.1227e-06	4.68579e-05
WBGene00000162	apd-3	182.075	0.306305	0.225223	1.36001	0.173827	0.297985
WBGene00000163	apb-3	317.608	0.50998	0.187309	2.72267	0.00647564	0.0211364
WBGene00000164	apm-3	87.7048	-0.667549	0.284602	-2.34556	0.0189988	0.0515793
WBGene00000165	aps-3	283.99	-0.510292	0.183243	-2.78478	0.00535637	0.0179761
WBGene00000166	apt-9	13.5343	0.446339	0.699807	0.637803	0.523602	0.663158
WBGene00000168	apx-1	242.386	1.01433	0.219559	4.61984	3.84043e-06	3.09284e-05
WBGene00000169	aqp-1	469.23	1.0296	0.205872	5.00118	5.69807e-07	5.59501e-06
WBGene00000170	aqp-2	505.944	-0.229444	0.227439	-1.00882	0.313062	0.4628
WBGene00000171	aqp-3	5.19654	1.93255	1.35484	1.4264	0.153752	0.272255
WBGene00000172	aqp-4	202.288	-0.832992	0.203868	-4.08593	4.39e-05	0.000270756
WBGene00000174	aqp-6	4.90924	1.4021	1.23628	1.13413	0.256742	0.400077
WBGene00000175	aqp-7	2102.99	-0.503952	0.168553	-2.98988	0.00279089	0.010377
WBGene00000176	aqp-8	353.081	-1.03732	0.169339	-6.12568	9.02962e-10	1.49097e-08
WBGene00000177	aqp-9	63.9899	-0.468414	0.311378	-1.50433	0.132497	0.243264
WBGene00000178	aqp-10	651.946	-0.859308	0.160125	-5.36649	8.02843e-08	9.27757e-07
WBGene00000179	aqp-11	337.196	-0.774606	0.183755	-4.21542	2.49314e-05	0.000164595
WBGene00000180	arc-1	123.412	-0.714262	0.236558	-3.0194	0.00253275	0.00953222
WBGene00000181	ard-1	899.397	-0.753809	0.143835	-5.24077	1.59904e-07	1.76409e-06
WBGene00000182	arf-1	3040.72	-0.647124	0.147218	-4.39568	1.10427e-05	7.95113e-05
WBGene00000183	arf-5	2997.47	-0.46745	0.144352	-3.23826	0.00120259	0.00503175
WBGene00000184	arf-6	191.058	-0.186595	0.208531	-0.894806	0.370891	0.521813
WBGene00000186	ark-1	160.146	0.537774	0.248524	2.16387	0.0304741	0.0758436
WBGene00000187	arl-1	218.976	-0.672134	0.194146	-3.462	0.000536179	0.00250372
WBGene00000188	arl-3	14.9859	0.183964	0.61445	0.299397	0.764638	0.850148
WBGene00000189	arl-5	60.8189	-0.222902	0.338819	-0.657879	0.510616	0.652461
WBGene00000190	warf-1	13.6284	-1.50471	0.695015	-2.165	0.0303873	0.0756525
WBGene00000191	arl-7	7.17689	-0.365456	0.858055	-0.425912	0.670172	0.781686
WBGene00000192	arl-8	538.661	0.428791	0.161269	2.65885	0.0078407	0.0247971
WBGene00000193	arl-6	2.50144	-0.81163	1.42585	-0.569226	0.569203	NA
WBGene00000195	arr-1	90.2771	0.300278	0.287106	1.04588	0.295616	0.444322
WBGene00000196	aars-1	133.77	0.684099	0.24445	2.79852	0.00513369	0.0173367
WBGene00000197	aars-2	1202.51	-0.790794	0.147489	-5.3617	8.24441e-08	9.50532e-07
WBGene00000198	art-1	1520.32	-0.845746	0.156633	-5.39954	6.68122e-08	7.78633e-07
WBGene00000199	arx-1	428.738	-0.49407	0.163023	-3.03067	0.0024401	0.0092319
WBGene00000200	arx-2	527.969	-0.347592	0.162021	-2.14535	0.0319249	0.0785937
WBGene00000201	arx-3	490.018	-0.533996	0.160761	-3.32168	0.000894786	0.00388719
WBGene00000202	exos-4.2	115.635	-0.3494	0.273745	-1.27637	0.201824	0.334534
WBGene00000203	arx-5	246.729	-0.320196	0.191243	-1.67429	0.0940745	0.187034
WBGene00000204	arx-6	345.572	-0.0655568	0.186164	-0.352146	0.724729	0.82281
WBGene00000205	arx-7	136.692	-0.249131	0.255739	-0.97416	0.329977	0.481265
WBGene00000206	asb-1	860.248	-0.228734	0.166918	-1.37034	0.170582	0.293693
WBGene00000207	asb-2	2328.94	-1.08426	0.16466	-6.58484	4.55389e-11	9.27494e-10
WBGene00000208	trip-4	252.139	0.0825231	0.199439	0.413775	0.679039	0.788935
WBGene00000209	asg-1	738.161	-0.385815	0.145774	-2.64667	0.00812892	0.0255427
WBGene00000210	asg-2	990.585	-0.857735	0.16854	-5.08919	3.59595e-07	3.67933e-06
WBGene00000211	asm-1	52.6963	-0.154882	0.352533	-0.439341	0.660415	0.774135
WBGene00000212	asm-2	91.9493	-0.467246	0.285252	-1.63801	0.10142	0.198422
WBGene00000213	asm-3	3.07331	-1.01757	1.25891	-0.808295	0.418921	0.568761
WBGene00000214	asp-1	22452.9	-1.12349	0.131126	-8.56806	1.05243e-17	5.29442e-16
WBGene00000215	asp-2	6398.18	-1.0907	0.132912	-8.20616	2.28373e-16	1.00484e-14
WBGene00000216	asp-3	12054.9	-0.973652	0.130487	-7.46168	8.5426e-14	2.60981e-12
WBGene00000217	asp-4	2225.4	-0.947996	0.148115	-6.40039	1.5498e-10	2.89834e-09
WBGene00000218	asp-5	5958.32	-0.771534	0.123261	-6.25933	3.8664e-10	6.6994e-09
WBGene00000219	asp-6	15947.7	-0.723938	0.125917	-5.74933	8.95988e-09	1.22263e-07
WBGene00000220	atf-2	62.4581	-0.0448475	0.425749	-0.105338	0.916108	0.951005
WBGene00000221	atf-4	694.814	-0.620729	0.223293	-2.77988	0.00543783	0.018209
WBGene00000222	atf-6	127.654	-0.00207894	0.24154	-0.00860705	0.993133	0.996301
WBGene00000223	atf-7	1106.3	0.11863	0.14179	0.836658	0.402785	0.552119
WBGene00000224	atgp-1	365.941	-0.252747	0.179763	-1.406	0.159724	0.280052
WBGene00000225	atgp-2	279.981	-0.670237	0.235292	-2.84853	0.00439214	0.0152556
WBGene00000226	atl-1	341.244	0.886282	0.18353	4.82909	1.3716e-06	1.22655e-05
WBGene00000227	atm-1	164.268	-0.482351	0.234577	-2.05626	0.0397576	0.0941062
WBGene00000228	atn-1	1350.84	-0.608455	0.145125	-4.19262	2.7575e-05	0.000180626
WBGene00000229	atp-2	15471.4	-0.833428	0.122145	-6.82326	8.8999e-12	2.02896e-10
WBGene00000230	atp-3	3392.03	-0.687122	0.132786	-5.17467	2.28314e-07	2.44203e-06
WBGene00000231	atx-2	1391.24	-0.898433	0.144175	-6.23154	4.61887e-10	7.95752e-09
WBGene00000232	avr-14	48.7788	0.612837	0.370993	1.65188	0.0985589	0.193982
WBGene00000233	avr-15	64.9255	0.480664	0.324087	1.48313	0.138039	0.250848
WBGene00000235	baf-1	430.362	-0.337263	0.164091	-2.05534	0.0398463	0.0942571
WBGene00000236	bag-1	163.632	-0.26378	0.226913	-1.16247	0.245043	0.386194
WBGene00000237	bam-2	210.233	-0.823154	0.217668	-3.78169	0.000155769	0.000841213
WBGene00000238	bar-1	126.407	0.237362	0.242083	0.980499	0.32684	0.477819
WBGene00000239	bas-1	196.758	-1.45172	0.201972	-7.18772	6.58833e-13	1.78512e-11
WBGene00000240	pah-1	250.798	-0.572272	0.18743	-3.05326	0.00226369	0.00863589
WBGene00000241	bbs-1	2.74914	2.20362	1.81462	1.21437	0.224606	NA
WBGene00000242	bbs-2	2.36378	-0.247371	1.4557	-0.169932	0.865064	NA
WBGene00000244	bbs-8	6.37449	-0.913568	0.922356	-0.990472	0.321943	0.472769
WBGene00000245	bca-1	179.711	-0.471968	0.215701	-2.18806	0.0286651	0.0720877
WBGene00000246	bcc-1	62.4512	-1.37213	0.332365	-4.12837	3.65348e-05	0.000230897
WBGene00000247	bec-1	190.63	-0.366379	0.216458	-1.69261	0.0905296	0.181323
WBGene00000248	ben-1	243.231	-0.120967	0.218759	-0.552971	0.580283	0.711013
WBGene00000249	bir-1	190.037	0.440678	0.211189	2.08665	0.0369194	0.088583
WBGene00000250	bir-2	115.005	1.03392	0.276454	3.73995	0.000184053	0.000975411
WBGene00000251	bli-1	1288.82	-0.805626	0.634516	-1.26967	0.204202	0.337512
WBGene00000252	bli-2	1826.84	-1.2457	0.478323	-2.60431	0.00920596	0.0283081
WBGene00000253	bli-3	171.728	-0.424748	0.217435	-1.95345	0.0507663	0.114799
WBGene00000254	bli-4	1178.04	-0.353575	0.136847	-2.58373	0.00977389	0.0297449
WBGene00000255	bli-5	37.9552	0.0963494	0.404322	0.238298	0.81165	0.883574
WBGene00000256	bli-6	5359.57	0.145514	0.145085	1.00296	0.315879	0.465961
WBGene00000257	bmk-1	362.678	0.66074	0.184739	3.57661	0.000348075	0.00171168
WBGene00000259	bpl-1	154.441	0.541407	0.23974	2.25831	0.0239263	0.0623493
WBGene00000262	bra-1	26.5726	-0.365766	0.466773	-0.783605	0.433272	0.582741
WBGene00000263	F23H11.5	1392.14	-0.552933	0.148057	-3.73459	0.000188019	0.000993554
WBGene00000264	brc-1	77.2455	0.726677	0.328186	2.21422	0.0268137	0.0683106
WBGene00000265	brd-1	123.011	0.265802	0.247228	1.07513	0.282316	0.42955
WBGene00000266	bre-1	450.303	-1.04849	0.162009	-6.4718	9.68441e-11	1.87381e-09
WBGene00000267	bre-2	45.7246	1.04462	0.406966	2.56684	0.010263	0.0309594
WBGene00000268	bre-3	520.169	0.713897	0.161103	4.43132	9.36584e-06	6.86494e-05
WBGene00000269	bre-4	125.185	-0.227303	0.243048	-0.935215	0.349678	0.502268
WBGene00000270	bre-5	68.9651	0.601178	0.337998	1.77864	0.0752985	0.156714
WBGene00000271	brf-1	209.208	0.954396	0.215241	4.43408	9.24676e-06	6.79163e-05
WBGene00000272	bro-1	5.56335	-2.28987	0.991228	-2.31014	0.0208807	0.0557359
WBGene00000273	brp-1	1829.58	0.280784	0.167218	1.67915	0.0931237	0.185534
WBGene00000274	btf-1	276.252	-0.100737	0.207795	-0.484792	0.627824	0.748962
WBGene00000275	bub-1	643.463	-0.137986	0.178499	-0.773038	0.4395	0.588211
WBGene00000276	byn-1	691.785	-0.40367	0.154857	-2.60672	0.00914132	0.028161
WBGene00000277	cab-1	657.052	-0.0881714	0.165095	-0.534064	0.593297	0.721751
WBGene00000279	cah-1	15.2176	0.385676	0.631644	0.61059	0.541471	0.678333
WBGene00000280	cah-2	16.3233	0.661712	0.616922	1.0726	0.283449	0.430711
WBGene00000281	cah-3	391.461	-0.47505	0.216003	-2.19927	0.0278587	0.070497
WBGene00000282	cah-4	963.586	-0.45673	0.178	-2.56591	0.0102907	0.0310056
WBGene00000283	cah-5	201.965	-0.545666	0.217407	-2.50988	0.0120772	0.0353714
WBGene00000284	cah-6	30.6092	-0.216847	0.441212	-0.491482	0.623086	0.745077
WBGene00000285	cal-1	68.1646	-0.829188	0.298154	-2.78107	0.00541796	0.0181626
WBGene00000286	cal-2	63.5084	-0.432062	0.32899	-1.3133	0.189082	0.317969
WBGene00000287	cal-3	11.4418	-0.129252	0.728753	-0.17736	0.859225	0.916102
WBGene00000288	cal-4	33.939	0.582613	0.437645	1.33124	0.183109	0.310363
WBGene00000289	cam-1	304.113	-0.220792	0.181965	-1.21338	0.224984	0.362776
WBGene00000292	cap-1	521.137	-0.101101	0.157703	-0.641082	0.521469	0.661624
WBGene00000293	cap-2	768.962	-0.292981	0.147943	-1.98037	0.0476623	0.109336
WBGene00000294	cas-1	537.189	-0.657063	0.176459	-3.72361	0.000196396	0.00103096
WBGene00000295	cat-1	12.1057	-0.782023	0.656114	-1.1919	0.2333	0.373023
WBGene00000296	cat-2	8.36727	-0.641823	0.777512	-0.825483	0.409098	0.558843
WBGene00000298	cat-4	276.471	0.173802	0.228173	0.761711	0.446233	0.594819
WBGene00000301	cav-1	8.40955	3.92914	1.5311	2.56621	0.0102815	0.0309916
WBGene00000302	cav-2	28.4474	0.352477	0.479186	0.735576	0.461989	0.60931
WBGene00000366	cbp-1	816.63	0.163153	0.145313	1.12277	0.261535	0.405662
WBGene00000367	cca-1	99.7026	0.550514	0.276854	1.98846	0.0467604	0.107643
WBGene00000368	ccb-1	103.418	-0.217977	0.255515	-0.85309	0.393609	0.544138
WBGene00000369	ccf-1	434.561	-0.255228	0.17172	-1.4863	0.137199	0.249832
WBGene00000370	ccg-1	623.56	0.0428103	0.188989	0.226522	0.820795	0.890158
WBGene00000371	cox-5B	2153.87	-0.608528	0.134806	-4.51411	6.35819e-06	4.83775e-05
WBGene00000372	cyp-13A7	4.13454	-1.37713	1.15158	-1.19586	0.231749	0.37137
WBGene00000373	cyp-14A5	84.2536	0.347956	0.301187	1.15528	0.247975	0.38996
WBGene00000374	cyp-31A1	137.764	-1.02095	0.227705	-4.48366	7.33752e-06	5.51209e-05
WBGene00000375	cyp-44A1	124.576	0.268805	0.267363	1.0054	0.314706	0.464594
WBGene00000376	ccr-4	1045.67	0.0511096	0.148031	0.345263	0.729897	0.826005
WBGene00000377	cct-1	1510.83	-1.03393	0.133791	-7.7279	1.09338e-14	3.76741e-13
WBGene00000378	cct-2	1463.1	-0.909268	0.140465	-6.47326	9.59104e-11	1.85813e-09
WBGene00000379	cct-4	1707.88	-1.13301	0.14277	-7.93588	2.09001e-15	7.92524e-14
WBGene00000380	cct-5	2533.01	-1.11749	0.135308	-8.25885	1.47082e-16	6.62616e-15
WBGene00000381	cct-6	1569.67	-0.916908	0.154387	-5.93903	2.86715e-09	4.27157e-08
WBGene00000382	cdc-6	237.461	0.329324	0.221087	1.48957	0.136338	0.248535
WBGene00000383	cdc-14	434.274	1.05443	0.174386	6.04653	1.48003e-09	2.32673e-08
WBGene00000386	cdc-25.1	496.216	0.603215	0.180819	3.33602	0.000849863	0.0037307
WBGene00000387	cdc-25.2	95.7383	-0.353421	0.26058	-1.35628	0.175009	0.299392
WBGene00000388	cdc-25.3	16.1485	4.86445	1.46732	3.3152	0.000915777	0.00397038
WBGene00000389	cdc-25.4	37.1213	0.7355	0.428202	1.71765	0.0858611	0.173982
WBGene00000390	cdc-42	1164.28	0.0891618	0.137343	0.649193	0.516214	0.65736
WBGene00000391	cdd-1	67.288	-1.35761	0.311184	-4.36272	1.28456e-05	9.09116e-05
WBGene00000392	cdd-2	151.735	-0.36179	0.232155	-1.5584	0.119139	0.2246
WBGene00000393	cdf-1	161.676	0.0977674	0.222365	0.43967	0.660176	0.774035
WBGene00000395	cdh-3	69.4011	-1.08786	0.319035	-3.40985	0.000649992	0.00295299
WBGene00000396	cdh-4	135.913	0.10843	0.235239	0.460934	0.644846	0.762279
WBGene00000397	cdh-5	27.9616	0.974314	0.488674	1.99379	0.0461749	0.106474
WBGene00000399	cdh-7	286.678	-2.7178	0.930902	-2.91953	0.0035056	0.0125986
WBGene00000401	cdh-9	25.9565	1.01338	0.537835	1.88418	0.0595404	0.130703
WBGene00000402	cdh-10	405.744	-2.31759	0.933973	-2.48143	0.0130858	0.0378262
WBGene00000403	casy-1	432.946	-0.363478	0.183267	-1.98333	0.0473308	0.108691
WBGene00000405	cdk-1	417.927	0.451266	0.185393	2.43411	0.0149285	0.0422545
WBGene00000406	cdk-4	34.7687	-1.12143	0.410956	-2.72884	0.00635572	0.0208071
WBGene00000407	cdk-5	167.363	0.149567	0.220835	0.677281	0.498228	0.641465
WBGene00000408	cdk-7	210.893	0.346425	0.244998	1.41399	0.157364	0.27696
WBGene00000409	cdk-8	171.8	0.991118	0.229105	4.32604	1.51816e-05	0.000105489
WBGene00000410	cdk-9	225.049	0.0211231	0.197141	0.107147	0.914672	0.950146
WBGene00000411	cdl-1	510.374	0.29779	0.190708	1.5615	0.118407	0.223502
WBGene00000412	cdr-1	12.0355	-2.69728	0.692981	-3.89229	9.9302e-05	0.000559204
WBGene00000413	cdt-1	95.4362	0.782161	0.293392	2.66592	0.00767774	0.0243737
WBGene00000414	cec-1	263.783	-0.139123	0.188372	-0.738554	0.460178	0.608091
WBGene00000415	ced-1	362.285	0.110357	0.174796	0.631348	0.527813	0.666981
WBGene00000416	ced-2	196.51	0.881972	0.218607	4.03452	5.47145e-05	0.000329314
WBGene00000417	ced-3	253.507	1.10902	0.228952	4.84391	1.27312e-06	1.15136e-05
WBGene00000418	ced-4	116.994	0.332176	0.249557	1.33106	0.183169	0.310422
WBGene00000419	ced-5	244.622	0.707386	0.205354	3.44472	0.000571652	0.00264389
WBGene00000420	ced-6	207.91	-0.232758	0.218954	-1.06305	0.287761	0.43529
WBGene00000421	ced-7	617.988	0.601484	0.158174	3.80269	0.000143136	0.000779576
WBGene00000422	ced-8	2.73599	0.3055	1.44383	0.21159	0.832427	NA
WBGene00000423	ced-9	129.497	0.169477	0.238547	0.710455	0.477422	0.62313
WBGene00000424	ced-10	347.943	-0.365253	0.178552	-2.04564	0.0407921	0.0960579
WBGene00000425	ced-11	30.1933	0.607603	0.482418	1.2595	0.207851	0.342008
WBGene00000426	ced-12	229.332	-0.0192127	0.219096	-0.087691	0.930122	0.958746
WBGene00000428	ceh-1	3.10132	1.13884	1.45787	0.781168	0.434703	0.584042
WBGene00000431	ceh-6	9.9283	0.470225	0.777961	0.604433	0.545556	0.681245
WBGene00000437	ceh-13	63.7076	-0.0600655	0.347099	-0.17305	0.862612	0.91861
WBGene00000438	ceh-14	33.7925	0.442659	0.431484	1.0259	0.304939	0.454307
WBGene00000439	ceh-16	2.29404	-1.61014	1.54277	-1.04367	0.296639	NA
WBGene00000440	ceh-17	1.80303	-0.0192378	1.68774	-0.0113986	0.990905	NA
WBGene00000441	ceh-18	198.877	0.227936	0.225291	1.01174	0.311664	0.461434
WBGene00000442	ceh-19	11.6114	0.410648	0.744075	0.551891	0.581023	0.71158
WBGene00000443	ceh-20	78.9598	0.0801509	0.300408	0.266806	0.789618	0.868707
WBGene00000444	ceh-21	30.7472	0.490147	0.446877	1.09683	0.272717	0.418873
WBGene00000445	ceh-22	3.92844	1.42198	1.3959	1.01868	0.308353	0.457948
WBGene00000446	ceh-23	2.96652	2.345	1.82076	1.28793	0.197772	NA
WBGene00000447	ceh-24	4.93168	0.788639	1.14198	0.690587	0.489825	0.633789
WBGene00000448	pros-1	28.538	0.435749	0.47228	0.92265	0.35619	0.508333
WBGene00000449	ceh-27	9.74968	0.487418	0.770336	0.632734	0.526907	0.666004
WBGene00000451	ceh-30	7.84098	-1.00618	0.826305	-1.21769	0.223343	0.360927
WBGene00000452	ceh-31	6.60355	-0.151208	0.925724	-0.16334	0.87025	0.92355
WBGene00000453	ceh-32	57.1556	-0.266431	0.333205	-0.799601	0.423942	0.573566
WBGene00000454	ceh-33	1.80426	0.271415	1.74088	0.155906	0.876107	NA
WBGene00000455	ceh-34	14.7658	0.945489	0.685787	1.37869	0.16799	0.290454
WBGene00000458	ceh-37	94.1597	0.420647	0.27856	1.51007	0.131024	0.241237
WBGene00000459	ceh-38	395.786	0.99791	0.178346	5.59535	2.20179e-08	2.82323e-07
WBGene00000460	ceh-39	25.0144	1.34918	0.543438	2.48267	0.0130402	0.0377304
WBGene00000461	ceh-40	4.12143	4.37077	1.70851	2.55823	0.0105207	0.0315951
WBGene00000462	ceh-41	24.5415	-0.57114	0.496322	-1.15074	0.249837	0.392112
WBGene00000463	ceh-43	19.1922	-0.229744	0.543007	-0.423096	0.672225	0.783233
WBGene00000464	ceh-44	354.201	-0.0282876	0.173938	-0.16263	0.87081	0.92395
WBGene00000465	cpg-1	1372.95	3.25175	0.182604	17.8077	6.15942e-71	2.81691e-68
WBGene00000466	cel-1	222.055	0.0782953	0.205899	0.380261	0.703752	0.807037
WBGene00000467	cep-1	180.251	0.230525	0.219125	1.05203	0.292788	0.441213
WBGene00000472	cey-1	3146.49	-0.0705137	0.162209	-0.434708	0.663774	0.777001
WBGene00000473	cey-2	2567.16	1.45559	0.160711	9.05721	1.33824e-19	8.11115e-18
WBGene00000474	cey-3	1188.48	0.772833	0.174142	4.43794	9.08236e-06	6.69946e-05
WBGene00000475	cey-4	2761.71	-0.279039	0.127047	-2.19635	0.0280667	0.0709061
WBGene00000476	cfi-1	10.7986	1.41321	0.819221	1.72506	0.0845166	0.17188
WBGene00000477	cft-1	18.644	0.181128	0.588044	0.308018	0.758069	0.84561
WBGene00000478	cfz-2	17.1294	-0.408282	0.579762	-0.704224	0.481293	0.626233
WBGene00000479	cgh-1	4422.39	1.39927	0.136735	10.2335	1.40399e-24	1.34108e-22
WBGene00000480	cgp-1	604.79	0.732586	0.187386	3.90949	9.24893e-05	0.000523771
WBGene00000481	cha-1	31.9539	-1.20545	0.417651	-2.88626	0.00389853	0.0138049
WBGene00000482	chd-3	235.388	-0.780099	0.194012	-4.02088	5.79811e-05	0.000346692
WBGene00000484	che-2	5.65791	2.19627	1.28792	1.70529	0.0881403	0.177713
WBGene00000485	che-3	34.9376	-0.205821	0.420415	-0.489566	0.624441	0.746283
WBGene00000488	che-7	8.16334	-0.199281	0.799588	-0.24923	0.803183	0.877365
WBGene00000490	che-11	7.49537	-0.180683	0.840743	-0.214908	0.829839	0.896359
WBGene00000491	che-12	7.48572	1.56062	1.017	1.53454	0.124897	0.232566
WBGene00000492	che-13	16.6564	0.748033	0.642836	1.16364	0.244568	0.385848
WBGene00000493	che-14	94.984	-0.632354	0.283381	-2.23146	0.0256505	0.065971
WBGene00000496	chs-1	374.98	1.84964	0.247427	7.47549	7.69138e-14	2.37379e-12
WBGene00000497	chs-2	65.7627	0.400105	0.330207	1.21168	0.225636	0.36362
WBGene00000498	chk-1	195.708	0.0999102	0.222362	0.449313	0.653206	0.769149
WBGene00000499	chk-2	40.492	0.678195	0.415193	1.63345	0.102375	0.199851
WBGene00000500	chn-1	253.405	0.287064	0.197444	1.4539	0.145974	0.261551
WBGene00000501	cho-1	27.2602	-0.763317	0.457043	-1.67012	0.0948955	0.18822
WBGene00000502	chp-1	305.93	-0.726022	0.176013	-4.12481	3.71035e-05	0.000233514
WBGene00000503	cht-1	14.2058	0.672306	0.654219	1.02765	0.304116	0.45344
WBGene00000506	cic-1	79.3424	0.669491	0.311071	2.15221	0.0313805	0.0775368
WBGene00000507	cit-1.1	169.513	0.259684	0.219599	1.18254	0.236993	0.377363
WBGene00000508	cit-1.2	368.626	-0.795166	0.172865	-4.59993	4.22641e-06	3.35181e-05
WBGene00000509	cka-1	300.749	0.0092015	0.186704	0.0492838	0.960693	0.97766
WBGene00000510	cka-2	40.6165	-0.790178	0.37471	-2.10877	0.0349644	0.0847274
WBGene00000511	ckb-1	37.969	-0.130687	0.398752	-0.327741	0.743108	0.835754
WBGene00000512	ckb-2	139.879	-0.29791	0.259649	-1.14736	0.251234	0.393893
WBGene00000514	ckb-4	94.7768	-1.337	0.262334	-5.09657	3.45867e-07	3.55574e-06
WBGene00000515	ckc-1	113.062	-0.674928	0.251258	-2.6862	0.00722703	0.023167
WBGene00000516	cki-1	83.1766	-0.242377	0.28133	-0.861539	0.388941	0.539761
WBGene00000517	cki-2	257.538	0.425025	0.201018	2.11437	0.0344837	0.0838453
WBGene00000518	ckk-1	39.2194	0.454364	0.423563	1.07272	0.283397	0.430707
WBGene00000519	cku-70	190.964	0.664438	0.223429	2.97383	0.00294113	0.0108421
WBGene00000520	cku-80	167.267	1.09962	0.272582	4.0341	5.48121e-05	0.000329703
WBGene00000521	cky-1	6.80706	-0.347184	1.00233	-0.346377	0.729059	0.825614
WBGene00000522	clc-1	269.97	-1.34976	0.181432	-7.43949	1.01075e-13	3.03869e-12
WBGene00000523	clc-2	27.9716	-1.72465	0.464834	-3.71024	0.00020706	0.00107831
WBGene00000524	clc-3	35.8508	-0.164174	0.427796	-0.383767	0.701151	0.805187
WBGene00000526	clc-5	33.1324	-0.478328	0.461823	-1.03574	0.300324	0.449385
WBGene00000527	cle-1	272.307	1.1565	0.204282	5.66127	1.50254e-08	1.97529e-07
WBGene00000528	clh-1	544.406	-0.360035	0.218864	-1.64502	0.0999657	0.196239
WBGene00000529	clh-2	49.5439	-0.52766	0.352412	-1.49728	0.13432	0.245805
WBGene00000530	clh-3	140.356	0.492511	0.236958	2.07847	0.037666	0.0899882
WBGene00000531	clh-4	21.4325	1.15934	0.579335	2.00116	0.0453756	0.105068
WBGene00000532	clh-5	420.327	-0.434948	0.171608	-2.53455	0.0112593	0.0333644
WBGene00000533	clh-6	195.59	-0.122579	0.210815	-0.581451	0.560936	0.694507
WBGene00000534	cpi-2	675.355	0.294203	0.163305	1.80155	0.0716159	0.150743
WBGene00000535	cpi-1	286.735	0.0385892	0.185614	0.2079	0.835307	0.900118
WBGene00000536	clk-1	140.592	-0.301809	0.229404	-1.31562	0.188301	0.317134
WBGene00000537	clk-2	147	0.443969	0.252096	1.76111	0.0782202	0.161491
WBGene00000539	cln-3.1	82.7424	-1.67431	0.301811	-5.54754	2.89709e-08	3.59564e-07
WBGene00000540	cln-3.2	80.5043	0.0693403	0.292601	0.236979	0.812673	0.884336
WBGene00000541	cln-3.3	37.0671	-0.0392947	0.404098	-0.0972405	0.922535	0.954473
WBGene00000542	clp-1	1453.27	0.0501227	0.136094	0.368296	0.712653	0.813936
WBGene00000543	clp-2	175.386	0.91205	0.225932	4.03684	5.41769e-05	0.000326272
WBGene00000544	clp-3	51.8406	0.289727	0.351772	0.82362	0.410155	0.559701
WBGene00000545	clp-4	209.828	0.252352	0.20996	1.20191	0.229399	0.368464
WBGene00000546	clp-6	109.441	0.724374	0.280583	2.58167	0.00983228	0.029899
WBGene00000547	clp-7	326.685	-0.344361	0.176036	-1.9562	0.0504414	0.114269
WBGene00000548	clr-1	383.721	0.50722	0.186296	2.72266	0.00647592	0.0211364
WBGene00000549	cls-2	378.918	-0.319003	0.170826	-1.86741	0.0618443	0.134582
WBGene00000550	clu-1	892.038	-0.629436	0.14298	-4.40226	1.07129e-05	7.73958e-05
WBGene00000552	cmd-1	2632.01	-0.381269	0.153041	-2.49129	0.0127279	0.0370035
WBGene00000553	cmk-1	32.21	-0.0639608	0.425988	-0.150147	0.880649	0.930074
WBGene00000554	cnb-1	342.298	0.0669688	0.176162	0.380154	0.703831	0.807037
WBGene00000556	cnc-2	2.39742	-2.04391	1.49748	-1.3649	0.172283	NA
WBGene00000557	cnc-3	113.635	-1.52682	0.597992	-2.55324	0.0106725	0.0319456
WBGene00000558	cnc-4	20.2729	0.677151	0.587243	1.1531	0.248869	0.390957
WBGene00000562	cng-1	25.935	0.897545	0.527645	1.70104	0.0889357	0.178795
WBGene00000563	cng-3	1.95852	-0.767195	1.56443	-0.4904	0.623851	NA
WBGene00000564	cnk-1	214.742	0.697907	0.226619	3.07965	0.00207244	0.00801777
WBGene00000565	cnt-1	271.611	-0.476719	0.185551	-2.5692	0.0101934	0.0307799
WBGene00000566	cnt-2	293.791	-0.00840132	0.182933	-0.0459257	0.963369	0.979399
WBGene00000567	cnx-1	1290.06	-0.671584	0.135933	-4.94057	7.78959e-07	7.40772e-06
WBGene00000583	cof-2	13.1378	-0.625576	0.639755	-0.977836	0.328156	0.479266
WBGene00000584	cog-1	41.333	-0.593352	0.438002	-1.35468	0.17552	0.300232
WBGene00000585	cogc-2	241.645	0.584429	0.202087	2.89197	0.0038284	0.0136109
WBGene00000591	coh-1	91.0332	0.18867	0.276765	0.681697	0.49543	0.638681
WBGene00000592	coh-3	152.082	0.573535	0.236066	2.42956	0.0151172	0.0427165
WBGene00000594	col-3	63.644	-1.34691	0.366353	-3.67653	0.000236432	0.00121575
WBGene00000596	col-7	172.16	8.32259	1.3937	5.97158	2.3497e-09	3.54262e-08
WBGene00000597	col-8	808.219	7.08594	0.458608	15.451	7.43056e-54	2.67005e-51
WBGene00000599	col-10	2517.17	-2.52799	0.429736	-5.88265	4.03746e-09	5.84213e-08
WBGene00000601	col-12	918.344	1.82128	0.172648	10.5491	5.13023e-26	5.37676e-24
WBGene00000602	col-13	330.007	1.1444	0.198063	5.77797	7.56065e-09	1.04111e-07
WBGene00000603	col-14	4072.24	0.463057	0.164911	2.80792	0.00498625	0.0169335
WBGene00000606	col-17	2067.25	-0.409725	0.219506	-1.86658	0.0619609	0.134704
WBGene00000608	col-19	3126.27	6.28997	0.223219	28.1785	1.07429e-174	1.15808e-171
WBGene00000609	col-20	2940.05	5.93048	0.203725	29.1103	2.66118e-186	3.08943e-183
WBGene00000610	col-33	25.8818	0.874143	0.508102	1.72041	0.0853585	0.173266
WBGene00000611	col-34	221.835	0.844614	0.205604	4.10797	3.99158e-05	0.000249033
WBGene00000615	col-38	5193.52	0.096678	0.155899	0.620132	0.535171	0.672842
WBGene00000616	col-39	1984.04	-0.0890325	0.13205	-0.674234	0.500163	0.643024
WBGene00000618	col-41	229.642	-1.54927	0.628284	-2.46587	0.013668	0.0391732
WBGene00000620	col-43	7.93186	2.75039	1.22807	2.2396	0.0251169	0.0648305
WBGene00000622	col-45	3.46457	-0.116904	1.22121	-0.0957285	0.923736	0.954799
WBGene00000623	col-46	110.468	-2.11016	0.832903	-2.5335	0.0112931	0.0334384
WBGene00000624	col-47	24.7308	-3.13315	0.562872	-5.56636	2.60119e-08	3.27907e-07
WBGene00000625	col-48	1778.88	0.125044	0.179035	0.698433	0.484906	0.629717
WBGene00000626	col-49	2605.59	0.344557	0.156431	2.20262	0.0276216	0.0700025
WBGene00000630	col-53	11.636	-0.0606347	0.689952	-0.0878824	0.92997	0.958687
WBGene00000631	col-54	68.332	-1.24518	0.323893	-3.84441	0.000120844	0.000668297
WBGene00000633	col-56	2.3889	-1.23037	1.42029	-0.866283	0.386335	NA
WBGene00000634	col-58	183.438	1.16724	0.250733	4.65532	3.23476e-06	2.65176e-05
WBGene00000636	col-60	1477.47	2.15839	0.16372	13.1834	1.09305e-39	2.42594e-37
WBGene00000637	col-61	16.9475	0.748115	0.623793	1.1993	0.230411	0.369814
WBGene00000638	col-62	170.36	5.97794	0.672949	8.8832	6.4964e-19	3.75646e-17
WBGene00000639	col-63	4111.55	0.363442	0.150696	2.41175	0.0158763	0.0444865
WBGene00000640	col-64	3.02871	0.335507	1.34283	0.24985	0.802704	NA
WBGene00000641	col-65	832.457	2.14413	0.187232	11.4517	2.30454e-30	3.16182e-28
WBGene00000644	col-68	47.6099	0.410557	0.379882	1.08075	0.279809	0.426726
WBGene00000645	col-69	15.6049	0.361749	0.635648	0.569103	0.569286	0.701705
WBGene00000646	H17B01.2	48.6179	3.02003	0.608591	4.96234	6.96498e-07	6.69953e-06
WBGene00000647	col-71	4354.9	0.420391	0.17998	2.33577	0.0195034	0.0526368
WBGene00000649	col-73	6815.21	0.201486	0.170392	1.18248	0.237015	0.377363
WBGene00000651	col-75	4.68035	0.361666	1.1415	0.316834	0.751369	0.841409
WBGene00000652	col-76	125.382	-0.805667	0.233521	-3.45008	0.000560411	0.00259998
WBGene00000653	col-77	4846.86	0.960502	0.157485	6.099	1.06736e-09	1.73398e-08
WBGene00000655	col-79	480.548	-0.462421	0.450652	-1.02612	0.304837	0.454201
WBGene00000656	col-80	2213.38	3.25358	0.154873	21.0081	5.53601e-98	3.97855e-95
WBGene00000657	col-81	3387.26	6.12906	0.204785	29.9292	8.20532e-197	1.03196e-193
WBGene00000658	col-83	3.59978	-0.865038	1.2137	-0.712731	0.476012	0.621828
WBGene00000661	col-86	2.63989	0.0214866	1.40649	0.0152768	0.987811	NA
WBGene00000663	col-88	1106.32	2.6038	0.208639	12.4799	9.60815e-36	1.85905e-33
WBGene00000664	col-89	90.8791	1.50012	0.319631	4.6933	2.68831e-06	2.24403e-05
WBGene00000665	col-90	384.198	-0.751877	0.179528	-4.18807	2.81338e-05	0.000183648
WBGene00000666	col-91	830.831	2.05572	0.18211	11.2883	1.49863e-29	1.94978e-27
WBGene00000667	col-92	808.811	0.362189	0.151608	2.38899	0.0168947	0.0468531
WBGene00000668	col-93	2203.69	1.15189	0.156981	7.33772	2.17263e-13	6.2101e-12
WBGene00000669	col-94	193.582	0.439385	0.212489	2.0678	0.0386586	0.0919376
WBGene00000670	col-95	18.9165	6.57295	1.54116	4.26495	1.99951e-05	0.0001352
WBGene00000671	col-96	59.8809	6.79523	1.41071	4.81689	1.45813e-06	1.296e-05
WBGene00000672	col-97	3685.23	0.456679	0.157615	2.89744	0.00376225	0.0133955
WBGene00000673	col-98	1852.05	-1.04822	0.408603	-2.56538	0.0103063	0.0310443
WBGene00000674	col-99	89.6335	-0.754718	0.343699	-2.19587	0.0281016	0.0709687
WBGene00000675	col-101	366.271	5.2311	0.379755	13.7749	3.60777e-43	9.22854e-41
WBGene00000677	col-103	1640.84	-1.00523	0.218771	-4.5949	4.32965e-06	3.42469e-05
WBGene00000678	col-104	3155.92	0.397137	0.173919	2.28346	0.0224031	0.0589861
WBGene00000679	col-105	5.38579	-0.0274956	0.99793	-0.0275526	0.978019	0.987441
WBGene00000680	col-106	2539.38	4.32648	0.164672	26.2733	3.87397e-152	3.89773e-149
WBGene00000681	col-107	2581.69	0.985414	0.184216	5.34924	8.83256e-08	1.01524e-06
WBGene00000683	col-109	2142.51	-0.0120768	0.176627	-0.0683746	0.945487	0.968263
WBGene00000684	col-110	601.896	-0.985579	0.510676	-1.92995	0.0536133	0.12021
WBGene00000685	col-111	571.139	0.359268	0.186843	1.92283	0.0545014	0.121731
WBGene00000687	col-113	233.386	1.63536	0.224457	7.28586	3.19625e-13	8.88356e-12
WBGene00000689	col-115	164.078	2.169	0.273261	7.93747	2.06354e-15	7.84458e-14
WBGene00000691	col-117	70.0939	-2.0851	0.383259	-5.44045	5.31454e-08	6.34047e-07
WBGene00000692	col-118	413.937	0.451789	0.177203	2.54955	0.0107861	0.032209
WBGene00000693	col-119	1810.3	7.90454	0.408903	19.3311	2.94268e-83	1.70811e-80
WBGene00000694	col-120	1240.37	1.78624	0.157135	11.3676	6.06591e-30	8.03041e-28
WBGene00000696	col-122	4607.58	4.39418	0.171681	25.595	1.73404e-144	1.53942e-141
WBGene00000697	col-123	1.83408	3.2067	1.994	1.60818	0.107797	NA
WBGene00000698	col-124	5788.74	5.26535	0.161601	32.5825	7.25084e-233	1.56328e-229
WBGene00000699	col-125	5593.88	-0.284519	0.169332	-1.68025	0.0929096	0.18523
WBGene00000702	col-128	108.315	-2.12622	0.330101	-6.44113	1.18587e-10	2.26547e-09
WBGene00000703	col-129	4482.77	5.12645	0.164059	31.2475	2.41284e-214	3.64146e-211
WBGene00000704	col-130	1328.62	1.28141	0.17941	7.14231	9.17742e-13	2.44278e-11
WBGene00000705	col-131	38.142	-0.458166	0.390632	-1.17288	0.240843	0.381406
WBGene00000707	col-133	2075.46	2.1418	0.163644	13.0882	3.84659e-39	8.29324e-37
WBGene00000708	col-135	18.7605	3.51369	0.961189	3.65557	0.000256615	0.00131149
WBGene00000710	col-137	72.3436	3.28257	0.478195	6.86449	6.67308e-12	1.56359e-10
WBGene00000711	col-138	4446.65	0.377156	0.161242	2.33906	0.0193322	0.052315
WBGene00000712	col-139	4475.66	5.40298	0.170151	31.7541	2.78952e-221	5.26244e-218
WBGene00000713	col-140	3451.45	5.48952	0.179761	30.5379	8.1924e-205	1.124e-201
WBGene00000714	col-141	41.0412	-0.305418	0.394977	-0.773255	0.439372	0.588211
WBGene00000715	col-142	749.988	0.211127	0.153647	1.3741	0.16941	0.292348
WBGene00000716	col-143	293.204	8.09395	1.0353	7.81796	5.36875e-15	1.92459e-13
WBGene00000717	col-144	2113.14	-1.9989	0.199989	-9.99503	1.60231e-23	1.38183e-21
WBGene00000718	col-145	893.218	0.184016	0.204105	0.901571	0.367285	0.518426
WBGene00000719	col-146	447.912	1.38168	0.182255	7.58101	3.42869e-14	1.11281e-12
WBGene00000720	col-147	1545.13	-1.09813	0.197372	-5.56379	2.63983e-08	3.31451e-07
WBGene00000721	col-148	1.81806	1.31367	2.06329	0.63669	0.524327	NA
WBGene00000722	col-149	1534	-2.2539	0.183136	-12.3072	8.28092e-35	1.54291e-32
WBGene00000723	col-150	130.92	0.825786	0.262626	3.14434	0.0016646	0.00666017
WBGene00000725	col-152	135.132	3.16231	0.41059	7.70185	1.34105e-14	4.54812e-13
WBGene00000726	col-153	98.1926	-0.237287	0.258878	-0.916598	0.359353	0.510942
WBGene00000727	col-154	146.971	-0.203001	0.279144	-0.727227	0.467087	0.613674
WBGene00000728	col-155	257.218	0.16887	0.244667	0.690202	0.490067	0.633933
WBGene00000729	col-156	267.091	0.87734	0.25762	3.40555	0.000660298	0.00299156
WBGene00000730	col-157	429.428	0.781329	0.221397	3.52909	0.000416988	0.00200292
WBGene00000731	col-158	6.85897	-1.66389	0.881316	-1.88796	0.0590311	0.129812
WBGene00000732	col-159	1869.79	1.58649	0.140866	11.2624	2.01164e-29	2.50907e-27
WBGene00000733	col-160	3269.92	0.315345	0.150619	2.09365	0.0362908	0.0872969
WBGene00000734	col-161	1425.59	1.78836	0.178365	10.0264	1.16725e-23	1.03018e-21
WBGene00000735	col-162	922.102	1.88908	0.188792	10.0061	1.43256e-23	1.24973e-21
WBGene00000739	col-166	2238.09	-2.06479	0.592287	-3.48614	0.000490053	0.00231266
WBGene00000740	col-167	1474.02	-1.82868	0.37428	-4.88586	1.0298e-06	9.51216e-06
WBGene00000741	col-168	389.634	-1.18783	0.236337	-5.02599	5.00846e-07	4.9696e-06
WBGene00000742	col-169	658.999	-2.98442	0.549362	-5.43252	5.55625e-08	6.57686e-07
WBGene00000743	col-170	265.42	-2.61926	0.479316	-5.46458	4.64012e-08	5.59335e-07
WBGene00000745	col-172	31.2368	-0.315093	0.440279	-0.715668	0.474196	0.620583
WBGene00000746	col-173	338.649	0.974898	0.217923	4.47359	7.69189e-06	5.75538e-05
WBGene00000747	col-174	63.2578	0.425758	0.325736	1.30706	0.191191	0.320606
WBGene00000748	col-175	3474.98	0.0835858	0.154	0.542765	0.587292	0.716862
WBGene00000749	col-176	1409.64	-3.50375	1.06442	-3.2917	0.000995831	0.00427099
WBGene00000750	col-177	11.3157	-0.200987	0.70328	-0.285785	0.775043	0.857988
WBGene00000751	col-178	1071.88	5.81838	0.284181	20.4742	3.65653e-93	2.39932e-90
WBGene00000752	col-179	390.81	6.93211	0.614263	11.2852	1.5523e-29	2.00233e-27
WBGene00000753	col-180	712.881	-1.00053	0.200781	-4.98321	6.25379e-07	6.08524e-06
WBGene00000754	col-181	4129.32	4.9749	0.157468	31.5932	4.58416e-219	7.68712e-216
WBGene00000755	col-182	260.416	1.00814	0.238539	4.22633	2.37532e-05	0.000157714
WBGene00000757	col-184	2585.93	4.49421	0.172268	26.0885	4.92714e-150	4.64752e-147
WBGene00000759	col-186	36.9278	0.965279	0.434682	2.22066	0.0263742	0.0673912
WBGene00000760	col-187	2.40876	0.615416	1.62669	0.378324	0.70519	NA
WBGene00000761	coq-1	274.185	-0.355096	0.188017	-1.88864	0.0589395	0.129686
WBGene00000762	coq-2	175.007	-0.508241	0.223692	-2.27206	0.023083	0.0605018
WBGene00000763	coq-3	115.89	-0.17959	0.251122	-0.715147	0.474518	0.620639
WBGene00000764	coq-4	75.6135	0.140043	0.296135	0.472901	0.636284	0.755887
WBGene00000765	coq-5	215.186	-0.927594	0.194799	-4.76181	1.91869e-06	1.65942e-05
WBGene00000766	coq-6	164.322	-0.569517	0.223303	-2.55043	0.0107591	0.0321474
WBGene00000767	coq-8	430.774	-0.698163	0.1716	-4.06855	4.73057e-05	0.000289161
WBGene00000768	cor-1	132.31	-0.292297	0.241519	-1.21024	0.226185	0.364116
WBGene00000770	cpb-1	272.124	0.297702	0.189973	1.56707	0.117098	0.221626
WBGene00000771	cpb-2	140.446	-0.911272	0.228451	-3.98891	6.63765e-05	0.0003907
WBGene00000772	cpb-3	525.922	0.997751	0.163943	6.08598	1.1578e-09	1.86882e-08
WBGene00000773	cpf-1	224.67	0.125126	0.218015	0.573934	0.566012	0.699039
WBGene00000774	cpf-2	207.055	-0.197724	0.201212	-0.982664	0.325773	0.476827
WBGene00000775	cpin-1	45.5669	-0.3096	0.360034	-0.85992	0.389833	0.540601
WBGene00000776	cpl-1	8531.24	-0.414661	0.131852	-3.1449	0.00166144	0.00664928
WBGene00000777	cpn-1	583.601	0.249785	0.159217	1.56883	0.116687	0.221081
WBGene00000778	cpn-2	75.5339	-1.08702	0.304987	-3.56416	0.000365022	0.0017834
WBGene00000779	cpn-3	1559.05	-0.365136	0.148248	-2.46301	0.0137776	0.0394183
WBGene00000780	cpn-4	169.039	0.769838	0.229393	3.35598	0.000790829	0.00350519
WBGene00000781	cpr-1	5446.06	-0.0489293	0.158683	-0.308345	0.75782	0.845599
WBGene00000782	cpr-2	3.63547	2.54194	1.69083	1.50337	0.132744	0.243572
WBGene00000783	cpr-3	209.795	-1.60165	0.201052	-7.96637	1.63409e-15	6.29126e-14
WBGene00000784	cpr-4	5362.97	-0.682031	0.202592	-3.36652	0.000761227	0.00338692
WBGene00000785	cpr-5	5037.82	-2.01732	0.171449	-11.7663	5.82125e-32	8.96472e-30
WBGene00000786	cpr-6	5292.43	0.17804	0.12927	1.37727	0.16843	0.290973
WBGene00000787	cps-6	551.325	-0.626461	0.162823	-3.84749	0.000119333	0.000660911
WBGene00000788	cpz-1	2911.07	-0.0377028	0.153876	-0.245021	0.80644	0.879774
WBGene00000789	cpz-2	1646.89	-0.83125	0.135818	-6.12034	9.33785e-10	1.53682e-08
WBGene00000792	crb-1	59.3726	0.334977	0.349582	0.958223	0.33795	0.490433
WBGene00000793	crh-1	170.966	-0.520602	0.22118	-2.35375	0.0185851	0.0506659
WBGene00000794	crn-1	336.196	0.268204	0.189208	1.41751	0.156333	0.275725
WBGene00000795	crn-2	96.2711	0.427222	0.276968	1.5425	0.122953	0.22993
WBGene00000796	crn-3	332.671	1.13561	0.194585	5.83605	5.34516e-09	7.57457e-08
WBGene00000797	crn-4	21.8284	1.0743	0.569595	1.88607	0.0592854	0.130238
WBGene00000798	crn-5	117.603	-0.457135	0.245636	-1.86103	0.0627405	0.135987
WBGene00000799	crn-6	111.473	-0.546093	0.249508	-2.18868	0.0286198	0.0720004
WBGene00000800	cars-1	730.812	-0.684456	0.145318	-4.71005	2.47656e-06	2.09273e-05
WBGene00000801	cars-2	46.8485	-0.34995	0.362373	-0.965717	0.334186	0.486264
WBGene00000802	crt-1	12698.1	-1.45681	0.136329	-10.686	1.18402e-26	1.30432e-24
WBGene00000803	csb-1	46.2404	-0.124728	0.364297	-0.34238	0.732065	0.8279
WBGene00000804	csc-1	210.099	0.514753	0.221797	2.32083	0.0202959	0.0544066
WBGene00000812	csk-1	196.208	0.710883	0.218679	3.2508	0.0011508	0.00484864
WBGene00000813	csn-1	233.496	-0.215569	0.209339	-1.02976	0.303122	0.452538
WBGene00000814	csn-2	336.414	0.558403	0.191463	2.91651	0.00353972	0.0127043
WBGene00000815	csn-3	265.592	-0.023507	0.199733	-0.117692	0.906311	0.945123
WBGene00000816	csn-4	221.471	-0.22194	0.212043	-1.04667	0.29525	0.443949
WBGene00000817	csn-5	259.149	-0.0403401	0.205939	-0.195884	0.844701	0.906743
WBGene00000818	csn-6	266.654	0.130224	0.202783	0.642186	0.520753	0.660826
WBGene00000819	csp-1	5.43121	2.12517	1.29683	1.63874	0.101267	0.19818
WBGene00000820	csp-2	28.737	0.0796482	0.458316	0.173785	0.862035	0.918449
WBGene00000821	csp-3	2.39823	-0.705672	1.52463	-0.462848	0.643473	NA
WBGene00000822	csq-1	1622.85	-0.659221	0.142414	-4.62889	3.6763e-06	2.98134e-05
WBGene00000829	ctb-1	10420.4	-0.39521	0.163711	-2.41406	0.0157757	0.0442665
WBGene00000830	ctl-1	2.55963	2.09297	1.79447	1.16634	0.243476	NA
WBGene00000831	ctl-2	792.065	-0.0137449	0.170583	-0.0805759	0.935779	0.962042
WBGene00000832	ctn-1	207.255	-0.90656	0.205375	-4.41417	1.01398e-05	7.36786e-05
WBGene00000833	cts-1	6041.31	-0.562196	0.122009	-4.60782	4.06905e-06	3.24577e-05
WBGene00000834	cua-1	347.755	-0.426715	0.177891	-2.39874	0.0164517	0.0458351
WBGene00000835	cuc-1	403.044	-1.12428	0.16545	-6.79531	1.08081e-11	2.40584e-10
WBGene00000836	cul-1	397.188	0.0069245	0.171074	0.0404767	0.967713	0.981434
WBGene00000837	cul-2	706.602	0.188438	0.155699	1.21027	0.226175	0.364116
WBGene00000838	cul-3	777.83	-0.317275	0.160589	-1.9757	0.048189	0.110328
WBGene00000839	cul-4	252.158	0.284299	0.195531	1.45399	0.14595	0.261551
WBGene00000840	cul-5	255.295	0.45125	0.203378	2.21877	0.026502	0.0676652
WBGene00000841	cul-6	37.0327	0.181524	0.411024	0.441639	0.658751	0.772544
WBGene00000843	cup-2	517.463	-0.477746	0.157473	-3.03382	0.00241475	0.00914058
WBGene00000845	cup-4	33.7496	-1.72858	0.417134	-4.14395	3.41375e-05	0.000217569
WBGene00000846	cup-5	219.08	0.573166	0.220156	2.60346	0.00922884	0.0283554
WBGene00000853	cut-6	11.0229	-0.163259	0.739413	-0.220796	0.825251	0.892874
WBGene00000854	cux-7	156.871	0.992842	0.24353	4.07688	4.56439e-05	0.000279796
WBGene00000857	cwn-1	74.7725	-1.00277	0.29143	-3.44086	0.000579865	0.00267788
WBGene00000858	cwn-2	42.6958	-0.103726	0.403326	-0.257177	0.797042	0.873563
WBGene00000862	cwp-4	6.24635	0.92397	1.07079	0.862888	0.388199	0.539061
WBGene00000863	cya-1	234.922	0.812866	0.213922	3.79982	0.000144802	0.000787231
WBGene00000864	cya-2	2.93226	1.2191	1.55381	0.784589	0.432694	NA
WBGene00000865	cyb-1	1072.58	1.44289	0.150689	9.57526	1.01597e-21	7.47956e-20
WBGene00000866	cyb-2.1	180.513	2.1133	0.280734	7.52776	5.16178e-14	1.64697e-12
WBGene00000867	cyb-2.2	272.418	2.24688	0.252234	8.90792	5.19983e-19	3.0417e-17
WBGene00000868	cyb-3	880.164	1.68285	0.176479	9.53572	1.48852e-21	1.07487e-19
WBGene00000869	cyc-1	2699.88	-0.717839	0.131506	-5.45861	4.79868e-08	5.76146e-07
WBGene00000870	cyd-1	54.2957	0.463507	0.358507	1.29288	0.196052	0.327049
WBGene00000871	cye-1	291.91	0.703398	0.200958	3.50022	0.000464877	0.00220696
WBGene00000872	cyk-1	335.698	0.636874	0.182994	3.4803	0.000500844	0.00235916
WBGene00000874	cyk-3	389.043	-0.217653	0.172351	-1.26285	0.206643	0.340615
WBGene00000875	cyk-4	645.739	0.0915579	0.173821	0.526738	0.598376	0.725473
WBGene00000876	cyl-1	396.142	0.385287	0.17457	2.20707	0.0273094	0.0693629
WBGene00000877	cyn-1	810.363	-0.825523	0.15177	-5.43931	5.34878e-08	6.36846e-07
WBGene00000878	cyn-2	295.66	0.500694	0.189103	2.64773	0.00810348	0.0254787
WBGene00000879	cyn-3	1614.31	-0.804249	0.141931	-5.66649	1.45755e-08	1.92284e-07
WBGene00000880	cyn-4	217.814	0.324683	0.209789	1.54766	0.121703	0.228139
WBGene00000881	cyn-5	3363.44	-1.26926	0.138555	-9.16066	5.1579e-20	3.23e-18
WBGene00000882	cyn-6	828.471	-2.4645	0.49811	-4.94771	7.50928e-07	7.16372e-06
WBGene00000883	cyn-7	4595.54	-0.0673321	0.12424	-0.541951	0.587852	0.71725
WBGene00000884	cyn-8	95.5009	-1.13521	0.272624	-4.16404	3.1267e-05	0.000201573
WBGene00000885	cyn-9	143.708	0.346409	0.246579	1.40486	0.160064	0.280567
WBGene00000886	cyn-10	86.1834	1.23505	0.310426	3.97856	6.9333e-05	0.000406201
WBGene00000887	cyn-11	90.2323	0.418046	0.284455	1.46964	0.141659	0.255701
WBGene00000888	cyn-12	158.428	-0.08273	0.220956	-0.374418	0.708094	0.810201
WBGene00000889	cyn-13	322.028	-0.455872	0.179293	-2.54262	0.0110026	0.0327776
WBGene00000890	sig-7	166.317	0.103267	0.245659	0.420369	0.674216	0.784956
WBGene00000891	cyn-15	195.092	-0.417243	0.216315	-1.92887	0.0537473	0.120453
WBGene00000892	cyn-16	87.2158	0.935638	0.295358	3.16781	0.00153592	0.00623287
WBGene00000893	cyn-17	51.8087	1.35824	0.387137	3.50843	0.000450766	0.00214402
WBGene00000894	dab-1	944.336	0.334066	0.144892	2.30562	0.0211316	0.0562665
WBGene00000895	dac-1	28.3444	0.21993	0.459726	0.478395	0.632369	0.752533
WBGene00000896	dad-1	634.091	-0.792846	0.151931	-5.21848	1.80399e-07	1.97146e-06
WBGene00000897	daf-1	119.69	-0.379032	0.24386	-1.5543	0.120113	0.225831
WBGene00000898	daf-2	287.742	0.862555	0.194333	4.43853	9.05745e-06	6.68435e-05
WBGene00000899	daf-3	174.023	0.09282	0.214263	0.433206	0.664865	0.777492
WBGene00000900	daf-4	174.154	-0.304353	0.235015	-1.29504	0.195307	0.326095
WBGene00000901	daf-5	507.503	0.114265	0.220262	0.518768	0.603922	0.729794
WBGene00000902	daf-6	64.7664	-0.687729	0.316286	-2.17439	0.0296755	0.0741618
WBGene00000903	daf-7	47.5219	0.0969721	0.365794	0.2651	0.790932	0.869804
WBGene00000904	daf-8	57.362	-0.569639	0.321289	-1.77298	0.0762321	0.158252
WBGene00000905	daf-9	35.3331	-1.13163	0.501708	-2.25555	0.0240986	0.0626737
WBGene00000906	daf-10	6.987	1.05063	1.01898	1.03106	0.302511	0.451806
WBGene00000907	daf-11	2.82887	2.25555	1.79459	1.25686	0.208804	NA
WBGene00000908	daf-12	211.705	0.820911	0.286976	2.86056	0.00422892	0.0147807
WBGene00000910	daf-14	138.267	-0.274588	0.230789	-1.18978	0.234134	0.374079
WBGene00000911	daf-15	419.165	0.734342	0.172734	4.25129	2.1254e-05	0.000142752
WBGene00000912	daf-16	1080.45	0.521658	0.150838	3.4584	0.000543385	0.00253344
WBGene00000913	daf-18	527.279	1.73304	0.211501	8.19397	2.52738e-16	1.10241e-14
WBGene00000914	daf-19	82.5019	-0.568689	0.288721	-1.96969	0.0488744	0.111523
WBGene00000915	hsp-90	12058.5	-1.40871	0.163071	-8.63865	5.68835e-18	2.96029e-16
WBGene00000917	daf-25	105.821	-0.342813	0.256315	-1.33746	0.181071	0.307393
WBGene00000920	daf-28	24.5802	-0.0943112	0.498152	-0.189322	0.84984	0.909889
WBGene00000923	daf-31	350.322	-0.21484	0.173065	-1.24138	0.214464	0.349875
WBGene00000928	dao-2	1798.48	-2.28629	0.703728	-3.24882	0.00115883	0.00487839
WBGene00000929	dao-3	206.357	-0.482693	0.204208	-2.36373	0.0180919	0.0495719
WBGene00000930	dao-4	437.531	-0.229051	0.193411	-1.18427	0.236307	0.376713
WBGene00000931	dao-5	1341.2	-0.352486	0.134745	-2.61594	0.00889829	0.027536
WBGene00000932	dao-6	9.05014	2.40135	1.06104	2.26321	0.0236229	0.0617025
WBGene00000933	dap-3	336.29	-0.899437	0.182253	-4.93509	8.01147e-07	7.59003e-06
WBGene00000934	dat-1	17.3568	0.41184	0.609091	0.676156	0.498942	0.641903
WBGene00000935	daz-1	777.562	0.521222	0.15767	3.30578	0.000947115	0.00408746
WBGene00000936	dbl-1	96.1651	0.213934	0.277444	0.771089	0.440654	0.589205
WBGene00000937	dbr-1	175.868	0.32891	0.224216	1.46694	0.142393	0.256719
WBGene00000938	dcp-66	238.393	0.580775	0.197567	2.93964	0.00328593	0.0119411
WBGene00000939	dcr-1	400.063	0.471268	0.184685	2.55174	0.0107185	0.0320451
WBGene00000940	dcs-1	166.42	-0.161745	0.21673	-0.746296	0.455489	0.603586
WBGene00000941	ddp-1	398.598	-0.83847	0.171253	-4.89608	9.77653e-07	9.10787e-06
WBGene00000942	deb-1	772.691	-0.812882	0.170134	-4.77788	1.7715e-06	1.54362e-05
WBGene00000950	deg-1	12.7922	0.290215	0.680051	0.426754	0.669558	0.781091
WBGene00000951	deg-3	26.1864	0.500683	0.505992	0.989508	0.322415	0.473073
WBGene00000952	del-1	10.4843	-1.07905	0.779655	-1.38401	0.166354	0.28861
WBGene00000953	del-2	7.38932	1.53035	1.02923	1.4869	0.137042	0.249637
WBGene00000955	des-2	25.1383	0.0276555	0.490226	0.0564138	0.955012	0.973986
WBGene00000958	dgk-1	56.7358	-0.495439	0.330212	-1.50037	0.13352	0.244667
WBGene00000959	dgk-2	315.324	-0.790934	0.175976	-4.49455	6.97185e-06	5.26096e-05
WBGene00000960	dgk-3	3.22353	0.625448	1.38437	0.451792	0.651419	0.767846
WBGene00000961	dgn-1	381.802	-0.391022	0.240847	-1.62353	0.104476	0.203032
WBGene00000962	dhc-1	2287.08	-0.575768	0.136595	-4.21513	2.49632e-05	0.000164733
WBGene00000963	dhp-1	142.008	0.329007	0.303587	1.08373	0.278484	0.425565
WBGene00000964	dhp-2	125.977	-0.651218	0.256463	-2.53923	0.0111097	0.0330249
WBGene00000965	dhs-1	221.912	0.100711	0.205855	0.489231	0.624678	0.746449
WBGene00000966	dhs-2	77.0623	0.508195	0.312483	1.62632	0.103882	0.202113
WBGene00000967	dhs-3	504.075	-0.981733	0.165283	-5.9397	2.85537e-09	4.25822e-08
WBGene00000968	dhs-4	57.4656	-2.81701	0.369616	-7.62145	2.5084e-14	8.24766e-13
WBGene00000969	dhs-5	131.389	-1.56362	0.248436	-6.29386	3.09669e-10	5.49827e-09
WBGene00000970	dhs-6	598.232	-0.380638	0.156538	-2.4316	0.0150323	0.0424926
WBGene00000971	dhs-7	43.0784	-0.348126	0.379844	-0.916498	0.359406	0.510942
WBGene00000972	dhs-8	31.0827	-3.4417	0.491322	-7.00497	2.47046e-12	6.12219e-11
WBGene00000973	dhs-9	200.904	-1.04008	0.218496	-4.76017	1.93429e-06	1.67004e-05
WBGene00000974	dhs-11	67.1344	0.264079	0.311499	0.847769	0.396566	0.546474
WBGene00000975	dhs-12	155.796	-0.443524	0.226476	-1.95837	0.0501868	0.11384
WBGene00000976	dhs-13	469.764	-0.246877	0.176142	-1.40158	0.161042	0.281596
WBGene00000977	dhs-14	124.679	-0.531198	0.238079	-2.23118	0.0256692	0.0659854
WBGene00000978	dhs-15	13.9373	-0.594007	0.651912	-0.911177	0.362202	0.513562
WBGene00000979	dhs-16	17.9394	-1.05905	0.595141	-1.7795	0.075158	0.156518
WBGene00000980	dhs-17	24.004	1.01177	0.530917	1.90571	0.0566881	0.125703
WBGene00000981	dhs-18	363.972	0.342378	0.197474	1.73379	0.0829549	0.169504
WBGene00000982	dhs-19	155.423	-0.0836659	0.233834	-0.357801	0.720493	0.820036
WBGene00000983	dhs-20	94.7528	0.210192	0.269709	0.779327	0.435787	0.584703
WBGene00000984	dhs-21	182.218	0.658559	0.264615	2.48874	0.0128195	0.0371848
WBGene00000985	dhs-22	546.812	-0.109398	0.165783	-0.659885	0.509328	0.651201
WBGene00000986	dhs-23	16.7065	-3.4893	0.665232	-5.24523	1.56084e-07	1.72446e-06
WBGene00000987	dhs-24	244.08	-0.545509	0.196779	-2.77219	0.00556803	0.0185585
WBGene00000988	dhs-25	800.324	-1.63161	0.153493	-10.6299	2.16422e-26	2.33303e-24
WBGene00000989	dhs-26	9.79954	5.62118	1.58955	3.53634	0.000405712	0.00195249
WBGene00000990	dhs-27	114.295	-2.39565	0.271849	-8.81246	1.22433e-18	6.84356e-17
WBGene00000991	dhs-28	1624.25	-0.353043	0.134841	-2.61822	0.00883906	0.0273976
WBGene00000992	dhs-29	195.524	-1.88615	0.276752	-6.81529	9.40724e-12	2.13174e-10
WBGene00000993	dhs-30	211.005	-0.882858	0.197466	-4.47093	7.78784e-06	5.81852e-05
WBGene00000994	ints-6	125.62	0.22558	0.247225	0.912449	0.361533	0.513095
WBGene00000995	die-1	199.62	-0.323453	0.207563	-1.55834	0.119153	0.2246
WBGene00000996	dif-1	584.324	-0.873786	0.153454	-5.69414	1.23996e-08	1.65314e-07
WBGene00000998	dig-1	643.579	-0.849257	0.189008	-4.49324	7.01491e-06	5.29081e-05
WBGene00001000	dim-1	2652.56	-0.862841	0.169824	-5.08081	3.75833e-07	3.83248e-06
WBGene00001001	dis-3	342.288	-0.242775	0.213591	-1.13664	0.25569	0.398831
WBGene00001002	div-1	208.574	-0.159779	0.203708	-0.784351	0.432834	0.58236
WBGene00001005	dlc-1	2204.2	-0.48388	0.133568	-3.62272	0.000291523	0.00146753
WBGene00001006	dlg-1	775.73	-0.713076	0.168679	-4.22743	2.3638e-05	0.000157087
WBGene00001007	dli-1	390.764	-0.506138	0.166258	-3.04429	0.00233232	0.00886859
WBGene00001008	dlk-1	370.389	-0.419228	0.186118	-2.25248	0.0242917	0.0630348
WBGene00001016	dna-2	226.735	0.00200839	0.222208	0.00903833	0.992789	0.996155
WBGene00001017	dnc-1	538.572	0.234709	0.167236	1.40346	0.160481	0.281102
WBGene00001018	dnc-2	300.087	-0.485095	0.185109	-2.62059	0.00877779	0.0272525
WBGene00001019	dnj-1	396.961	0.272601	0.170216	1.6015	0.109267	0.20999
WBGene00001020	dnj-2	152.554	-0.532058	0.222289	-2.39354	0.0166867	0.0463785
WBGene00001021	dnj-3	37.9262	-0.167841	0.422816	-0.39696	0.691397	0.797655
WBGene00001022	dnj-4	85.708	0.929002	0.30035	3.09306	0.00198104	0.00772952
WBGene00001023	dnj-5	953.296	0.522056	0.159862	3.26567	0.00109206	0.00462958
WBGene00001025	dnj-7	449.938	-1.03621	0.172483	-6.00764	1.88247e-09	2.899e-08
WBGene00001026	dnj-8	314.56	0.407852	0.183622	2.22114	0.0263412	0.0673342
WBGene00001027	dnj-9	222.292	-0.738251	0.193373	-3.81775	0.000134675	0.000738283
WBGene00001028	dnj-10	247.049	-0.0273142	0.204709	-0.133429	0.893854	0.937199
WBGene00001029	dnj-11	550.69	0.148943	0.166667	0.893654	0.371507	0.522387
WBGene00001030	dnj-12	1331.99	-1.24038	0.141299	-8.7784	1.65811e-18	9.00151e-17
WBGene00001031	dnj-13	835.322	-1.22726	0.157085	-7.81266	5.59913e-15	2.00242e-13
WBGene00001032	dnj-14	206.73	-0.346756	0.204267	-1.69756	0.0895902	0.179848
WBGene00001033	dnj-15	125.811	0.384557	0.246906	1.5575	0.119351	0.224847
WBGene00001034	dnj-16	220.841	-0.0266354	0.212689	-0.125232	0.90034	0.941253
WBGene00001035	dnj-17	185.351	0.644503	0.219108	2.94149	0.00326642	0.0118873
WBGene00001036	dnj-18	112.961	0.633682	0.272832	2.32261	0.0202001	0.0541878
WBGene00001037	dnj-19	1192.82	-0.953574	0.138853	-6.86748	6.53438e-12	1.5337e-10
WBGene00001038	dnj-20	2378.49	0.0998773	0.142417	0.7013	0.483116	0.628009
WBGene00001039	dnj-21	66.5754	-0.321597	0.307354	-1.04634	0.295403	0.444091
WBGene00001040	dnj-22	262.703	1.42285	0.226088	6.29337	3.10642e-10	5.50906e-09
WBGene00001041	dnj-23	198.266	0.596816	0.228891	2.60742	0.00912269	0.028128
WBGene00001042	dnj-24	211.191	-0.395586	0.218014	-1.8145	0.0696012	0.147428
WBGene00001043	dnj-25	350.898	0.67827	0.188028	3.60729	0.000309417	0.00154766
WBGene00001044	dnj-26	51.9255	1.36242	0.387817	3.51306	0.000442981	0.00211098
WBGene00001045	dnj-27	213.169	-1.70082	0.272973	-6.23075	4.64213e-10	7.98849e-09
WBGene00001046	dnj-28	132.816	0.209799	0.255304	0.821764	0.411211	0.560716
WBGene00001047	dnj-29	1196.17	-0.595089	0.141329	-4.21068	2.54606e-05	0.000167722
WBGene00001048	dnj-30	130.823	0.111266	0.241029	0.46163	0.644347	0.761987
WBGene00001049	dog-1	210.257	-0.183233	0.230632	-0.794483	0.426914	0.576399
WBGene00001050	dom-3	60.0988	0.566208	0.353517	1.60164	0.109235	0.209955
WBGene00001051	cks-1	428.083	0.914351	0.180226	5.07335	3.90864e-07	3.96966e-06
WBGene00001052	dop-1	24.7641	0.707402	0.519486	1.36173	0.173282	0.297246
WBGene00001053	dop-2	27.0596	0.282838	0.466541	0.606246	0.544352	0.680304
WBGene00001054	dpf-1	52.9296	0.661179	0.360073	1.83624	0.0663228	0.141894
WBGene00001055	dpf-2	120.678	0.396563	0.250381	1.58384	0.11323	0.215577
WBGene00001056	dpf-3	740.094	0.204602	0.150193	1.36226	0.173117	0.297064
WBGene00001057	dpf-4	379.442	-0.596618	0.169215	-3.5258	0.00042221	0.00202478
WBGene00001058	dpf-5	741.585	-0.375984	0.154825	-2.42844	0.0151638	0.0428241
WBGene00001059	dpf-6	67.4701	-0.548448	0.300752	-1.82359	0.0682139	0.145059
WBGene00001060	dpf-7	143.155	0.842066	0.269233	3.12764	0.00176213	0.00699846
WBGene00001061	dpl-1	178.847	1.01912	0.227705	4.47564	7.6183e-06	5.70597e-05
WBGene00001063	dpy-1	37.1863	-0.821394	0.439725	-1.86797	0.0617656	0.134473
WBGene00001064	dpy-2	816.625	-2.18685	0.748107	-2.92318	0.00346476	0.0124798
WBGene00001065	dpy-3	577.283	-1.79822	0.743571	-2.41836	0.0155907	0.0438491
WBGene00001066	dpy-4	5667.39	0.0565063	0.195465	0.289087	0.772515	0.855986
WBGene00001067	dpy-5	4138.91	-0.00328079	0.152472	-0.0215174	0.982833	0.990578
WBGene00001068	dpy-6	369.464	-1.52395	1.04548	-1.45766	0.144933	0.260056
WBGene00001069	dpy-7	807.789	-2.1185	0.709033	-2.98787	0.0028093	0.01043
WBGene00001070	dpy-8	953.705	-1.617	0.721754	-2.24038	0.0250664	0.0647113
WBGene00001071	dpy-9	766.226	-2.20414	0.75	-2.93886	0.00329423	0.0119597
WBGene00001072	dpy-10	604.775	-1.76316	0.873982	-2.01739	0.0436549	0.10183
WBGene00001073	dpy-11	1914.4	-1.19852	0.177548	-6.75037	1.47466e-11	3.19305e-10
WBGene00001074	dpy-13	5122.03	0.218775	0.18129	1.20677	0.22752	0.365913
WBGene00001075	dpy-14	2.31795	1.76052	1.83712	0.958306	0.337908	NA
WBGene00001076	dpy-17	64.4488	-4.10499	0.381435	-10.762	5.20402e-27	5.81771e-25
WBGene00001077	dpy-18	849.059	-1.93395	0.398212	-4.85658	1.1943e-06	1.08974e-05
WBGene00001078	dpy-19	59.1506	-1.52377	0.3281	-4.64421	3.41376e-06	2.79085e-05
WBGene00001079	dpy-20	88.0184	-0.510254	0.295644	-1.72591	0.0843638	0.171676
WBGene00001080	dpy-21	292.313	-0.0352605	0.191393	-0.184231	0.853832	0.912591
WBGene00001081	dpy-22	258.587	0.997129	0.251779	3.96033	7.48469e-05	0.000434386
WBGene00001082	dpy-23	313.562	-0.72019	0.181875	-3.95981	7.50079e-05	0.000435057
WBGene00001085	dpy-26	386.843	0.432218	0.179358	2.4098	0.0159612	0.0446747
WBGene00001086	dpy-27	218.317	-0.546146	0.199497	-2.73762	0.00618863	0.0203173
WBGene00001087	dpy-28	294.413	-0.403765	0.186939	-2.15988	0.0307821	0.0764964
WBGene00001088	dpy-30	566.676	-0.500655	0.152646	-3.27985	0.00103861	0.0044304
WBGene00001089	dre-1	591.693	-0.787303	0.200654	-3.92368	8.7208e-05	0.000497221
WBGene00001090	drh-1	173.508	-0.033616	0.223433	-0.150452	0.880408	0.929989
WBGene00001091	drh-2	326.402	1.67354	0.273692	6.11469	9.6745e-10	1.5836e-08
WBGene00001092	dro-1	126.524	0.244915	0.258278	0.948259	0.342998	0.495361
WBGene00001093	drp-1	427.862	0.108523	0.182108	0.595926	0.551224	0.686449
WBGene00001094	dars-1	1452.02	-1.02421	0.153358	-6.67852	2.41361e-11	5.09457e-10
WBGene00001095	dars-2	120.527	0.169532	0.255925	0.662429	0.507697	0.649785
WBGene00001096	dsc-1	1.63338	3.03016	2.10909	1.43671	0.1508	NA
WBGene00001099	dsc-4	603.199	-1.13914	0.150672	-7.56045	4.01692e-14	1.29815e-12
WBGene00001101	dsh-1	142.43	0.633437	0.271289	2.33492	0.0195476	0.0527278
WBGene00001102	dsh-2	209.755	-0.0171539	0.218613	-0.0784669	0.937457	0.963079
WBGene00001105	dsl-3	2.07367	0.306571	1.62316	0.188873	0.850192	NA
WBGene00001107	dsl-5	3.76765	1.49683	1.39368	1.07401	0.282817	0.430052
WBGene00001109	dsl-7	13.9733	1.86515	0.7779	2.39767	0.0164995	0.045943
WBGene00001110	duo-1	99.0901	0.563303	0.285423	1.97357	0.0484307	0.110745
WBGene00001112	duo-3	194.924	0.682288	0.241931	2.82018	0.00479967	0.0164144
WBGene00001113	dur-1	660.028	-1.21671	0.200889	-6.05662	1.39011e-09	2.20605e-08
WBGene00001115	dyb-1	37.0843	-0.274447	0.429576	-0.638878	0.522902	0.662662
WBGene00001116	dyc-1	85.8698	1.48716	0.340628	4.36595	1.26574e-05	8.97255e-05
WBGene00001117	dyf-1	7.78021	0.559607	0.89364	0.626211	0.531177	0.669406
WBGene00001118	dyf-2	18.9936	0.0352835	0.559503	0.0630623	0.949717	0.97073
WBGene00001119	dyf-3	24.9622	0.420952	0.493192	0.853526	0.393368	0.543903
WBGene00001121	dyf-5	6.71506	1.19555	1.03217	1.15829	0.246745	0.38843
WBGene00001122	dyf-6	8.48692	0.828001	0.894545	0.925611	0.354648	0.506684
WBGene00001123	dyf-7	45.742	0.679818	0.392733	1.73099	0.0834527	0.170267
WBGene00001127	dyf-11	2.57582	3.68774	1.87897	1.96264	0.0496886	NA
WBGene00001129	dyf-13	2.81157	0.161386	1.44063	0.112024	0.910804	NA
WBGene00001130	dyn-1	417.559	-0.461359	0.169332	-2.72458	0.00643826	0.0210408
WBGene00001131	dys-1	403.476	-0.37092	0.191161	-1.94035	0.0523368	0.11775
WBGene00001132	alp-1	1047.14	-0.844	0.145367	-5.80597	6.39937e-09	8.88494e-08
WBGene00001133	eat-2	2.02949	1.52123	1.8787	0.809723	0.418099	NA
WBGene00001134	eat-3	450.222	0.199275	0.174922	1.13922	0.254611	0.397701
WBGene00001135	eat-4	28.8621	-1.41032	0.451559	-3.12323	0.00178876	0.00708557
WBGene00001136	eat-5	3.66972	-0.978827	1.15154	-0.850013	0.395318	0.545591
WBGene00001137	eat-6	5549.48	-0.867075	0.123862	-7.00032	2.55375e-12	6.30789e-11
WBGene00001145	eat-16	212.294	-0.445079	0.215048	-2.06967	0.038483	0.0915922
WBGene00001148	eat-20	195.421	0.000439301	0.251279	0.00174826	0.998605	0.999201
WBGene00001149	bcat-1	1350.12	-0.230806	0.159136	-1.45037	0.146955	0.262933
WBGene00001150	ech-1.1	29.6066	-0.301508	0.443949	-0.679151	0.497042	0.640103
WBGene00001151	ech-2	151.54	-0.992701	0.238128	-4.16877	3.06244e-05	0.000197937
WBGene00001152	ech-3	82.5587	0.108344	0.295507	0.366637	0.713889	0.814953
WBGene00001153	ech-4	529.754	-0.699984	0.156965	-4.45949	8.21543e-06	6.11377e-05
WBGene00001154	ech-5	237.631	-1.35847	0.191271	-7.10234	1.22662e-12	3.19174e-11
WBGene00001155	ech-6	5218.32	-1.09787	0.136413	-8.04808	8.41045e-16	3.4492e-14
WBGene00001156	ech-7	443.136	-2.13147	0.179994	-11.8418	2.37171e-32	3.69009e-30
WBGene00001157	ech-8	117.614	0.754889	0.291738	2.58756	0.00966593	0.0294594
WBGene00001158	ech-9	33.1421	-1.00181	0.437405	-2.29035	0.0220009	0.0581399
WBGene00001159	eff-1	130.852	-1.69925	0.264646	-6.42084	1.35526e-10	2.57602e-09
WBGene00001160	efk-1	516.713	-0.596058	0.178191	-3.34505	0.00082268	0.00362402
WBGene00001161	efl-1	128.636	1.00391	0.272784	3.68026	0.000232998	0.00119932
WBGene00001162	efl-2	75.474	0.560608	0.305894	1.83269	0.0668493	0.142801
WBGene00001163	efn-2	89.2352	-0.885342	0.294315	-3.00814	0.00262851	0.00983866
WBGene00001164	efn-3	18.2671	2.0798	0.712385	2.91949	0.0035061	0.0125986
WBGene00001165	efn-4	22.669	0.305712	0.519771	0.588166	0.556421	0.690584
WBGene00001166	eftu-2	760.244	-0.887151	0.179511	-4.94204	7.73075e-07	7.35726e-06
WBGene00001167	eef-2	25732.5	-0.95704	0.122902	-7.787	6.86216e-15	2.41971e-13
WBGene00001168	eef-1A.1	56232.3	-0.778164	0.122958	-6.32872	2.47198e-10	4.45193e-09
WBGene00001169	eef-1A.2	7041.07	-1.6911	0.138145	-12.2415	1.86614e-34	3.35283e-32
WBGene00001170	egl-1	1.58979	1.30105	2.03028	0.640822	0.521639	NA
WBGene00001171	egl-2	28.4445	-0.130837	0.456885	-0.286367	0.774597	0.85768
WBGene00001172	egl-3	626.449	-0.230215	0.160906	-1.43074	0.152505	0.27062
WBGene00001173	egl-4	1891.6	-0.17273	0.157742	-1.09501	0.27351	0.419707
WBGene00001174	egl-5	17.0447	0.0485792	0.58491	0.083054	0.933809	0.960886
WBGene00001175	egl-6	12.7361	0.361367	0.704173	0.51318	0.607826	0.733198
WBGene00001177	egl-8	638.854	-0.00460337	0.170001	-0.0270785	0.978397	0.987756
WBGene00001178	egl-9	134.823	0.452117	0.257615	1.75501	0.0792575	0.163097
WBGene00001179	egl-10	119.217	0.546895	0.251508	2.17447	0.0296702	0.0741607
WBGene00001182	egl-13	226.973	0.209922	0.239603	0.876122	0.380964	0.531673
WBGene00001184	egl-15	158.762	0.651262	0.271378	2.39983	0.0164026	0.0457151
WBGene00001185	egl-17	13.6525	0.514138	0.663518	0.774867	0.438418	0.58736
WBGene00001186	egl-18	73.571	0.0626567	0.330085	0.18982	0.84945	0.909665
WBGene00001187	egl-19	169.623	0.132778	0.249452	0.532279	0.594533	0.72273
WBGene00001188	egl-20	43.8677	-0.628048	0.363203	-1.72919	0.0837752	0.170718
WBGene00001189	egl-21	630.159	-0.47426	0.18193	-2.60683	0.0091386	0.0281584
WBGene00001190	egl-23	30.0952	0.250026	0.448356	0.55765	0.577083	0.708192
WBGene00001193	egl-26	58.2006	0.201542	0.334396	0.602705	0.546705	0.682216
WBGene00001194	egl-27	654.831	0.872827	0.155873	5.59961	2.1484e-08	2.75946e-07
WBGene00001196	egl-30	1458.05	-0.428736	0.169776	-2.52531	0.0115596	0.0341403
WBGene00001202	egl-36	16.9129	2.84996	0.863625	3.29999	0.000966869	0.00416319
WBGene00001204	egl-38	13.4284	-1.06344	0.665111	-1.5989	0.109844	0.210804
WBGene00001207	egl-43	25.0732	-0.69129	0.479588	-1.44142	0.149465	0.26662
WBGene00001208	egl-44	369.592	-0.000163289	0.180204	-0.00090613	0.999277	0.999476
WBGene00001209	egl-45	1702.8	-0.750645	0.132616	-5.66028	1.51124e-08	1.985e-07
WBGene00001210	egl-46	9.9655	-1.59408	0.742557	-2.14675	0.0318132	0.078439
WBGene00001211	egl-47	5.65202	3.32632	1.58803	2.09461	0.0362053	0.0871606
WBGene00001214	ego-1	244.129	-0.0797469	0.238378	-0.33454	0.737972	0.831962
WBGene00001215	ego-2	486.669	-0.400193	0.159826	-2.50393	0.0122822	0.0358952
WBGene00001224	ehs-1	247.05	0.660084	0.198705	3.32193	0.000893967	0.00388476
WBGene00001225	eif-3.B	1255.92	-0.975577	0.140612	-6.93806	3.97528e-12	9.55333e-11
WBGene00001226	eif-3.C	1346.22	-1.10342	0.134307	-8.21563	2.11053e-16	9.34079e-15
WBGene00001227	eif-3.D	1101.53	-1.05735	0.147569	-7.16511	7.77252e-13	2.08724e-11
WBGene00001228	eif-3.E	827.497	-1.1924	0.153901	-7.74782	9.34849e-15	3.25086e-13
WBGene00001229	eif-3.F	746.871	-0.917069	0.152615	-6.00904	1.8662e-09	2.87689e-08
WBGene00001230	eif-3.G	590.258	-0.735106	0.161628	-4.54813	5.41246e-06	4.19112e-05
WBGene00001231	eif-3.H	546.915	-1.00313	0.159981	-6.27032	3.60317e-10	6.29388e-09
WBGene00001232	eif-3.I	944.055	-1.01281	0.159471	-6.3511	2.1378e-10	3.88719e-09
WBGene00001233	eif-3.K	543.006	-0.869564	0.156331	-5.56233	2.66198e-08	3.33676e-07
WBGene00001234	eif-6	641.081	-0.150307	0.154014	-0.975926	0.329101	0.480393
WBGene00001235	elb-1	144.156	0.192683	0.233065	0.826736	0.408387	0.558125
WBGene00001236	elc-1	56.0272	0.987445	0.358813	2.75198	0.00592367	0.0195752
WBGene00001239	elo-1	4441.43	-0.588016	0.127174	-4.62371	3.76935e-06	3.04208e-05
WBGene00001240	elo-2	1202.14	-0.77339	0.140368	-5.50973	3.59391e-08	4.40328e-07
WBGene00001241	elo-3	696.123	-0.177691	0.156406	-1.13608	0.255922	0.399129
WBGene00001242	elo-4	109.677	-0.995751	0.246576	-4.03832	5.38355e-05	0.000324475
WBGene00001243	elo-5	1061.05	-1.18263	0.145814	-8.11059	5.03745e-16	2.13554e-14
WBGene00001244	elo-6	1833.16	-1.3187	0.147552	-8.93719	3.9921e-19	2.34431e-17
WBGene00001245	elo-7	71.2259	-0.236421	0.319088	-0.740925	0.458739	0.606933
WBGene00001246	elo-8	98.989	0.558043	0.288884	1.93172	0.0533936	0.119805
WBGene00001247	elo-9	73.2305	-0.975201	0.316254	-3.0836	0.00204515	0.00793658
WBGene00001248	elp-1	77.6212	-0.140712	0.294928	-0.477105	0.633287	0.753276
WBGene00001249	elt-1	86.1767	0.320375	0.298747	1.0724	0.283542	0.430744
WBGene00001250	elt-2	147.305	0.396983	0.233442	1.70056	0.0890248	0.17892
WBGene00001251	elt-3	229.464	0.23203	0.239081	0.970508	0.331793	0.483382
WBGene00001252	elt-4	4.43399	1.09532	1.23167	0.889296	0.373844	0.524515
WBGene00001253	elt-6	29.1329	-1.03454	0.465272	-2.22353	0.0261804	0.0670595
WBGene00001258	emb-4	475.256	-0.421984	0.175011	-2.41119	0.0159007	0.0445385
WBGene00001259	emb-5	713.237	0.066306	0.168191	0.39423	0.693411	0.798861
WBGene00001262	emb-8	1013.7	-0.802704	0.138336	-5.80257	6.53075e-09	9.04239e-08
WBGene00001263	emb-9	4512.12	-0.180744	0.159676	-1.13194	0.257659	0.401108
WBGene00001281	emb-27	229.997	-0.103712	0.213354	-0.486101	0.626895	0.748209
WBGene00001284	emb-30	297.154	0.150775	0.191663	0.78667	0.431475	0.581102
WBGene00001303	sec-61.G	1654.44	-0.366863	0.144516	-2.53857	0.0111307	0.0330679
WBGene00001309	emr-1	166.13	0.322111	0.223403	1.44184	0.149348	0.26652
WBGene00001311	end-3	1.76391	3.14107	2.02148	1.55384	0.120221	NA
WBGene00001320	ent-1	733.45	-0.322074	0.14914	-2.15953	0.0308088	0.0765376
WBGene00001324	eor-1	323.15	1.07506	0.186937	5.75094	8.8749e-09	1.21213e-07
WBGene00001325	eor-2	89.9273	0.906547	0.296689	3.05554	0.00224652	0.00857473
WBGene00001328	epi-1	1348.56	-0.566161	0.174537	-3.2438	0.00117948	0.00495289
WBGene00001329	epn-1	675.137	-0.00672199	0.16018	-0.0419652	0.966526	0.981154
WBGene00001330	eps-8	747.532	-0.350154	0.151742	-2.30756	0.0210235	0.0560578
WBGene00001331	erd-2.1	897.193	-1.62308	0.172447	-9.41202	4.8668e-21	3.32352e-19
WBGene00001332	eri-1	130.606	0.552823	0.253241	2.18299	0.0290364	0.0728541
WBGene00001333	erm-1	2075.13	-0.143024	0.159409	-0.897217	0.369603	0.520535
WBGene00001334	ero-1	421.934	-0.0680669	0.171273	-0.397417	0.69106	0.797544
WBGene00001335	F35A5.8	60.6723	-0.639408	0.317486	-2.01397	0.0440127	0.102475
WBGene00001336	qars-1	836.44	-0.90106	0.148103	-6.08403	1.172e-09	1.8857e-08
WBGene00001337	ears-1	1059.53	-0.477657	0.167076	-2.85893	0.00425076	0.0148398
WBGene00001338	ears-2	142.95	-0.281088	0.241474	-1.16405	0.244404	0.385791
WBGene00001340	etr-1	567.268	-0.316221	0.156588	-2.01945	0.0434402	0.10136
WBGene00001345	fos-1	232.011	0.131274	0.249351	0.526462	0.598567	0.725647
WBGene00001352	evl-14	274.147	1.26879	0.199728	6.35257	2.11751e-10	3.8596e-09
WBGene00001358	evl-20	75.8514	0.481328	0.316256	1.52196	0.12802	0.236891
WBGene00001362	exc-1	5.42145	-0.0166314	1.01859	-0.0163279	0.986973	0.992629
WBGene00001365	exc-4	138.961	0.475734	0.254801	1.86708	0.06189	0.134589
WBGene00001366	exc-5	93.2517	0.611594	0.284104	2.15272	0.031341	0.0774645
WBGene00001368	exc-7	193.554	-0.298031	0.215155	-1.38519	0.165993	0.288083
WBGene00001371	exl-1	200.361	-0.53904	0.21015	-2.56502	0.010317	0.0310661
WBGene00001372	exo-3	238.922	0.711812	0.213622	3.33211	0.000861891	0.00377347
WBGene00001373	exp-1	7.66409	1.98905	1.07031	1.8584	0.0631129	0.136663
WBGene00001374	exp-2	30.1436	0.140397	0.441693	0.317862	0.75059	0.840973
WBGene00001377	eya-1	3.79546	0.665654	1.29282	0.514886	0.606633	0.732014
WBGene00001385	far-1	6829.72	-0.405708	0.176677	-2.29632	0.0216573	0.0573526
WBGene00001386	far-2	15431.3	0.175871	0.144925	1.21353	0.224926	0.362776
WBGene00001387	far-3	160.955	0.274451	0.318417	0.861923	0.38873	0.539533
WBGene00001389	far-5	70.8606	-1.90592	0.310877	-6.1308	8.744e-10	1.44911e-08
WBGene00001390	far-6	366.58	0.816943	0.181201	4.50848	6.52934e-06	4.95678e-05
WBGene00001391	far-7	50.0592	-0.411754	0.368982	-1.11592	0.264457	0.4091
WBGene00001392	far-8	633.443	-0.523529	0.162441	-3.22288	0.00126909	0.00527677
WBGene00001393	fat-1	3931.43	-0.493393	0.12635	-3.90497	9.42371e-05	0.000533268
WBGene00001394	fat-2	7790.67	-0.25419	0.124301	-2.04497	0.0408583	0.0961835
WBGene00001395	fat-3	1979.03	0.0953006	0.133215	0.715391	0.474368	0.620633
WBGene00001396	fat-4	2807.27	-0.47782	0.127346	-3.75215	0.000175327	0.000934992
WBGene00001397	fat-5	304.906	0.160055	0.244069	0.655779	0.511966	0.65391
WBGene00001398	fat-6	3231.98	-1.20158	0.20678	-5.81093	6.21279e-09	8.66575e-08
WBGene00001399	fat-7	915.464	-1.93175	0.209238	-9.23235	2.64762e-20	1.71493e-18
WBGene00001400	fax-1	4.05899	1.06733	1.27537	0.836879	0.40266	0.551999
WBGene00001401	fbf-1	145.11	-0.16366	0.265807	-0.615711	0.538086	0.675045
WBGene00001402	fbf-2	141.506	-0.990813	0.225596	-4.39198	1.12323e-05	8.07028e-05
WBGene00001403	fbl-1	153.857	0.1297	0.227664	0.569699	0.568882	0.701408
WBGene00001404	fbp-1	847.832	-1.62451	0.154276	-10.5299	6.28947e-26	6.50141e-24
WBGene00001405	fce-1	621.85	-0.282306	0.151973	-1.85761	0.0632244	0.136782
WBGene00001406	fce-2	155.285	-0.0840691	0.22595	-0.37207	0.709841	0.811528
WBGene00001410	feh-1	50.0948	0.397701	0.376367	1.05668	0.290655	0.438657
WBGene00001411	fem-1	386.127	-0.502142	0.19115	-2.62695	0.00861544	0.0267981
WBGene00001412	fem-2	314.766	-0.243083	0.178652	-1.36065	0.173625	0.2977
WBGene00001413	fem-3	104.433	1.98501	0.319989	6.20339	5.52605e-10	9.32877e-09
WBGene00001414	fer-1	148.675	-1.08407	0.232472	-4.66324	3.11267e-06	2.55863e-05
WBGene00001423	fib-1	2841.83	-0.585656	0.137868	-4.24796	2.15727e-05	0.000144298
WBGene00001424	fis-1	32.9961	0.555848	0.444882	1.24943	0.211508	0.346067
WBGene00001425	fis-2	104.092	-1.23536	0.299297	-4.12756	3.66639e-05	0.000231229
WBGene00001426	fkb-1	562.428	-0.499235	0.186601	-2.67542	0.00746362	0.023779
WBGene00001427	fkb-2	2052.01	-0.473012	0.155202	-3.04772	0.00230585	0.00877898
WBGene00001428	fkb-3	628.118	-1.46109	0.214273	-6.81883	9.17846e-12	2.08931e-10
WBGene00001429	fkb-4	81.8745	-0.99663	0.287745	-3.46359	0.000533024	0.0024913
WBGene00001430	fkb-5	817.424	-2.13146	0.679751	-3.13565	0.00171476	0.00684454
WBGene00001431	fkb-6	989.755	-0.677058	0.152937	-4.42703	9.55403e-06	6.98592e-05
WBGene00001432	fkb-7	44.5267	-1.22945	0.439284	-2.79877	0.00512982	0.0173275
WBGene00001433	fkb-8	72.3311	-0.862374	0.29619	-2.91155	0.00359636	0.0128769
WBGene00001435	fkh-3	2.72711	3.78112	1.85668	2.03649	0.0417007	NA
WBGene00001438	fkh-6	79.6063	-0.258873	0.285893	-0.905487	0.365207	0.516513
WBGene00001439	fkh-7	301.141	0.642059	0.193136	3.3244	0.000886098	0.00386272
WBGene00001440	fkh-8	6.53525	-0.343561	0.938152	-0.36621	0.714208	0.815219
WBGene00001441	fkh-9	702.105	0.512628	0.186633	2.74672	0.00601944	0.0198396
WBGene00001442	fkh-10	6.9508	-1.26134	0.860895	-1.46515	0.142881	0.257415
WBGene00001443	fli-1	291.409	0.362813	0.202937	1.78782	0.0738057	0.154512
WBGene00001444	flp-1	273.588	-0.639015	0.187249	-3.41264	0.000643359	0.0029281
WBGene00001445	flp-2	33.981	-0.205812	0.41143	-0.500235	0.61691	0.740743
WBGene00001446	flp-3	77.9141	-0.658129	0.297273	-2.21389	0.0268366	0.0683575
WBGene00001447	flp-4	34.7437	-0.186341	0.443851	-0.419827	0.674612	0.785347
WBGene00001448	flp-5	102.156	-0.439846	0.259975	-1.69188	0.090669	0.181539
WBGene00001449	flp-6	139.498	-0.129626	0.229313	-0.565277	0.571885	0.704104
WBGene00001450	flp-7	55.6748	-1.28216	0.332337	-3.85801	0.000114313	0.000634967
WBGene00001451	flp-8	61.6393	-1.01688	0.316479	-3.21312	0.00131302	0.00543057
WBGene00001452	flp-9	178.412	-0.35267	0.212345	-1.66084	0.0967459	0.191086
WBGene00001453	flp-10	155.981	0.657382	0.277306	2.37061	0.0177589	0.0488015
WBGene00001454	flp-11	119.225	-0.767028	0.242533	-3.16258	0.00156379	0.00632896
WBGene00001455	flp-12	135.634	-0.493569	0.23088	-2.13777	0.0325353	0.0799025
WBGene00001456	flp-13	57.9749	-0.642447	0.353484	-1.81747	0.0691452	0.146708
WBGene00001457	flp-14	226.556	-0.520306	0.209622	-2.48211	0.0130607	0.0377754
WBGene00001458	flp-15	47.6369	-0.576015	0.34799	-1.65527	0.0978707	0.192954
WBGene00001459	flp-16	94.3318	-0.386373	0.267496	-1.44441	0.148624	0.265384
WBGene00001460	flp-17	102.647	-0.47376	0.261539	-1.81143	0.0700739	0.148221
WBGene00001461	flp-18	113.344	-0.761989	0.253536	-3.00545	0.00265187	0.00991628
WBGene00001462	flp-19	68.1725	-0.685998	0.297835	-2.30328	0.021263	0.0565665
WBGene00001463	flp-20	40.086	-1.70543	0.442578	-3.8534	0.000116489	0.000646107
WBGene00001464	flp-21	42.5865	-0.347939	0.370974	-0.937905	0.348293	0.5009
WBGene00001465	flr-1	54.1626	0.625075	0.355646	1.75758	0.0788194	0.162439
WBGene00001466	flr-2	27.3046	0.179365	0.469103	0.382357	0.702197	0.806011
WBGene00001468	flr-4	29.4389	-0.471696	0.443097	-1.06454	0.287083	0.434482
WBGene00001470	baz-2	66.0676	0.809266	0.340022	2.38004	0.0173108	0.0478052
WBGene00001475	fmi-1	38.2122	-0.673329	0.391449	-1.72009	0.0854155	0.173311
WBGene00001476	fmo-1	270.505	-0.186808	0.254866	-0.732965	0.46358	0.610854
WBGene00001477	fmo-2	96.2804	4.60301	0.992318	4.63864	3.50705e-06	2.85329e-05
WBGene00001478	fmo-3	86.6593	-0.930134	0.306484	-3.03485	0.00240654	0.00911635
WBGene00001479	fmo-4	301.733	0.654081	0.199462	3.27922	0.00104095	0.00443758
WBGene00001480	fmo-5	81.8079	-0.340272	0.297012	-1.14565	0.251939	0.394467
WBGene00001481	fog-1	82.7455	-0.37951	0.277852	-1.36587	0.17198	0.295684
WBGene00001482	fog-2	97.2924	0.510995	0.277312	1.84267	0.0653767	0.140375
WBGene00001483	fog-3	44.1132	-1.32008	0.385938	-3.42044	0.000625188	0.00285833
WBGene00001484	fox-1	67.8881	-0.274543	0.307088	-0.894019	0.371312	0.522308
WBGene00001485	fre-1	173.492	0.176669	0.225961	0.781856	0.434299	0.583698
WBGene00001486	frh-1	59.6567	-0.304457	0.324601	-0.937942	0.348274	0.5009
WBGene00001487	frk-1	68.8913	-0.270964	0.302432	-0.895952	0.370278	0.521097
WBGene00001488	frm-1	1238.28	0.286673	0.161752	1.7723	0.076345	0.158421
WBGene00001489	frm-2	227.762	0.0854926	0.213298	0.400813	0.688558	0.795815
WBGene00001490	frm-3	76.8648	1.1906	0.345815	3.44288	0.000575556	0.00266043
WBGene00001491	frm-4	514.384	0.688795	0.165391	4.16464	3.11842e-05	0.000201125
WBGene00001492	frm-5.1	14.7847	-0.257335	0.612046	-0.42045	0.674157	0.784956
WBGene00001493	frm-7	490.525	1.22997	0.191734	6.41495	1.40871e-10	2.66754e-09
WBGene00001494	frm-8	48.9196	-0.309592	0.361923	-0.855409	0.392325	0.54288
WBGene00001495	F31B12.3	25.216	0.527563	0.495096	1.06558	0.286614	0.433947
WBGene00001496	frm-10	286.805	0.142668	0.19916	0.716347	0.473777	0.620143
WBGene00001497	fars-1	634.92	-0.737088	0.1578	-4.67104	2.99678e-06	2.4755e-05
WBGene00001498	fars-3	673.552	-0.732619	0.161272	-4.54274	5.55265e-06	4.28209e-05
WBGene00001499	fsn-1	234.642	0.683145	0.220738	3.09482	0.00196935	0.00769386
WBGene00001500	ftn-1	44.8524	-2.08965	0.461605	-4.52693	5.9846e-06	4.58941e-05
WBGene00001501	ftn-2	1723.1	-1.27483	0.188973	-6.74608	1.51897e-11	3.27023e-10
WBGene00001502	ftt-2	2761.39	-0.461627	0.180774	-2.55361	0.0106611	0.0319322
WBGene00001503	fum-1	1797.9	-0.786655	0.138925	-5.66246	1.49221e-08	1.96342e-07
WBGene00001505	fut-1	153.961	-0.782316	0.233134	-3.35565	0.000791795	0.00350742
WBGene00001506	fut-2	38.613	0.491034	0.427259	1.14926	0.250447	0.392945
WBGene00001507	fut-4	6.38223	2.30556	1.25366	1.83907	0.0659056	0.141185
WBGene00001508	fut-8	78.0737	0.402739	0.296923	1.35638	0.17498	0.299392
WBGene00001509	fzo-1	309.802	-0.373872	0.191324	-1.95413	0.0506859	0.114703
WBGene00001510	fzr-1	445.354	0.149431	0.166101	0.899639	0.368312	0.51925
WBGene00001511	fzy-1	403.064	0.789996	0.183624	4.30224	1.69077e-05	0.000116251
WBGene00001512	gab-1	10.3025	0.0951523	0.75291	0.126379	0.899432	0.940786
WBGene00001513	gad-1	284.064	0.1232	0.211167	0.583422	0.559609	0.693173
WBGene00001514	xnd-1	332.201	0.563317	0.188008	2.99624	0.00273327	0.0101878
WBGene00001515	gap-1	26.7235	0.608625	0.496161	1.22667	0.219947	0.356661
WBGene00001516	gap-2	271.021	0.38981	0.198277	1.96599	0.0493003	0.112308
WBGene00001517	gar-1	23.588	0.851376	0.523366	1.62673	0.103794	0.201968
WBGene00001518	gar-2	36.2827	1.3268	0.458042	2.89668	0.00377132	0.0134234
WBGene00001519	gar-3	30.3458	0.46007	0.449505	1.0235	0.30607	0.455588
WBGene00001520	gas-1	1179.93	-1.38478	0.147356	-9.39753	5.58603e-21	3.76359e-19
WBGene00001522	gbh-1	100.513	-0.460705	0.25787	-1.78658	0.0740052	0.154801
WBGene00001523	gbh-2	201.872	0.649661	0.226258	2.87134	0.00408741	0.0143793
WBGene00001526	gck-1	533.342	-0.283764	0.155349	-1.82663	0.0677556	0.144268
WBGene00001527	gcs-1	518.483	-0.175181	0.157109	-1.11502	0.264841	0.409568
WBGene00001529	gcy-2	3.80982	-0.858336	1.16606	-0.736101	0.461669	0.609048
WBGene00001530	gcy-3	3.20325	0.282694	1.33256	0.212144	0.831995	0.897852
WBGene00001531	gcy-4	1.93521	-0.790822	1.59423	-0.496051	0.619858	NA
WBGene00001532	gcy-5	2.1489	1.80763	1.85992	0.971887	0.331107	NA
WBGene00001534	gcy-7	3.61503	1.57129	1.43591	1.09428	0.273831	0.420071
WBGene00001535	gcy-8	2.49961	0.942314	1.67516	0.562522	0.57376	NA
WBGene00001536	gcy-9	4.2084	1.81761	1.38347	1.31381	0.188909	0.317771
WBGene00001537	gcy-11	38.4777	0.197469	0.422988	0.466842	0.640613	0.759357
WBGene00001538	gcy-12	388.022	0.909422	0.180058	5.05073	4.40118e-07	4.42522e-06
WBGene00001539	gcy-13	3.04227	-2.80739	1.38751	-2.02333	0.0430389	NA
WBGene00001541	gcy-15	20.1204	-0.38416	0.541166	-0.709875	0.477782	0.623384
WBGene00001543	gcy-18	9.81798	-1.13268	0.738553	-1.53365	0.125115	0.232828
WBGene00001544	gcy-19	9.26333	-0.476971	0.759273	-0.628195	0.529876	0.668496
WBGene00001546	gcy-21	21.5533	-0.738053	0.49429	-1.49316	0.135396	0.247384
WBGene00001547	gcy-22	13.4841	0.293603	0.668282	0.43934	0.660415	0.774135
WBGene00001548	gcy-23	5.60676	0.435258	1.01903	0.427128	0.669286	0.780834
WBGene00001551	gcy-31	4.66329	-0.80003	1.07245	-0.745981	0.455679	0.60376
WBGene00001552	gcy-32	5.94184	-1.14798	0.934876	-1.22794	0.219468	0.35622
WBGene00001553	gcy-33	4.69149	4.55554	1.68184	2.70866	0.00675548	0.0218808
WBGene00001554	gcy-34	2.47205	0.68488	1.5628	0.43824	0.661212	NA
WBGene00001555	gcy-35	5.89913	1.04527	1.05296	0.992699	0.320857	0.471828
WBGene00001556	gcy-36	4.95825	-1.88596	1.0542	-1.78899	0.0736159	0.154179
WBGene00001557	gcy-37	7.76173	-1.19503	0.81006	-1.47524	0.140148	0.253673
WBGene00001558	gdi-1	2260.86	-0.57877	0.135828	-4.26105	2.0347e-05	0.000137395
WBGene00001559	gei-1	312.204	-0.249805	0.18674	-1.33772	0.180989	0.307323
WBGene00001560	gei-3	515.309	1.16062	0.198351	5.85132	4.87699e-09	6.95028e-08
WBGene00001561	gei-4	739.923	-0.742331	0.155216	-4.78255	1.73082e-06	1.51079e-05
WBGene00001562	lin-66	409.712	0.0843253	0.205382	0.410577	0.681382	0.790668
WBGene00001563	gei-6	295.102	0.0376275	0.184091	0.204397	0.838043	0.901959
WBGene00001564	icl-1	6097.33	-0.0697123	0.171748	-0.405899	0.684817	0.79325
WBGene00001565	gei-8	260.52	0.605862	0.202653	2.98966	0.00279289	0.0103818
WBGene00001566	acdh-13	238.795	-0.970227	0.199425	-4.86514	1.14379e-06	1.04618e-05
WBGene00001568	snpc-4	343.654	0.216521	0.187593	1.1542	0.248417	0.390451
WBGene00001569	meg-3	56.5561	4.34888	0.70861	6.13721	8.39855e-10	1.3944e-08
WBGene00001570	gei-13	260.139	-0.0521039	0.478921	-0.108794	0.913366	0.949477
WBGene00001571	gei-14	149.594	1.91725	0.270789	7.08023	1.43919e-12	3.69393e-11
WBGene00001572	gei-15	127.343	-0.511574	0.242167	-2.11248	0.0346452	0.084091
WBGene00001574	gei-17	626.575	0.419014	0.155712	2.69096	0.00712474	0.0229121
WBGene00001575	gei-18	8.03745	0.366244	0.846959	0.432422	0.665435	0.777822
WBGene00001577	gem-4	29.6941	0.920458	0.505141	1.82218	0.0684274	0.145431
WBGene00001578	ges-1	263.202	-0.200392	0.215481	-0.929976	0.352384	0.504978
WBGene00001579	gex-2	230.826	-0.58146	0.195846	-2.96897	0.00298801	0.0109934
WBGene00001580	gex-3	281.558	0.113974	0.194044	0.587363	0.55696	0.691026
WBGene00001581	gfi-1	992.876	-0.838712	0.146244	-5.73502	9.75015e-09	1.32091e-07
WBGene00001582	gfi-2	491.329	0.479598	0.167975	2.85518	0.00430124	0.014971
WBGene00001583	gfi-3	59.8165	0.128406	0.325741	0.394197	0.693435	0.798861
WBGene00001584	nrde-4	309.227	0.57215	0.195537	2.92604	0.00343307	0.0123861
WBGene00001585	gfl-1	109.443	0.193754	0.274318	0.706312	0.479994	0.625028
WBGene00001586	lgc-57	11.1934	0.0132269	0.719225	0.0183905	0.985327	0.991825
WBGene00001587	lgc-58	12.8513	-0.414093	0.64	-0.647019	0.517619	0.6584
WBGene00001588	ggr-3	10.3069	-0.08885	0.725447	-0.122476	0.902522	0.94262
WBGene00001589	gip-1	265.583	-0.260425	0.210611	-1.23653	0.216263	0.352049
WBGene00001590	lipt-1	72.6912	0.667214	0.310426	2.14935	0.0316068	0.0779938
WBGene00001591	glc-1	261.136	0.865836	0.202851	4.26833	1.96943e-05	0.000133345
WBGene00001592	glc-2	86.5243	0.292754	0.317529	0.921975	0.356542	0.508594
WBGene00001593	glc-3	4.24143	-0.960119	1.11832	-0.858537	0.390596	0.541092
WBGene00001594	glc-4	34.4772	-0.74823	0.404099	-1.8516	0.0640832	0.138262
WBGene00001595	gld-1	2619.53	1.09139	0.134878	8.09168	5.88455e-16	2.4738e-14
WBGene00001596	gld-2	845.109	1.10969	0.149026	7.44628	9.60094e-14	2.89795e-12
WBGene00001597	gld-3	498.559	1.18013	0.201783	5.84854	4.95906e-09	7.05392e-08
WBGene00001598	glh-1	2026.45	-0.645935	0.133522	-4.83767	1.31368e-06	1.18153e-05
WBGene00001599	glh-2	292.649	0.900666	0.220477	4.08508	4.4061e-05	0.000271527
WBGene00001600	glh-3	149.091	0.515091	0.25769	1.99888	0.0456211	0.105519
WBGene00001601	glh-4	172.387	-0.296691	0.231951	-1.27911	0.200859	0.333227
WBGene00001602	gln-1	83.6026	-0.551597	0.273971	-2.01334	0.0440789	0.102565
WBGene00001603	gln-2	290.631	0.329795	0.197885	1.6666	0.0955936	0.189306
WBGene00001604	gln-3	2624.84	-0.730432	0.167506	-4.36063	1.2969e-05	9.15902e-05
WBGene00001605	gln-4	52.7147	-0.356551	0.342286	-1.04168	0.297562	0.446358
WBGene00001606	gln-5	261.467	1.89074	0.262749	7.19598	6.20127e-13	1.68327e-11
WBGene00001607	gln-6	629.739	2.64744	0.220281	12.0185	2.84182e-33	4.81897e-31
WBGene00001608	R07B1.8	10.2384	-0.289268	0.728285	-0.397191	0.691227	0.797603
WBGene00001609	glp-1	314.646	0.58581	0.21811	2.68585	0.00723455	0.0231813
WBGene00001612	glr-1	10.5373	0.398095	0.74058	0.537545	0.590891	0.719926
WBGene00001613	glr-2	12.4706	1.62003	0.812102	1.99486	0.0460583	0.106221
WBGene00001614	glr-3	3.27116	-1.02903	1.27888	-0.804637	0.421029	0.570615
WBGene00001615	glr-4	41.413	-0.411765	0.382151	-1.07749	0.281259	0.428461
WBGene00001616	glr-5	21.4546	0.169852	0.519003	0.327267	0.743466	0.835999
WBGene00001617	glr-6	45.2233	-0.243721	0.363322	-0.670813	0.50234	0.644779
WBGene00001620	glt-1	888.205	-0.862205	0.18494	-4.66207	3.13045e-06	2.57044e-05
WBGene00001621	glt-3	50.6743	-1.38466	0.345024	-4.01322	5.98966e-05	0.000356592
WBGene00001622	glt-4	30.604	0.479248	0.485352	0.987424	0.323435	0.474279
WBGene00001623	glt-5	52.4388	0.474601	0.354096	1.34032	0.180142	0.306245
WBGene00001624	glt-6	17.7601	-0.913039	0.553147	-1.65063	0.0988149	0.194283
WBGene00001625	glt-7	9.09197	-0.00601657	0.813675	-0.00739432	0.9941	0.996804
WBGene00001626	gly-1	22.5782	0.345354	0.567987	0.608032	0.543166	0.679322
WBGene00001627	gly-2	65.7765	1.82496	0.379908	4.80371	1.55755e-06	1.37627e-05
WBGene00001628	gly-3	596.15	-0.433978	0.154758	-2.80423	0.00504376	0.0170942
WBGene00001629	gly-4	453.855	-0.512027	0.169124	-3.02752	0.00246569	0.00931238
WBGene00001630	gly-5	674.201	-0.466773	0.174676	-2.67222	0.00753508	0.0239773
WBGene00001631	gly-6	636.835	-1.39322	0.221388	-6.29312	3.11145e-10	5.5115e-09
WBGene00001632	gly-7	703.637	-0.99706	0.159278	-6.25988	3.85277e-10	6.68344e-09
WBGene00001633	gly-8	1030.07	-1.91168	0.211834	-9.02442	1.80655e-19	1.08623e-17
WBGene00001635	gly-10	415.549	-0.00458603	0.165156	-0.0277679	0.977847	0.987416
WBGene00001636	gly-11	58.064	-1.04906	0.352669	-2.97462	0.00293354	0.0108221
WBGene00001637	gly-12	104.177	-1.22063	0.284789	-4.28607	1.81862e-05	0.000124025
WBGene00001638	gly-13	159.896	-0.230003	0.222475	-1.03384	0.301212	0.450311
WBGene00001639	gly-14	24.3485	-0.240567	0.481567	-0.499549	0.617392	0.740969
WBGene00001643	gly-18	3.287	0.511837	1.30658	0.391738	0.695252	0.800301
WBGene00001644	gly-19	55.6904	-0.849414	0.328727	-2.58395	0.00976759	0.0297322
WBGene00001645	gly-20	390.717	0.29094	0.178829	1.62692	0.103754	0.201916
WBGene00001646	gna-1	40.6685	-2.00726	0.376293	-5.33431	9.59108e-08	1.09658e-06
WBGene00001647	gna-2	164.143	2.35676	0.303247	7.77174	7.74144e-15	2.71076e-13
WBGene00001648	goa-1	1065.98	-0.331415	0.141732	-2.33833	0.0193704	0.0523997
WBGene00001649	gob-1	461.126	-0.842036	0.164809	-5.10916	3.2359e-07	3.34954e-06
WBGene00001650	gon-1	235.923	0.220782	0.198258	1.11361	0.265447	0.410254
WBGene00001651	gon-2	426.128	0.534718	0.167538	3.19163	0.00141473	0.00580194
WBGene00001653	gon-4	180.012	1.49265	0.249745	5.97672	2.27681e-09	3.4441e-08
WBGene00001660	gop-1	196.179	-0.51825	0.211253	-2.45322	0.0141584	0.040332
WBGene00001661	gop-2	227.126	-0.242026	0.199177	-1.21513	0.224317	0.362188
WBGene00001662	gop-3	467.943	-0.68627	0.167925	-4.08676	4.37438e-05	0.000270013
WBGene00001663	gpa-1	17.5583	-0.221498	0.563133	-0.393332	0.694074	0.799322
WBGene00001664	gpa-2	8.22537	-0.480863	0.820164	-0.586301	0.557673	0.69165
WBGene00001665	gpa-3	8.86236	0.287692	0.800967	0.359181	0.71946	0.819355
WBGene00001666	gpa-4	5.45615	-0.568958	0.965098	-0.589534	0.555503	0.689878
WBGene00001668	gpa-6	2.72644	-0.377283	1.44358	-0.261352	0.793821	NA
WBGene00001669	gpa-7	48.1747	-0.0967647	0.382151	-0.253211	0.800105	0.875204
WBGene00001670	gpa-8	2.13026	0.106297	1.77866	0.0597621	0.952345	NA
WBGene00001671	gpa-9	5.79552	1.18535	1.10339	1.07429	0.282695	0.42991
WBGene00001672	gpa-10	2.3362	0.330681	1.595	0.207323	0.835758	NA
WBGene00001673	gpa-11	5.98563	-2.60161	0.977829	-2.6606	0.00780023	0.0246846
WBGene00001674	gpa-12	79.9829	-0.471394	0.286882	-1.64316	0.10035	0.196787
WBGene00001675	gpa-13	3.71556	0.758147	1.27008	0.596926	0.550557	0.685844
WBGene00001676	gpa-14	5.34203	-0.145887	1.01337	-0.143962	0.88553	0.933341
WBGene00001677	gpa-15	4.09325	1.07938	1.27386	0.847326	0.396813	0.546714
WBGene00001678	gpa-16	99.3267	0.379754	0.288075	1.31825	0.187422	0.316127
WBGene00001679	gpb-1	1660.38	-0.487866	0.167141	-2.91888	0.00351289	0.012617
WBGene00001680	gpb-2	120.921	-0.109062	0.241817	-0.451009	0.651983	0.768009
WBGene00001681	gpc-1	20.9303	-0.968702	0.511077	-1.89541	0.0580376	0.12802
WBGene00001682	gpc-2	443.911	-0.523768	0.163493	-3.2036	0.00135721	0.00559951
WBGene00001683	gpd-1	171.549	1.31257	0.247984	5.29297	1.20345e-07	1.35541e-06
WBGene00001684	gpd-2	1986.43	-1.30679	0.1636	-7.98772	1.37452e-15	5.34645e-14
WBGene00001685	gpd-3	1939.4	-0.970089	0.166461	-5.82774	5.61839e-09	7.92651e-08
WBGene00001686	gpd-4	123.235	1.22241	0.269039	4.5436	5.53012e-06	4.27127e-05
WBGene00001687	gpn-1	61.2758	-1.40874	0.321907	-4.37624	1.20743e-05	8.61995e-05
WBGene00001688	gpr-1	51.5763	-0.738087	0.356653	-2.06948	0.038501	0.0916204
WBGene00001689	gpr-2	99.2893	-0.792543	0.257485	-3.07802	0.00208384	0.00805152
WBGene00001690	grd-1	208.882	-0.0394853	0.27702	-0.142536	0.886657	0.933867
WBGene00001691	grd-2	112.421	1.20698	0.290762	4.1511	3.30881e-05	0.000211595
WBGene00001692	grd-3	336.688	-0.533791	0.205798	-2.59377	0.00949312	0.0290039
WBGene00001693	grd-4	3.44308	-0.825918	1.22984	-0.671565	0.50186	0.644273
WBGene00001694	grd-5	1084.88	0.503067	0.160167	3.1409	0.00168431	0.00673366
WBGene00001695	grd-6	317.488	2.96747	0.253592	11.7017	1.2489e-31	1.86619e-29
WBGene00001699	grd-10	241.304	-1.76969	0.472373	-3.74639	0.000179398	0.000954342
WBGene00001700	grd-11	24.6981	2.31286	0.653244	3.54058	0.000399247	0.00192506
WBGene00001701	grd-12	20.6151	-0.470301	0.530006	-0.88735	0.37489	0.525627
WBGene00001702	grd-13	167.631	-2.22974	0.875265	-2.5475	0.0108497	0.0323731
WBGene00001703	grd-14	589.865	2.08053	0.198486	10.482	1.0451e-25	1.06572e-23
WBGene00001704	grd-15	8.98749	0.259472	0.819602	0.316582	0.751561	0.841524
WBGene00001705	grd-16	8.1781	-0.854265	0.834986	-1.02309	0.306266	0.455834
WBGene00001707	grh-1	100.167	-0.932752	0.256854	-3.63145	0.000281838	0.00142448
WBGene00001708	grk-1	141.442	0.334672	0.238036	1.40597	0.159733	0.280052
WBGene00001709	grk-2	49.196	1.07039	0.403713	2.65135	0.00801697	0.0252552
WBGene00001710	grl-1	7.83784	0.941023	0.926436	1.01575	0.309751	0.45939
WBGene00001711	grl-2	6.93871	-0.11598	0.915312	-0.12671	0.89917	0.940616
WBGene00001712	grl-3	1.91392	1.60792	1.92736	0.834262	0.404134	NA
WBGene00001713	grl-4	326.896	0.202214	0.198608	1.01816	0.308603	0.458273
WBGene00001714	grl-5	512.283	-0.271579	0.222121	-1.22266	0.221458	0.358418
WBGene00001715	grl-6	1.46205	1.15323	2.20973	0.521888	0.601749	NA
WBGene00001716	grl-7	972.724	-0.703141	0.204036	-3.44616	0.000568606	0.00263395
WBGene00001717	grl-8	7.54467	0.0936967	0.873233	0.107299	0.914552	0.950122
WBGene00001719	grl-10	137.616	-0.559801	0.244364	-2.29085	0.0219723	0.0580848
WBGene00001721	grl-12	3.96652	-0.405141	1.16123	-0.348889	0.727172	0.824529
WBGene00001723	grl-14	18.7151	2.08858	0.70078	2.98037	0.00287903	0.0106522
WBGene00001724	grl-15	359.845	-1.14536	0.227362	-5.03763	4.71342e-07	4.69903e-06
WBGene00001725	grl-16	2923.99	1.39552	0.170796	8.17068	3.06651e-16	1.32988e-14
WBGene00001726	grl-17	3.50269	0.21042	1.28768	0.16341	0.870196	0.92355
WBGene00001727	grl-18	4.49868	1.12819	1.20413	0.936932	0.348794	0.501428
WBGene00001730	grl-21	143.255	1.13616	0.252746	4.49526	6.94842e-06	5.25115e-05
WBGene00001731	grl-22	9.66027	0.576463	0.807749	0.713666	0.475434	0.621234
WBGene00001736	grl-27	5.07848	0.94817	1.13585	0.83477	0.403847	0.553073
WBGene00001740	gro-1	90.166	0.70483	0.294973	2.38947	0.0168725	0.0468203
WBGene00001743	grp-1	183.457	1.04091	0.238147	4.37089	1.23742e-05	8.79298e-05
WBGene00001744	gars-1	882.887	-0.714971	0.149255	-4.79025	1.66571e-06	1.45986e-05
WBGene00001745	gsa-1	162.853	-0.892574	0.219035	-4.07502	4.601e-05	0.000281795
WBGene00001746	gsk-3	754.825	-0.435243	0.149649	-2.90842	0.00363261	0.0129852
WBGene00001747	gsp-1	1364.16	-0.568399	0.136969	-4.14983	3.32724e-05	0.000212684
WBGene00001748	gsp-2	1737.72	-0.115667	0.131639	-0.878666	0.379582	0.530235
WBGene00001749	gst-1	616.099	-1.04799	0.160278	-6.53857	6.21115e-11	1.23503e-09
WBGene00001750	gst-2	3.83503	1.53259	1.45364	1.05431	0.291742	0.439988
WBGene00001751	gst-3	9.8456	0.731427	0.787198	0.929152	0.35281	0.505421
WBGene00001752	gst-4	114.628	-1.43433	0.271669	-5.27969	1.29402e-07	1.44984e-06
WBGene00001753	gst-5	155.856	-1.84109	0.221578	-8.30901	9.65001e-17	4.48117e-15
WBGene00001754	gst-6	171.215	-1.92314	0.23966	-8.02448	1.01956e-15	4.0707e-14
WBGene00001755	gst-7	296.973	-0.486399	0.195743	-2.48489	0.0129593	0.0375253
WBGene00001757	gst-9	7.39439	-0.783532	0.823961	-0.950934	0.341638	0.494012
WBGene00001758	gst-10	126.755	-2.04049	0.25323	-8.05784	7.76514e-16	3.19658e-14
WBGene00001759	gst-11	9.04577	-1.42509	0.769	-1.85318	0.0638569	0.137864
WBGene00001760	gst-12	7.45929	0.135037	0.853486	0.158219	0.874285	0.926334
WBGene00001761	gst-13	282.466	-0.185552	0.213773	-0.867986	0.385402	0.536214
WBGene00001762	gst-14	3.92737	-1.75827	1.17351	-1.49829	0.134057	0.245444
WBGene00001763	gst-15	2.81425	0.955666	1.48919	0.641737	0.521044	NA
WBGene00001764	gst-16	8.77132	0.493594	0.810617	0.608911	0.542583	0.679144
WBGene00001767	gst-19	3.63787	-4.21319	1.48058	-2.84564	0.00443227	0.0153739
WBGene00001768	gst-20	97.0415	-2.25025	0.354293	-6.35138	2.13391e-10	3.8848e-09
WBGene00001769	gst-21	8.95309	-1.1119	0.863	-1.28841	0.197602	0.328945
WBGene00001770	gst-22	70.3019	-0.589753	0.304336	-1.93783	0.0526434	0.118334
WBGene00001771	gst-23	6.06349	-0.159593	0.947101	-0.168507	0.866185	0.92092
WBGene00001772	gst-24	22.7195	-2.44359	0.501463	-4.87291	1.09966e-06	1.01134e-05
WBGene00001774	gst-26	298.9	-1.81793	0.192091	-9.46389	2.96689e-21	2.06343e-19
WBGene00001775	gst-27	406.111	-1.52535	0.197622	-7.71853	1.17682e-14	4.03651e-13
WBGene00001776	gst-28	77.8271	0.255629	0.2939	0.869779	0.384421	0.535211
WBGene00001777	gst-29	9.89095	1.96281	0.957467	2.05001	0.0403638	0.0952572
WBGene00001778	gst-30	2.65043	1.0178	1.57277	0.647139	0.517542	NA
WBGene00001781	gst-33	10.7854	0.596751	0.78801	0.757288	0.448877	0.597342
WBGene00001782	gst-34	1.65589	0.11127	2.00783	0.0554179	0.955806	NA
WBGene00001783	gst-35	16.1758	1.08717	0.666956	1.63006	0.10309	0.200934
WBGene00001784	gst-36	229.954	-1.14079	0.19259	-5.92341	3.15337e-09	4.66119e-08
WBGene00001786	gst-38	21.9939	-1.97364	0.5017	-3.9339	8.35773e-05	0.000479236
WBGene00001787	gst-39	69.276	-0.6994	0.297687	-2.34945	0.0188011	0.051153
WBGene00001788	gst-40	7.06256	1.37623	0.998957	1.37767	0.168307	0.29086
WBGene00001789	gst-41	10.2008	0.109473	0.780211	0.140313	0.888413	0.934676
WBGene00001790	gst-42	164.658	-0.822476	0.233694	-3.51946	0.00043242	0.00206546
WBGene00001791	gst-43	59.3399	-0.56165	0.324211	-1.73236	0.0832094	0.169877
WBGene00001792	gst-44	1.5758	2.98701	2.06421	1.44705	0.147883	NA
WBGene00001793	gsy-1	823.68	-0.688355	0.145876	-4.71877	2.37279e-06	2.01294e-05
WBGene00001794	gta-1	2341.23	-0.898116	0.137125	-6.54961	5.7687e-11	1.15466e-09
WBGene00001795	gtl-1	346.535	1.39203	0.18818	7.39733	1.38946e-13	4.07972e-12
WBGene00001796	gtl-2	28.5215	0.867649	0.489016	1.77427	0.0760179	0.157873
WBGene00001803	lite-1	21.4654	-0.148754	0.514802	-0.288954	0.772617	0.855993
WBGene00001805	gur-4	9.14938	-1.69298	0.787027	-2.15111	0.0314674	0.0777261
WBGene00001806	gur-5	3.8558	-1.88381	1.20444	-1.56405	0.117805	0.2226
WBGene00001808	gut-2	128.779	-0.0271703	0.241232	-0.112631	0.910323	0.947489
WBGene00001811	haf-1	33.8318	-0.055004	0.411353	-0.133715	0.893628	0.937199
WBGene00001812	haf-2	346.763	-0.532004	0.205282	-2.59157	0.0095538	0.0291697
WBGene00001813	haf-3	348.699	-1.00623	0.174951	-5.75148	8.84652e-09	1.21044e-07
WBGene00001814	haf-4	840.463	-1.61371	0.151026	-10.685	1.19662e-26	1.30865e-24
WBGene00001815	hmt-1	346.047	-0.737766	0.173552	-4.25098	2.12838e-05	0.00014289
WBGene00001816	haf-6	194.093	-0.865621	0.201628	-4.29316	1.76147e-05	0.000120508
WBGene00001817	haf-7	106.406	0.10115	0.265288	0.381283	0.702994	0.806383
WBGene00001819	haf-9	1150.02	-1.4011	0.138678	-10.1033	5.34392e-24	4.88791e-22
WBGene00001820	ham-1	32.7159	-1.60291	0.504137	-3.1795	0.00147528	0.00601917
WBGene00001821	ham-2	23.3107	0.168434	0.537399	0.313424	0.753959	0.843169
WBGene00001823	hap-1	93.8183	-0.239542	0.2731	-0.877121	0.380421	0.531112
WBGene00001824	hbl-1	78.2579	0.109475	0.359197	0.304777	0.760536	0.847461
WBGene00001827	hcf-1	465.958	0.189134	0.196511	0.962462	0.335817	0.488168
WBGene00001829	hcp-1	605.137	0.724915	0.205947	3.51991	0.000431697	0.00206438
WBGene00001830	hcp-2	583.307	0.273522	0.20195	1.3544	0.175608	0.300314
WBGene00001831	hcp-3	193.983	0.678092	0.222143	3.0525	0.00226946	0.00865354
WBGene00001832	hcp-4	499.601	0.482919	0.165852	2.91175	0.00359414	0.012872
WBGene00001833	hcp-6	287.414	0.231177	0.218007	1.06041	0.288959	0.436751
WBGene00001834	hda-1	514.178	0.193987	0.158794	1.22163	0.221848	0.358934
WBGene00001835	hda-2	91.5987	0.498955	0.291807	1.70988	0.0872882	0.176423
WBGene00001836	hda-3	176.494	0.0752681	0.224218	0.335691	0.737104	0.831604
WBGene00001837	hda-4	214.052	0.3882	0.201961	1.92215	0.0545871	0.121886
WBGene00001838	hda-10	99.5282	-0.115178	0.280355	-0.41083	0.681197	0.790514
WBGene00001839	hdl-1	64.5551	1.02439	0.366277	2.79677	0.00516169	0.0174234
WBGene00001840	hel-1	2324.51	-0.640689	0.133907	-4.78459	1.71338e-06	1.49643e-05
WBGene00001843	hgo-1	376.606	-1.37494	0.200527	-6.85662	7.05086e-12	1.64724e-10
WBGene00001844	hid-1	160.235	-0.473285	0.21522	-2.19907	0.0278726	0.0705203
WBGene00001851	hif-1	1211.74	-0.20602	0.171874	-1.19866	0.230659	0.370015
WBGene00001852	hil-1	35.2639	2.29507	0.537998	4.26595	1.99057e-05	0.000134656
WBGene00001853	hil-2	303.97	-0.30321	0.203775	-1.48796	0.13676	0.249214
WBGene00001854	hil-3	141.462	-0.374629	0.267052	-1.40283	0.160667	0.281191
WBGene00001855	hil-4	519.452	0.265472	0.167187	1.58788	0.112314	0.214373
WBGene00001856	hil-5	643.202	0.00514788	0.15363	0.0335084	0.973269	0.985282
WBGene00001858	hil-7	7.60646	1.58139	1.0029	1.57682	0.114836	0.21822
WBGene00001859	hil-8	4.13724	1.66642	1.35775	1.22734	0.219694	0.35647
WBGene00001860	him-1	525.677	0.621361	0.167132	3.71779	0.000200973	0.00105133
WBGene00001862	him-3	291.462	0.152634	0.201749	0.756554	0.449317	0.597716
WBGene00001863	him-4	630.441	-0.26699	0.173369	-1.54001	0.123558	0.23087
WBGene00001864	him-5	75.4237	1.30748	0.345004	3.78974	0.000150804	0.00081692
WBGene00001865	him-6	186.371	0.124121	0.21889	0.56705	0.57068	0.703136
WBGene00001867	him-8	99.2953	1.41006	0.303592	4.64459	3.40758e-06	2.78889e-05
WBGene00001869	him-10	213.447	1.17681	0.227735	5.16747	2.37287e-07	2.52548e-06
WBGene00001872	him-14	70.0576	0.992643	0.381895	2.59925	0.00934266	0.0286235
WBGene00001874	him-17	354.067	-0.154864	0.205858	-0.752287	0.451879	0.600278
WBGene00001875	his-1	4.26289	-2.21026	1.11408	-1.98393	0.0472633	0.108569
WBGene00001876	his-2	7.2995	-2.30675	0.86987	-2.65183	0.00800569	0.0252343
WBGene00001877	his-3	28.9471	0.376301	0.470467	0.799845	0.423801	0.573427
WBGene00001878	his-4	8.80898	-0.0824131	0.802175	-0.102737	0.918172	0.951655
WBGene00001879	his-5	6.5987	0.518384	0.943524	0.549412	0.582723	0.713256
WBGene00001880	his-6	13.2856	-0.464919	0.653655	-0.711262	0.476922	0.622693
WBGene00001881	his-7	6.87098	0.301207	0.899978	0.334682	0.737865	0.831903
WBGene00001882	his-8	5.06384	-1.39414	1.05658	-1.31949	0.187004	0.31562
WBGene00001890	his-16	13.7698	-3.2864	0.681319	-4.82359	1.40997e-06	1.25764e-05
WBGene00001891	his-17	5.05618	-0.176478	1.02726	-0.171795	0.863599	0.919272
WBGene00001892	his-18	5.74764	-0.628209	0.941199	-0.667456	0.504481	0.646703
WBGene00001898	his-24	182.285	-0.590308	0.231277	-2.55239	0.0106986	0.0320111
WBGene00001899	his-25	3.05021	1.26931	1.50981	0.84071	0.400511	NA
WBGene00001905	his-31	2.71772	-2.261	1.38505	-1.63243	0.102588	NA
WBGene00001906	his-32	6.80303	-1.91368	0.889031	-2.15255	0.0313544	0.0774849
WBGene00001909	his-35	335.364	-0.699728	0.181615	-3.85282	0.000116767	0.000647408
WBGene00001910	C50F4.6	41.1898	-0.323683	0.379982	-0.851837	0.394304	0.54455
WBGene00001911	his-37	407.697	-0.82933	0.167478	-4.95189	7.34974e-07	7.02929e-06
WBGene00001912	his-38	10.8211	0.867135	0.7654	1.13292	0.257248	0.400618
WBGene00001914	his-40	10.9097	1.21323	0.812977	1.49233	0.135614	0.247663
WBGene00001915	his-41	288.478	-1.05706	0.189684	-5.57278	2.50713e-08	3.17963e-07
WBGene00001922	his-48	19.0005	-2.88404	0.566436	-5.09155	3.55145e-07	3.63873e-06
WBGene00001933	his-59	103.959	-1.86894	0.262052	-7.13194	9.89642e-13	2.6203e-11
WBGene00001934	his-60	90.058	-1.89795	0.273488	-6.9398	3.92646e-12	9.45106e-11
WBGene00001935	his-61	57.165	-1.41162	0.326553	-4.3228	1.54064e-05	0.000106903
WBGene00001936	his-62	82.7564	-3.23563	0.316174	-10.2337	1.40048e-24	1.34108e-22
WBGene00001937	his-63	8.90747	-3.93585	0.900021	-4.37306	1.22515e-05	8.72067e-05
WBGene00001938	his-64	24.418	-5.75806	0.778076	-7.40038	1.35799e-13	4.00685e-12
WBGene00001941	his-67	12.1659	-1.60862	0.694936	-2.31477	0.0206253	0.0551323
WBGene00001942	his-68	31.546	0.736687	0.458531	1.60663	0.108136	0.208455
WBGene00001943	his-69	2.9233	-0.571839	1.30601	-0.437851	0.661494	NA
WBGene00001944	his-70	78.5948	-0.863114	0.281899	-3.06178	0.00220022	0.00843468
WBGene00001945	his-71	388.693	-0.278464	0.178896	-1.55657	0.119572	0.225156
WBGene00001946	his-72	679.059	-0.345698	0.157363	-2.19682	0.0280333	0.0708675
WBGene00001947	his-73	6.24292	0.31203	0.955033	0.326722	0.743878	0.836246
WBGene00001948	hlh-1	22.3249	0.317283	0.530525	0.598055	0.549803	0.685245
WBGene00001949	hlh-2	23.4001	1.23046	0.562886	2.18598	0.0288172	0.0723762
WBGene00001950	hlh-3	1.46065	1.14993	2.06753	0.556185	0.578084	NA
WBGene00001951	hlh-4	4.4691	0.15417	1.13733	0.135555	0.892173	0.936608
WBGene00001952	hlh-6	4.22335	-0.554068	1.12665	-0.491786	0.622871	0.744983
WBGene00001953	hlh-8	12.3374	-0.481205	0.680385	-0.707253	0.479409	0.624589
WBGene00001955	hlh-11	722.603	0.240611	0.167425	1.43712	0.150683	0.268269
WBGene00001956	hlh-12	3.52538	2.60025	1.71581	1.51546	0.129656	0.239098
WBGene00001962	hlh-19	1.71042	3.10489	2.0286	1.53056	0.125879	NA
WBGene00001963	btb-1	4.61711	0.662234	1.14888	0.576418	0.564333	0.69765
WBGene00001971	hmg-1.1	2222.33	-0.0468926	0.145547	-0.322182	0.747315	0.838611
WBGene00001972	hmg-1.2	474.295	0.0824721	0.17528	0.470517	0.637986	0.757194
WBGene00001973	hmg-3	404.917	0.830857	0.179423	4.63072	3.64399e-06	2.95672e-05
WBGene00001974	hmg-4	297.237	0.7742	0.203558	3.80334	0.000142757	0.000777793
WBGene00001975	hmg-5	232.913	0.87808	0.214397	4.09558	4.21115e-05	0.000261005
WBGene00001976	hmg-11	141.804	-0.949378	0.236562	-4.01323	5.98932e-05	0.000356592
WBGene00001977	hmg-12	619.392	0.0686989	0.168232	0.408359	0.68301	0.791858
WBGene00001978	hmp-1	367.957	0.594829	0.184616	3.22198	0.00127308	0.00528855
WBGene00001979	hmp-2	301.424	-0.362935	0.192329	-1.88705	0.0591532	0.130042
WBGene00001980	hmr-1	751.406	-0.415497	0.146518	-2.8358	0.00457107	0.0157647
WBGene00001983	hoe-1	632.049	0.588534	0.195785	3.00602	0.0026469	0.00990014
WBGene00001984	hog-1	101.522	-0.527699	0.266049	-1.98347	0.0473152	0.108672
WBGene00001985	hop-1	91.8162	1.12658	0.30012	3.75376	0.000174201	0.000929978
WBGene00001986	hot-1	42.274	-0.558798	0.376227	-1.48527	0.137472	0.250239
WBGene00001987	hot-2	8.28354	0.631056	0.890146	0.708935	0.478365	0.623875
WBGene00001988	hot-3	3.07801	1.12766	1.4664	0.768996	0.441895	0.590569
WBGene00001989	hot-4	17.7192	-0.155015	0.582793	-0.265986	0.79025	0.869238
WBGene00001990	hot-5	14.9944	0.11363	0.608453	0.186752	0.851855	0.91127
WBGene00001991	hot-6	23.5157	-0.171306	0.495128	-0.345983	0.729356	0.825764
WBGene00001992	hot-7	3.50937	1.36644	1.43641	0.951283	0.341461	0.493945
WBGene00001993	hpd-1	1599.49	-2.21788	0.1561	-14.2081	8.15809e-46	2.36773e-43
WBGene00001994	hpk-1	575.052	-0.368068	0.187763	-1.96028	0.0499633	0.113424
WBGene00001995	hpl-1	30.4491	-0.877751	0.420041	-2.08968	0.0366464	0.0880137
WBGene00001996	hpl-2	212.071	0.702035	0.224222	3.13098	0.00174222	0.00692834
WBGene00001997	hpr-9	69.9203	1.2775	0.33686	3.79238	0.00014921	0.000808865
WBGene00001998	hpr-17	127.825	0.387114	0.268788	1.44022	0.149805	0.267083
WBGene00001999	hrpa-1	1498.73	-0.221295	0.13401	-1.65133	0.0986717	0.194128
WBGene00002000	hrpr-1	1134.61	-0.625669	0.137894	-4.53733	5.69722e-06	4.3879e-05
WBGene00002001	hars-1	407.771	-0.601473	0.182494	-3.29585	0.000981234	0.00421662
WBGene00002002	hsb-1	245.955	0.168178	0.192653	0.872959	0.382685	0.533507
WBGene00002003	hse-5	198.319	0.227868	0.208883	1.09089	0.275321	0.421971
WBGene00002004	hsf-1	253.937	0.885926	0.199352	4.44402	8.82918e-06	6.53506e-05
WBGene00002005	hsp-1	12050.2	-1.36315	0.134909	-10.1042	5.29289e-24	4.88791e-22
WBGene00002007	hsp-3	8044.31	-1.73912	0.132422	-13.1332	2.1253e-39	4.64855e-37
WBGene00002008	hsp-4	1853.02	-0.575412	0.137434	-4.18682	2.82896e-05	0.000184426
WBGene00002010	hsp-6	3016.33	-1.04115	0.129716	-8.02638	1.00388e-15	4.01873e-14
WBGene00002011	hsp-12.2	138.957	0.0405317	0.232977	0.173973	0.861887	0.918364
WBGene00002012	hsp-12.3	72.2032	-0.993051	0.301995	-3.2883	0.00100794	0.00431665
WBGene00002013	hsp-12.6	7.84566	0.113096	0.848922	0.133223	0.894017	0.937199
WBGene00002016	hsp-16.2	163.292	-7.04959	1.29616	-5.43881	5.36374e-08	6.37398e-07
WBGene00002018	hsp-16.41	159.895	-7.67397	1.49575	-5.13052	2.88946e-07	3.01784e-06
WBGene00002021	hsp-17	220.489	-2.74449	0.204573	-13.4157	4.89254e-41	1.17204e-38
WBGene00002023	hsp-25	764.227	-0.350782	0.177069	-1.98105	0.0475857	0.109193
WBGene00002024	hsp-43	204.914	0.17099	0.203533	0.840108	0.400848	0.550514
WBGene00002025	hsp-60	2583.15	-1.74381	0.142191	-12.2638	1.41612e-34	2.57494e-32
WBGene00002026	hsp-70	152.126	-6.76539	2.80658	-2.41055	0.0159285	0.0445998
WBGene00002027	hsr-9	894.63	0.7226	0.159692	4.52497	6.04041e-06	4.62751e-05
WBGene00002028	hst-1	139.557	0.208691	0.239302	0.87208	0.383165	0.534102
WBGene00002029	hst-2	43.8109	-0.648962	0.361008	-1.79764	0.0722343	0.151864
WBGene00002030	hst-3.1	7.39136	-0.62649	0.833545	-0.751597	0.452294	0.600776
WBGene00002031	hst-6	37.2029	-0.366714	0.395196	-0.927932	0.353443	0.505975
WBGene00002032	htp-1	333.292	-0.306587	0.193573	-1.58384	0.113231	0.215577
WBGene00002033	htp-2	213.3	0.168763	0.203408	0.829679	0.40672	0.556251
WBGene00002034	htp-3	242.514	0.0596093	0.215922	0.276068	0.782496	0.862946
WBGene00002035	hum-1	297.971	0.432196	0.186506	2.31733	0.020486	0.0548085
WBGene00002036	hum-2	687.806	0.187556	0.155997	1.2023	0.229247	0.36841
WBGene00002037	hum-4	257.036	0.258651	0.217806	1.18753	0.235019	0.375175
WBGene00002038	hum-5	552.682	-0.0351822	0.157917	-0.22279	0.823699	0.892221
WBGene00002039	hum-6	257.038	-0.411953	0.244326	-1.68608	0.0917807	0.18335
WBGene00002040	hum-7	94.2099	0.818944	0.282923	2.89458	0.00379667	0.0135044
WBGene00002041	hum-8	323.507	0.30807	0.187881	1.6397	0.101067	0.197911
WBGene00002042	hus-1	55.0248	1.12614	0.371937	3.02777	0.00246367	0.00930706
WBGene00002043	hyl-1	393.319	-0.488502	0.172501	-2.83188	0.00462754	0.0159288
WBGene00002044	hyl-2	548.356	-0.577103	0.166578	-3.46447	0.000531276	0.00248467
WBGene00002045	icd-1	9220.78	-0.595633	0.134503	-4.42839	9.49404e-06	6.94879e-05
WBGene00002046	icln-1	251.595	0.311736	0.202627	1.53848	0.123932	0.231312
WBGene00002047	icp-1	274.833	-0.016159	0.203698	-0.0793283	0.936772	0.962676
WBGene00002048	ida-1	487.508	-0.728491	0.156965	-4.64111	3.4655e-06	2.82863e-05
WBGene00002050	ifa-1	264.362	0.586033	0.209986	2.79082	0.00525741	0.0177109
WBGene00002051	ifa-3	2.30135	1.9178	1.83082	1.04751	0.294866	NA
WBGene00002052	ifa-4	257.581	0.938408	0.208888	4.4924	7.04253e-06	5.30898e-05
WBGene00002053	ifb-1	1182.85	-0.605607	0.177819	-3.40575	0.000659815	0.00299037
WBGene00002054	ifb-2	2247.41	-0.138372	0.13077	-1.05814	0.289994	0.437954
WBGene00002055	ifc-1	622.304	-0.923485	0.155698	-5.93125	3.00645e-09	4.46148e-08
WBGene00002056	ifc-2	2481.89	0.00458294	0.127989	0.0358072	0.971436	0.984218
WBGene00002057	ifd-1	243.646	0.349236	0.194369	1.79677	0.0723715	0.15209
WBGene00002058	ifd-2	183.811	0.0897192	0.226605	0.395928	0.692158	0.798028
WBGene00002059	ife-1	1428.34	-0.631381	0.136816	-4.61481	3.93456e-06	3.1535e-05
WBGene00002060	ife-2	219.547	-1.47019	0.196894	-7.46691	8.21002e-14	2.5133e-12
WBGene00002061	ife-3	882.099	0.123481	0.151012	0.817692	0.413533	0.563271
WBGene00002062	ife-4	43.2233	-0.509891	0.381187	-1.33764	0.181014	0.30733
WBGene00002063	ife-5	70.918	-0.585715	0.298211	-1.96409	0.0495191	0.112704
WBGene00002064	iff-1	2136.61	-0.225081	0.14245	-1.58007	0.114091	0.216968
WBGene00002065	iff-2	3264.13	-1.26119	0.148116	-8.51487	1.66782e-17	8.2527e-16
WBGene00002066	ifg-1	1781.28	-0.114733	0.132839	-0.863704	0.387751	0.538792
WBGene00002067	ifp-1	323.005	-0.0328397	0.231238	-0.142017	0.887067	0.933867
WBGene00002068	ify-1	437.634	1.02226	0.204639	4.99542	5.87068e-07	5.757e-06
WBGene00002069	ikb-1	120.401	-0.232125	0.24988	-0.928947	0.352917	0.505478
WBGene00002070	ile-1	926.219	-0.214604	0.158227	-1.3563	0.175003	0.299392
WBGene00002071	ile-2	440.734	-1.38351	0.172182	-8.03516	9.3454e-16	3.78125e-14
WBGene00002072	ima-1	241.637	1.12123	0.232709	4.81814	1.44903e-06	1.28868e-05
WBGene00002073	ima-2	720.886	0.642563	0.17247	3.72566	0.000194808	0.00102353
WBGene00002074	ima-3	1636.6	-0.344837	0.133765	-2.57794	0.00993917	0.0301511
WBGene00002075	imb-1	514.029	-0.150969	0.166416	-0.907174	0.364315	0.515505
WBGene00002076	imb-2	541.25	0.132993	0.167028	0.796231	0.425898	0.57554
WBGene00002077	imb-3	2129.97	-0.490936	0.148235	-3.31188	0.0009267	0.00400853
WBGene00002078	xpo-1	1453.31	-0.215912	0.143113	-1.50869	0.131378	0.241652
WBGene00002079	xpo-2	632.975	-0.166093	0.178515	-0.930416	0.352156	0.504915
WBGene00002080	xpo-3	454.964	0.272799	0.169022	1.61399	0.10653	0.206017
WBGene00002081	ina-1	354.423	-0.513837	0.19096	-2.69081	0.00712782	0.0229171
WBGene00002083	inf-1	3605.58	-0.921897	0.129346	-7.12739	1.02288e-12	2.69393e-11
WBGene00002084	ins-1	15.0412	-0.148165	0.618632	-0.239504	0.810715	0.883118
WBGene00002086	ins-3	9.83122	0.247625	0.771854	0.320819	0.748348	0.839458
WBGene00002087	ins-4	27.1366	0.850002	0.543091	1.56512	0.117555	0.222296
WBGene00002088	ins-5	20.6315	-0.434636	0.589884	-0.736816	0.461235	0.608741
WBGene00002089	ins-6	16.574	0.466316	0.596802	0.781359	0.434592	0.583944
WBGene00002090	ins-7	38.1177	1.20729	0.438366	2.75407	0.00588588	0.0194631
WBGene00002092	ins-9	3.91278	-0.458884	1.14898	-0.399385	0.68961	0.796296
WBGene00002094	ins-11	3.57365	1.54272	1.44294	1.06915	0.285004	0.432116
WBGene00002095	ins-12	4.00035	-2.36943	1.18627	-1.99738	0.0457842	0.105779
WBGene00002097	ins-14	3.33379	0.369786	1.3797	0.26802	0.788684	0.867742
WBGene00002100	ins-17	72.8406	0.0490616	0.328662	0.149277	0.881335	0.930408
WBGene00002101	ins-18	16.6954	-0.398643	0.563347	-0.707634	0.479173	0.624443
WBGene00002103	ins-20	4.67547	2.95694	1.61859	1.82686	0.0677206	0.144231
WBGene00002105	ins-22	8.36666	0.0268997	0.82304	0.0326833	0.973927	0.985617
WBGene00002106	ins-23	3.51765	0.64569	1.45864	0.442666	0.658007	0.771972
WBGene00002107	ins-24	8.43587	0.952224	0.89144	1.06819	0.285436	0.432597
WBGene00002109	ins-26	16.7076	0.23405	0.584291	0.400571	0.688736	0.795835
WBGene00002110	ins-27	88.7655	-1.52127	0.343039	-4.43468	9.22103e-06	6.7851e-05
WBGene00002111	ins-28	12.297	-0.194709	0.697734	-0.279059	0.7802	0.8618
WBGene00002112	ins-29	5.30408	0.50499	1.08786	0.464204	0.642502	0.760819
WBGene00002113	ins-30	12.9448	0.320127	0.664543	0.481726	0.630001	0.750756
WBGene00002114	ins-31	2.68109	0.627271	1.68994	0.371178	0.710505	NA
WBGene00002116	ins-33	54.6993	-2.58563	0.351376	-7.35859	1.85858e-13	5.3735e-12
WBGene00002117	ins-34	4.01152	4.33032	1.75132	2.47261	0.013413	0.0385874
WBGene00002118	ins-35	35.0517	-1.66586	0.527593	-3.15747	0.00159144	0.00642194
WBGene00002120	ins-37	57.1377	0.376856	0.346782	1.08672	0.27716	0.423978
WBGene00002123	inx-1	121.977	-0.0168684	0.287485	-0.0586759	0.95321	0.972871
WBGene00002124	inx-2	15.867	3.22012	0.961873	3.34776	0.000814668	0.00359607
WBGene00002125	inx-3	54.4805	0.122083	0.337261	0.361983	0.717365	0.817647
WBGene00002127	inx-5	391.282	-1.46326	0.185009	-7.9091	2.59257e-15	9.68492e-14
WBGene00002128	inx-6	9.60611	-1.33839	0.758999	-1.76336	0.0778397	0.160903
WBGene00002129	inx-7	74.0845	1.05215	0.323701	3.25039	0.00115248	0.00485301
WBGene00002130	inx-8	157.437	0.673768	0.242569	2.77763	0.00547573	0.0183156
WBGene00002131	inx-9	89.9637	-0.170522	0.28591	-0.59642	0.550895	0.686152
WBGene00002132	inx-10	73.845	0.655267	0.327675	1.99975	0.0455277	0.105368
WBGene00002133	inx-11	51.8032	1.03426	0.373863	2.76643	0.0056674	0.018848
WBGene00002134	inx-12	744.983	-1.24528	0.198998	-6.25776	3.90552e-10	6.74395e-09
WBGene00002135	inx-13	592.019	-1.33825	0.201103	-6.65453	2.84214e-11	5.94919e-10
WBGene00002136	inx-14	249.138	1.04715	0.207494	5.04667	4.49584e-07	4.50839e-06
WBGene00002137	inx-15	448.178	-0.629978	0.175131	-3.59718	0.000321691	0.00159966
WBGene00002138	inx-16	420.929	-0.791616	0.164924	-4.79987	1.58766e-06	1.39959e-05
WBGene00002139	inx-17	221.482	-0.392522	0.196524	-1.99733	0.0457894	0.105779
WBGene00002140	inx-18	15.6247	0.893593	0.646471	1.38226	0.166891	0.289242
WBGene00002141	inx-19	7.10876	2.57002	1.25889	2.0415	0.0412009	0.0968693
WBGene00002142	inx-20	5.59483	-0.0277438	1.00073	-0.0277236	0.977883	0.987416
WBGene00002143	inx-21	136.409	-0.185744	0.238027	-0.780347	0.435187	0.584421
WBGene00002144	inx-22	151.873	1.0895	0.273494	3.98366	6.78624e-05	0.000398358
WBGene00002146	ipp-5	148.561	-0.13072	0.224831	-0.581412	0.560962	0.694507
WBGene00002147	ire-1	459.606	0.196101	0.168176	1.16605	0.243596	0.384757
WBGene00002148	gon-14	258.348	1.01322	0.212131	4.77639	1.78474e-06	1.55426e-05
WBGene00002149	irk-1	12.3958	0.319653	0.780074	0.409773	0.681973	0.791173
WBGene00002150	irk-2	14.6398	0.0923309	0.630288	0.14649	0.883535	0.931856
WBGene00002151	irk-3	23.8607	-0.266396	0.502308	-0.530344	0.595873	0.723369
WBGene00002152	iars-1	1097.15	-0.806466	0.172212	-4.68298	2.82732e-06	2.35226e-05
WBGene00002153	iars-2	382.307	-0.231865	0.176495	-1.31372	0.188941	0.317786
WBGene00002162	isp-1	2470.05	-0.700776	0.134425	-5.21313	1.85677e-07	2.02035e-06
WBGene00002163	ist-1	75.7281	0.575369	0.307578	1.87064	0.0613947	0.133878
WBGene00002169	isw-1	447.978	0.346941	0.179732	1.93033	0.0535664	0.120122
WBGene00002173	itr-1	523.596	0.64545	0.160296	4.02661	5.65857e-05	0.000339559
WBGene00002174	itx-1	490.996	-0.254904	0.174806	-1.45821	0.144783	0.259911
WBGene00002175	jac-1	168.922	0.206053	0.232934	0.884598	0.376373	0.526874
WBGene00002176	jip-1	41.7039	-0.610036	0.398671	-1.53017	0.125974	0.233964
WBGene00002177	jkk-1	5.19689	1.29622	1.16684	1.11088	0.266618	0.411599
WBGene00002178	jnk-1	31.5462	-0.30482	0.430935	-0.707345	0.479352	0.624569
WBGene00002179	jph-1	235.701	0.26412	0.214389	1.23197	0.217962	0.354165
WBGene00002180	jtr-1	115.351	-0.31693	0.246222	-1.28717	0.198035	0.329461
WBGene00002181	kal-1	57.0303	-0.702787	0.335203	-2.0966	0.0360287	0.0868048
WBGene00002182	kap-1	19.7825	0.0760623	0.53874	0.141186	0.887723	0.934115
WBGene00002183	kat-1	1173.52	-0.828141	0.136332	-6.07446	1.24408e-09	1.99316e-08
WBGene00002184	kel-1	22.084	-0.425191	0.506777	-0.839009	0.401464	0.550859
WBGene00002185	kel-3	157.67	-0.10889	0.243773	-0.446684	0.655103	0.770377
WBGene00002186	kel-10	373.188	-0.0551903	0.180865	-0.305147	0.760254	0.84721
WBGene00002187	kgb-1	308.833	-0.537024	0.175638	-3.05755	0.00223151	0.00852823
WBGene00002188	kgb-2	36.4478	0.949319	0.443266	2.14165	0.032222	0.0791683
WBGene00002189	kin-1	816.693	-0.30037	0.192824	-1.55774	0.119295	0.224769
WBGene00002190	kin-2	1281.31	-0.294693	0.167375	-1.76068	0.0782923	0.161618
WBGene00002191	kin-3	1628.73	-0.483043	0.132829	-3.63659	0.000276268	0.00140008
WBGene00002192	kin-4	511.003	0.687568	0.171623	4.00628	6.16827e-05	0.00036607
WBGene00002193	kin-5	111.665	0.294687	0.258429	1.1403	0.25416	0.397079
WBGene00002195	kin-9	15.432	-0.353667	0.600223	-0.589225	0.55571	0.689986
WBGene00002196	kin-10	1390.68	-0.421161	0.135506	-3.10805	0.00188328	0.00740359
WBGene00002198	kin-14	119.213	-0.133673	0.264797	-0.504812	0.613691	0.738464
WBGene00002199	kin-15	43.0729	-1.57093	0.360299	-4.36006	1.30025e-05	9.17406e-05
WBGene00002200	kin-16	68.0434	0.660546	0.332844	1.98455	0.0471945	0.108477
WBGene00002201	kin-18	551.095	0.944999	0.173351	5.45136	4.99858e-08	5.98719e-07
WBGene00002202	kin-19	2450.92	-0.716259	0.128206	-5.58678	2.31314e-08	2.94847e-07
WBGene00002203	kin-20	376.066	0.0374845	0.183656	0.204102	0.838274	0.902113
WBGene00002204	kin-21	34.6626	0.917375	0.44949	2.04092	0.0412584	0.0969669
WBGene00002206	kin-24	76.3525	-0.815932	0.284952	-2.8634	0.00419123	0.0146795
WBGene00002207	sid-3	284.249	0.069293	0.193782	0.357582	0.720656	0.82011
WBGene00002208	kin-26	66.1238	-0.452475	0.301466	-1.50092	0.133377	0.244464
WBGene00002210	kin-29	267.466	0.0275338	0.203698	0.13517	0.892478	0.936732
WBGene00002211	kin-30	8.39787	-0.918152	0.773639	-1.1868	0.235308	0.375556
WBGene00002212	kin-31	59.8525	-0.461432	0.315921	-1.46059	0.144127	0.259088
WBGene00002213	kin-32	93.1845	-0.659329	0.266525	-2.4738	0.0133684	0.0385046
WBGene00002214	klc-1	330.379	0.891297	0.212429	4.19574	2.71976e-05	0.000178231
WBGene00002215	klc-2	306.374	-0.434231	0.18841	-2.30471	0.0211828	0.056373
WBGene00002216	klp-3	121.334	0.344206	0.24928	1.3808	0.16734	0.28974
WBGene00002217	klp-4	293.918	0.285906	0.183268	1.56004	0.11875	0.22405
WBGene00002218	klp-6	1.85233	1.35218	1.97467	0.684764	0.493493	NA
WBGene00002219	klp-7	540.607	-0.168281	0.160504	-1.04845	0.29443	0.442997
WBGene00002220	gcc-1	73.1109	0.156334	0.302349	0.517065	0.605111	0.73069
WBGene00002221	klp-10	125.8	1.15025	0.278828	4.12531	3.70233e-05	0.000233247
WBGene00002222	klp-11	26.7311	-0.893657	0.447899	-1.99522	0.0460189	0.106163
WBGene00002223	klp-12	480.431	0.987777	0.175978	5.61308	1.98762e-08	2.56825e-07
WBGene00002224	klp-13	8.68984	1.00491	0.861282	1.16676	0.243307	0.384546
WBGene00002225	klp-15	284.875	1.36931	0.204774	6.68692	2.27919e-11	4.81759e-10
WBGene00002226	klp-16	310.365	0.529403	0.201128	2.63217	0.0084841	0.0264659
WBGene00002227	klp-17	82.7163	-0.557852	0.294913	-1.89158	0.058547	0.128973
WBGene00002228	klp-18	389.907	0.244511	0.176774	1.38319	0.166608	0.288929
WBGene00002229	klp-19	645.792	0.391503	0.181637	2.15542	0.031129	0.077092
WBGene00002230	klp-20	55.3498	-0.0272027	0.339197	-0.0801972	0.93608	0.962221
WBGene00002231	knl-1	345.686	0.715297	0.208191	3.43577	0.000590874	0.0027204
WBGene00002232	kpc-1	383.637	-0.553371	0.179702	-3.07937	0.00207437	0.00802316
WBGene00002233	kqt-1	14.8483	-0.655681	0.647981	-1.01188	0.311594	0.461434
WBGene00002234	kqt-2	107.199	0.258656	0.257769	1.00344	0.315647	0.46571
WBGene00002235	kqt-3	49.3672	-0.166408	0.347339	-0.479093	0.631872	0.752186
WBGene00002238	kars-1	1891.1	-0.315322	0.158736	-1.98646	0.0469825	0.108055
WBGene00002239	ksr-1	88.0033	-0.113591	0.273637	-0.415117	0.678056	0.788141
WBGene00002240	ksr-2	150.956	1.31127	0.245376	5.34391	9.09623e-08	1.04237e-06
WBGene00002241	kup-1	240.969	0.927872	0.217712	4.26193	2.02672e-05	0.000136917
WBGene00002242	kvs-1	10.5738	0.704372	0.763313	0.922783	0.35612	0.508329
WBGene00002243	lad-2	25.012	-0.697465	0.502077	-1.38916	0.164784	0.286611
WBGene00002244	laf-1	573.527	-0.417777	0.15443	-2.70529	0.00682447	0.022083
WBGene00002245	lag-1	252.495	0.53663	0.195814	2.74051	0.00613443	0.0201701
WBGene00002246	lag-2	8.46269	-1.35165	0.849933	-1.5903	0.111766	0.213678
WBGene00002247	lam-1	1053.98	-0.974447	0.17686	-5.5097	3.59451e-08	4.40328e-07
WBGene00002248	lam-3	124.816	-0.765002	0.310224	-2.46597	0.0136644	0.0391732
WBGene00002249	lap-1	746.093	-0.457863	0.145566	-3.14541	0.00165855	0.00663949
WBGene00002250	lap-2	1732.44	-0.568148	0.139172	-4.08233	4.45862e-05	0.000274315
WBGene00002251	lat-1	560.314	0.520801	0.166724	3.12374	0.00178569	0.00707526
WBGene00002252	lat-2	35.8225	0.0638901	0.425009	0.150327	0.880507	0.929989
WBGene00002253	lbp-1	298.326	0.0976555	0.180668	0.540526	0.588835	0.718117
WBGene00002254	lbp-2	1110.08	-0.612234	0.14383	-4.25665	2.07516e-05	0.000139797
WBGene00002255	lbp-3	260.517	-0.29408	0.213479	-1.37756	0.16834	0.290884
WBGene00002256	lbp-4	184.033	-1.13845	0.209211	-5.44161	5.28003e-08	6.30429e-07
WBGene00002257	lbp-5	352.077	0.440356	0.18387	2.39493	0.0166236	0.0462264
WBGene00002258	lbp-6	2250.47	-1.54949	0.156043	-9.92989	3.08597e-23	2.55898e-21
WBGene00002259	lbp-7	250.883	0.979238	0.201998	4.84776	1.24866e-06	1.13386e-05
WBGene00002260	lbp-8	11.7648	-5.40625	1.03204	-5.23842	1.61953e-07	1.78408e-06
WBGene00002261	ldb-1	198.803	0.285763	0.219989	1.29899	0.193947	0.32429
WBGene00002262	ldh-1	491.284	-1.54953	0.16799	-9.22391	2.8646e-20	1.83968e-18
WBGene00002263	lea-1	1696.9	0.74649	0.134124	5.56566	2.61166e-08	3.28733e-07
WBGene00002264	lec-1	3428.1	-0.462847	0.149034	-3.10565	0.00189863	0.00745813
WBGene00002265	lec-2	1627.82	0.610676	0.136889	4.4611	8.15395e-06	6.07701e-05
WBGene00002266	lec-3	471.571	-0.0675396	0.179797	-0.375644	0.707182	0.809771
WBGene00002267	lec-4	430.558	-1.49501	0.211089	-7.08236	1.41725e-12	3.65002e-11
WBGene00002268	lec-5	1078.64	-0.893175	0.150013	-5.95398	2.61696e-09	3.91429e-08
WBGene00002269	lec-6	2026.52	-0.98954	0.140867	-7.02465	2.1461e-12	5.36241e-11
WBGene00002270	lec-7	4.35883	0.543947	1.15844	0.469551	0.638676	0.757716
WBGene00002271	lec-8	589.08	-0.42194	0.178416	-2.36493	0.0180336	0.0494752
WBGene00002272	lec-9	839.755	-0.475519	0.18086	-2.62921	0.00855823	0.0266751
WBGene00002273	lec-10	1900.96	-1.89815	0.182883	-10.379	3.08868e-25	3.08704e-23
WBGene00002274	lec-11	142.644	-0.581729	0.244255	-2.38165	0.0172352	0.0476312
WBGene00002275	lem-2	230.455	-0.475789	0.212109	-2.24314	0.0248879	0.0643826
WBGene00002276	lem-3	237.414	0.314789	0.199941	1.57441	0.115392	0.219106
WBGene00002278	lep-2	121.895	-0.750828	0.246449	-3.04658	0.00231461	0.00880566
WBGene00002280	let-2	7377.77	-0.0374702	0.164543	-0.227723	0.819862	0.889593
WBGene00002282	let-4	216.496	-1.6543	0.598135	-2.76576	0.00567909	0.0188787
WBGene00002295	let-19	243.404	0.579146	0.221539	2.61419	0.00894381	0.0276655
WBGene00002297	ect-2	469.496	0.570559	0.185923	3.06879	0.00214929	0.00827689
WBGene00002299	let-23	159.587	1.05382	0.241237	4.36839	1.25166e-05	8.88528e-05
WBGene00002324	let-49	66.5902	0.240799	0.340225	0.707762	0.479093	0.624409
WBGene00002335	let-60	698.903	-0.384236	0.156757	-2.45116	0.0142398	0.0405484
WBGene00002344	let-70	3373.01	0.100282	0.134849	0.74366	0.457082	0.605113
WBGene00002348	myo-1	323.934	-0.247251	0.196556	-1.25792	0.208422	0.342657
WBGene00002363	let-92	1503.69	-0.132346	0.133267	-0.993086	0.320668	0.47178
WBGene00002368	let-99	168.224	0.847441	0.25055	3.38232	0.000718764	0.00322174
WBGene00002393	lpr-1	81.6489	-1.93059	0.368233	-5.24285	1.58113e-07	1.7456e-06
WBGene00002497	let-268	268.419	-0.966826	0.208266	-4.64227	3.44595e-06	2.81419e-05
WBGene00002583	let-363	566.753	0.17135	0.160722	1.06613	0.286365	0.433787
WBGene00002601	let-381	4.77216	-1.09758	1.03353	-1.06197	0.28825	0.435855
WBGene00002632	let-413	284.524	-0.370409	0.188581	-1.96419	0.0495084	0.112697
WBGene00002637	let-418	712.28	-0.278606	0.168134	-1.65704	0.0975106	0.192295
WBGene00002694	let-502	662.582	0.315434	0.153549	2.05428	0.0399482	0.0944685
WBGene00002696	let-504	399.067	0.994673	0.179229	5.54972	2.8612e-08	3.55694e-07
WBGene00002717	let-526	1060.33	-0.189788	0.140266	-1.35306	0.176038	0.300879
WBGene00002783	let-607	926.863	-0.0257154	0.180057	-0.142818	0.886434	0.933831
WBGene00002804	let-630	292.439	-0.599742	0.189993	-3.15666	0.00159588	0.00643746
WBGene00002827	let-653	215.12	-1.8136	0.870875	-2.08251	0.0372963	0.0892888
WBGene00002845	let-711	1475.81	-0.037859	0.156639	-0.241696	0.809016	0.882058
WBGene00002850	let-716	686.02	0.251462	0.169029	1.48769	0.136833	0.249316
WBGene00002855	let-721	1055.82	-0.246513	0.140122	-1.75927	0.0785308	0.161977
WBGene00002879	let-754	1083.56	-1.30102	0.138295	-9.40758	5.07702e-21	3.45146e-19
WBGene00002881	let-756	108.579	-0.0415305	0.292641	-0.141916	0.887146	0.933867
WBGene00002889	let-765	592.733	-0.407076	0.158865	-2.5624	0.0103953	0.0312707
WBGene00002891	let-767	2496.66	-1.08719	0.157164	-6.91756	4.59473e-12	1.09548e-10
WBGene00002915	let-805	1503.69	-1.27377	0.201598	-6.31836	2.64348e-10	4.74945e-09
WBGene00002957	let-858	390.518	-0.306514	0.183777	-1.66786	0.0953438	0.188935
WBGene00002974	lev-1	40.2312	-0.240087	0.383586	-0.625902	0.531379	0.669581
WBGene00002975	lev-8	20.7789	-0.763632	0.546424	-1.39751	0.16226	0.283299
WBGene00002976	lev-9	22.2132	0.632729	0.533277	1.18649	0.235428	0.375709
WBGene00002977	lev-10	144.092	-0.105643	0.240408	-0.439433	0.660348	0.774135
WBGene00002978	lev-11	8131.46	-0.578241	0.13964	-4.14095	3.45868e-05	0.000219876
WBGene00002979	lfe-2	346.019	0.769424	0.186708	4.12099	3.77241e-05	0.00023663
WBGene00002980	lgg-1	2993.65	0.314771	0.14004	2.24772	0.0245939	0.0637422
WBGene00002981	lgg-2	786.553	1.36606	0.158901	8.59692	8.18843e-18	4.16094e-16
WBGene00002982	lgg-3	77.2025	0.773853	0.306536	2.52451	0.0115861	0.03419
WBGene00002983	lgx-1	70.3724	0.232105	0.311876	0.744221	0.456743	0.604815
WBGene00002985	lig-1	322.037	0.698557	0.205606	3.39755	0.000679933	0.00307048
WBGene00002986	lig-4	157.589	1.02201	0.239049	4.27533	1.90854e-05	0.000129805
WBGene00002987	lim-4	3.12421	2.4088	1.73126	1.39135	0.164118	0.285815
WBGene00002988	lim-6	50.6123	-0.559614	0.347182	-1.61188	0.106989	0.206665
WBGene00002989	lim-7	59.4149	0.735797	0.375878	1.95754	0.050284	0.113981
WBGene00002990	lin-1	151.11	-1.02999	0.27278	-3.77591	0.000159422	0.00085898
WBGene00002991	lin-2	107.153	0.165115	0.263312	0.62707	0.530613	0.669175
WBGene00002992	lin-3	109.722	1.24789	0.286204	4.36014	1.2998e-05	9.17406e-05
WBGene00002994	lin-5	381.769	-0.120224	0.189524	-0.634349	0.525853	0.665284
WBGene00002996	lin-7	79.3001	0.227717	0.297987	0.764185	0.444757	0.593482
WBGene00002997	lin-8	50.5693	-0.765356	0.352485	-2.17131	0.0299075	0.074655
WBGene00002998	lin-9	238.969	0.765893	0.202421	3.78367	0.000154535	0.000835627
WBGene00002999	lin-10	308.572	0.243043	0.186411	1.3038	0.192301	0.322116
WBGene00003000	lin-11	105.209	-0.48035	0.285914	-1.68005	0.0929479	0.185282
WBGene00003001	lin-12	52.0798	-0.192838	0.352313	-0.547347	0.58414	0.714412
WBGene00003002	lin-13	671.864	-0.149737	0.163819	-0.914038	0.360697	0.512294
WBGene00003003	lin-14	143.023	0.911122	0.264199	3.44862	0.000563459	0.00261332
WBGene00003006	lin-17	129.107	-0.714959	0.254849	-2.80542	0.00502504	0.0170499
WBGene00003007	lin-18	73.8829	-0.302237	0.291732	-1.03601	0.300198	0.449278
WBGene00003008	lin-22	5.21325	-0.934299	0.997771	-0.936386	0.349075	0.501689
WBGene00003009	lin-23	601.853	0.37393	0.156496	2.3894	0.016876	0.0468203
WBGene00003010	lin-24	214.119	0.219147	0.205944	1.06411	0.287279	0.434692
WBGene00003011	lin-25	54.7097	-0.0764805	0.339212	-0.225465	0.821617	0.890666
WBGene00003012	lin-26	393.1	0.933074	0.192282	4.85265	1.21825e-06	1.10892e-05
WBGene00003014	lin-28	164.355	-0.403757	0.226266	-1.78443	0.074353	0.155227
WBGene00003015	lin-29	183.184	0.0777326	0.270435	0.287435	0.773779	0.857021
WBGene00003017	lin-31	19.1212	-1.04084	0.541234	-1.92309	0.0544689	0.121705
WBGene00003019	lin-33	108.271	-0.896871	0.283026	-3.16886	0.00153036	0.00621532
WBGene00003020	lin-35	209.585	0.460879	0.235097	1.96037	0.0499521	0.113416
WBGene00003021	lin-36	346.348	0.104617	0.186795	0.560063	0.575436	0.706727
WBGene00003022	lin-37	178.628	0.537402	0.230299	2.3335	0.0196218	0.0528996
WBGene00003024	lin-39	72.7734	-0.065821	0.369353	-0.178206	0.858561	0.915782
WBGene00003025	lin-40	373.449	-0.431305	0.172985	-2.49331	0.0126559	0.0368304
WBGene00003026	lin-41	555.518	1.29296	0.182605	7.08064	1.43493e-12	3.68925e-11
WBGene00003029	lin-44	36.3382	-1.36972	0.387483	-3.53492	0.000407897	0.00196175
WBGene00003030	lin-45	405.979	1.19583	0.181276	6.59676	4.20254e-11	8.6058e-10
WBGene00003031	lin-46	14.0048	-1.31416	0.605828	-2.1692	0.0300674	0.0750044
WBGene00003033	lin-48	8.60469	0.919662	0.871681	1.05504	0.291405	0.439657
WBGene00003034	lin-49	281.429	0.899413	0.193089	4.65803	3.19246e-06	2.61851e-05
WBGene00003035	lin-52	101.876	1.27754	0.294943	4.33147	1.48116e-05	0.00010306
WBGene00003036	lin-53	524.819	0.0413932	0.178041	0.232493	0.816155	0.886336
WBGene00003037	lin-54	218.456	0.875343	0.214541	4.08007	4.50213e-05	0.000276541
WBGene00003038	lin-56	77.9579	0.823233	0.307141	2.68031	0.00735532	0.0234835
WBGene00003040	lin-59	369.024	-0.206985	0.170452	-1.21433	0.224622	0.362395
WBGene00003041	lin-61	228.992	0.415993	0.200538	2.07438	0.0380437	0.0907755
WBGene00003043	lip-1	345.641	0.553779	0.177263	3.12406	0.00178377	0.00707212
WBGene00003044	lir-1	267.682	-0.0711277	0.200163	-0.355348	0.722329	0.821197
WBGene00003045	lir-2	70.8653	0.896393	0.319899	2.80212	0.00507687	0.0171832
WBGene00003046	lir-3	9.95235	-0.901688	0.720085	-1.2522	0.210498	0.344867
WBGene00003047	lis-1	492.076	-0.363806	0.158296	-2.29827	0.0215464	0.0571352
WBGene00003048	lit-1	721.732	0.0740893	0.196975	0.376135	0.706816	0.809414
WBGene00003052	lmn-1	1291	-0.102706	0.144316	-0.711676	0.476666	0.622466
WBGene00003053	lmp-1	1122.34	-1.1105	0.160509	-6.91862	4.56064e-12	1.08907e-10
WBGene00003055	lon-1	599.182	-1.17602	0.210806	-5.57869	2.42343e-08	3.08645e-07
WBGene00003056	lon-2	102.293	-0.420143	0.258373	-1.62611	0.103926	0.202173
WBGene00003057	lon-3	1311.37	-1.50566	0.455156	-3.30801	0.000939622	0.00405861
WBGene00003059	lpd-2	189.301	1.00676	0.223214	4.5103	6.47359e-06	4.91693e-05
WBGene00003060	lpd-3	484.346	0.0860819	0.160319	0.536941	0.591309	0.720202
WBGene00003061	lpd-5	720.526	-0.730044	0.146485	-4.98376	6.23612e-07	6.07589e-06
WBGene00003062	lpd-6	454.462	-0.116393	0.170002	-0.684656	0.493561	0.636924
WBGene00003063	lpd-7	1410.12	-0.438755	0.157463	-2.78639	0.00532979	0.0178988
WBGene00003064	nfu-1	226.913	0.133958	0.198049	0.676386	0.498796	0.641868
WBGene00003065	lpd-9	591.076	-0.763525	0.153848	-4.96284	6.94698e-07	6.69049e-06
WBGene00003066	lpl-1	238.761	-0.721001	0.190813	-3.77858	0.000157728	0.000850759
WBGene00003067	lrg-1	89.4985	0.140549	0.277871	0.505807	0.612992	0.73792
WBGene00003068	lrk-1	198.191	-0.614437	0.208413	-2.94816	0.00319668	0.0116645
WBGene00003071	lrp-1	1108.91	-0.650715	0.200191	-3.25048	0.00115211	0.00485282
WBGene00003072	lrp-2	524.603	-0.928121	0.166887	-5.56136	2.67675e-08	3.35249e-07
WBGene00003073	lars-1	1173.63	-0.429706	0.156285	-2.74951	0.00596839	0.0196988
WBGene00003074	lars-2	181.327	0.167531	0.242393	0.691153	0.489469	0.633648
WBGene00003075	lrx-1	16.3141	0.598845	0.657103	0.911342	0.362115	0.513548
WBGene00003076	lsm-1	150.466	0.431614	0.23854	1.8094	0.0703887	0.148762
WBGene00003077	lsm-3	169.496	-0.356561	0.215594	-1.65385	0.0981578	0.193293
WBGene00003078	lsm-4	104.815	-0.647426	0.261103	-2.47958	0.0131538	0.0380083
WBGene00003079	lsm-5	129.159	-0.312815	0.241577	-1.29489	0.19536	0.326147
WBGene00003080	lsm-6	96.8975	-0.370369	0.260743	-1.42044	0.155481	0.274607
WBGene00003081	lsm-7	187.417	-0.42256	0.207453	-2.0369	0.04166	0.0977812
WBGene00003082	lsm-8	205.361	0.340426	0.207103	1.64375	0.100228	0.196618
WBGene00003083	lst-1	259.605	0.375204	0.196449	1.90993	0.0561428	0.124805
WBGene00003084	lst-2	189.368	0.160841	0.248482	0.647295	0.517441	0.658228
WBGene00003085	ccar-1	1241.62	-0.0697539	0.137953	-0.505636	0.613112	0.737945
WBGene00003086	lst-4	346.692	0.476142	0.184595	2.57939	0.00989743	0.0300487
WBGene00003087	lsy-2	170.871	-0.309855	0.21429	-1.44596	0.148187	0.264667
WBGene00003089	ltd-1	132.918	0.385059	0.259482	1.48395	0.137821	0.250719
WBGene00003090	lys-1	3021.94	-1.05558	0.131429	-8.03155	9.62501e-16	3.88397e-14
WBGene00003091	lys-2	737.322	-1.41403	0.153051	-9.23892	2.48995e-20	1.61975e-18
WBGene00003092	lys-3	43.8846	-1.89546	0.416534	-4.55055	5.3505e-06	4.15166e-05
WBGene00003093	lys-4	4251.83	-0.780703	0.171218	-4.5597	5.1227e-06	3.99132e-05
WBGene00003094	lys-5	16.3546	-0.535276	0.622274	-0.860193	0.389683	0.540442
WBGene00003095	lys-6	30.9245	-0.734988	0.490001	-1.49997	0.133621	0.244765
WBGene00003096	lys-7	511.882	0.165798	0.210321	0.788308	0.430517	0.579966
WBGene00003097	lys-8	1670.92	-0.730816	0.135435	-5.39605	6.81257e-08	7.92717e-07
WBGene00003099	lys-10	8.66266	1.80012	0.984088	1.82922	0.0673663	0.143621
WBGene00003100	mab-3	49.8735	-1.494	0.398384	-3.75015	0.000176729	0.000941805
WBGene00003102	mab-5	37.7209	-0.3155	0.453914	-0.695066	0.487014	0.631553
WBGene00003104	mab-7	235.227	0.935694	0.204178	4.58273	4.58949e-06	3.60941e-05
WBGene00003106	mab-9	7.85277	-0.0394475	0.901136	-0.0437753	0.965084	0.980415
WBGene00003107	mab-10	407.459	-0.780184	0.255864	-3.04921	0.00229441	0.00873762
WBGene00003111	mab-20	97.5191	-1.35603	0.289693	-4.68094	2.85567e-06	2.37323e-05
WBGene00003112	mab-21	52.8613	-1.88103	0.341632	-5.50602	3.67038e-08	4.49257e-07
WBGene00003119	mac-1	432.775	-0.573808	0.162831	-3.52394	0.00042518	0.00203709
WBGene00003123	mag-1	547.315	-0.601416	0.153962	-3.90626	9.3734e-05	0.00053062
WBGene00003124	mai-1	75.0156	-0.541081	0.288986	-1.87234	0.0611596	0.1335
WBGene00003129	map-1	214.934	-0.589851	0.203563	-2.89763	0.00375997	0.0133928
WBGene00003130	map-2	691.167	-0.594635	0.151612	-3.92207	8.77898e-05	0.000499783
WBGene00003132	mat-1	621.323	0.00653992	0.172122	0.0379958	0.969691	0.982909
WBGene00003133	mat-2	375.914	0.293308	0.195466	1.50056	0.13347	0.244605
WBGene00003134	mat-3	225.003	-0.317584	0.201066	-1.5795	0.114222	0.217135
WBGene00003136	mau-2	182.517	0.681143	0.231748	2.93915	0.00329113	0.0119513
WBGene00003142	mau-8	82.219	1.44769	0.320707	4.51406	6.35972e-06	4.83775e-05
WBGene00003143	max-1	37.4345	0.318433	0.403849	0.788495	0.430407	0.579922
WBGene00003144	max-2	777.982	0.467221	0.165033	2.83108	0.00463916	0.0159525
WBGene00003148	mbf-1	883.59	-0.375719	0.154009	-2.4396	0.0147037	0.0416965
WBGene00003149	mbk-1	196.966	0.300997	0.215395	1.39742	0.162287	0.28331
WBGene00003150	mbk-2	1198.05	0.709049	0.139965	5.0659	4.06466e-07	4.11428e-06
WBGene00003151	mca-1	916.899	0.0761818	0.184311	0.413333	0.679363	0.789086
WBGene00003153	mca-3	1966.05	-0.491228	0.144191	-3.4068	0.000657301	0.00298166
WBGene00003154	mcm-2	419.108	0.2436	0.177397	1.37319	0.169693	0.292754
WBGene00003155	mcm-3	431.48	0.32448	0.184344	1.76018	0.0783765	0.161769
WBGene00003156	mcm-4	467.658	-0.0824337	0.189661	-0.434636	0.663826	0.777001
WBGene00003157	mcm-5	359.364	0.0576571	0.241911	0.23834	0.811617	0.883574
WBGene00003158	mcm-6	486.354	0.116634	0.19612	0.594708	0.552039	0.687123
WBGene00003159	mcm-7	414.1	0.596127	0.204956	2.90856	0.00363092	0.0129822
WBGene00003160	mdf-1	262.326	-0.336421	0.23817	-1.41253	0.157794	0.277395
WBGene00003161	mdf-2	170.641	0.572672	0.230426	2.48527	0.0129453	0.0375008
WBGene00003162	mdh-2	3738.35	-0.705422	0.139022	-5.07416	3.89218e-07	3.95561e-06
WBGene00003163	mdl-1	649.637	2.34036	0.243633	9.60608	7.53673e-22	5.5757e-20
WBGene00003164	mdt-6	202.514	0.94901	0.21608	4.39193	1.12349e-05	8.07028e-05
WBGene00003165	mec-1	47.8442	0.279249	0.403915	0.691358	0.489341	0.633645
WBGene00003166	mec-2	62.5565	-0.224935	0.314477	-0.715266	0.474445	0.620639
WBGene00003167	mec-3	8.98254	-0.234315	0.767398	-0.305337	0.760109	0.84721
WBGene00003168	mec-4	7.5515	1.49226	1.00573	1.48376	0.137872	0.250719
WBGene00003169	mec-5	147.232	-0.585776	0.27554	-2.12592	0.0335103	0.0818611
WBGene00003170	mec-6	10.9597	-0.0609286	0.718963	-0.084745	0.932464	0.960098
WBGene00003171	mec-7	198.488	-1.03604	0.247312	-4.1892	2.79936e-05	0.000182892
WBGene00003172	mec-8	202.525	-0.393193	0.228142	-1.72346	0.0848059	0.172306
WBGene00003173	mec-9	16.9301	1.30228	0.654942	1.98839	0.0467689	0.107646
WBGene00003174	mec-10	13.5074	0.363091	0.697278	0.520725	0.602558	0.728824
WBGene00003175	mec-12	232.722	-1.00691	0.214421	-4.69595	2.65365e-06	2.22124e-05
WBGene00003176	mec-14	3.00419	-0.111405	1.40481	-0.0793026	0.936792	NA
WBGene00003177	mec-15	218.281	0.488975	0.229979	2.12617	0.0334888	0.0818351
WBGene00003178	mec-17	150.962	-0.577752	0.224172	-2.57727	0.00995855	0.0301917
WBGene00003179	mec-18	18.4756	-0.066318	0.561001	-0.118214	0.905898	0.944926
WBGene00003182	mef-2	119.333	0.0647624	0.254364	0.254605	0.799028	0.874723
WBGene00003183	mei-1	210.428	0.379663	0.24426	1.55434	0.120103	0.225831
WBGene00003184	mei-2	201.307	2.00027	0.262386	7.62339	2.471e-14	8.14244e-13
WBGene00003185	mek-1	272.617	-0.319376	0.1876	-1.70243	0.0886757	0.178415
WBGene00003186	mek-2	175.403	-0.450707	0.216461	-2.08216	0.0373275	0.0893493
WBGene00003196	mel-11	517.714	0.692876	0.162313	4.26876	1.96565e-05	0.000133149
WBGene00003209	mel-26	439.103	1.1218	0.185859	6.03579	1.58191e-09	2.47139e-08
WBGene00003210	mel-28	523.88	0.418703	0.179899	2.32744	0.0199418	0.0536352
WBGene00003214	mel-32	3928.14	-1.30566	0.171142	-7.62909	2.36414e-14	7.82448e-13
WBGene00003216	memi-1	114.835	0.624314	0.297291	2.10001	0.0357278	0.0861898
WBGene00003218	mep-1	677.507	0.0385745	0.150268	0.256704	0.797407	0.873646
WBGene00003219	mes-1	23.5768	2.3167	0.665276	3.48232	0.000497096	0.0023437
WBGene00003220	mes-2	193.711	0.158114	0.231867	0.681917	0.495291	0.638664
WBGene00003221	mes-3	313.419	0.692725	0.192246	3.60332	0.000314178	0.0015685
WBGene00003222	mes-4	206.977	0.777391	0.225018	3.45479	0.000550716	0.00256209
WBGene00003224	mes-6	188.495	0.411026	0.228956	1.79522	0.0726193	0.15243
WBGene00003225	mev-1	693.014	-0.674667	0.164334	-4.10545	4.03521e-05	0.000251339
WBGene00003228	mex-1	372.535	2.22387	0.226729	9.80846	1.03535e-22	8.18089e-21
WBGene00003229	mex-3	507.251	2.12766	0.188716	11.2744	1.75565e-29	2.20803e-27
WBGene00003230	mex-5	1081.61	1.81497	0.167173	10.8568	1.85057e-27	2.13197e-25
WBGene00003231	mex-6	517.402	2.68666	0.214273	12.5385	4.59883e-36	9.1323e-34
WBGene00003232	mgl-1	7.38674	0.0458988	0.87069	0.0527155	0.957959	0.975936
WBGene00003233	mgl-2	49.8988	-0.10387	0.349443	-0.297245	0.76628	0.851409
WBGene00003234	mif-1	126.135	-0.523798	0.237111	-2.20908	0.0271687	0.0690636
WBGene00003235	mif-2	243.128	-0.631426	0.189378	-3.33421	0.000855433	0.0037488
WBGene00003236	mif-3	88.8948	-0.0353529	0.283806	-0.124567	0.900866	0.941412
WBGene00003237	mif-4	5.6278	-2.25305	0.996586	-2.26077	0.0237738	0.0620214
WBGene00003238	mig-1	180.216	-0.246375	0.22711	-1.08483	0.277998	0.425081
WBGene00003239	mig-2	174.373	-0.987376	0.212606	-4.64416	3.41467e-06	2.79085e-05
WBGene00003241	mig-5	186.908	0.408659	0.241916	1.68926	0.0911694	0.182339
WBGene00003242	mig-6	3506.5	-0.502285	0.159372	-3.15165	0.00162352	0.00652547
WBGene00003243	mig-10	271.676	-0.116232	0.218891	-0.531006	0.595415	0.723044
WBGene00003245	mig-13	71.6494	0.438857	0.315892	1.38926	0.164752	0.286611
WBGene00003246	mig-14	139.602	0.629859	0.254566	2.47425	0.0133517	0.0384843
WBGene00003247	mig-15	320.263	-0.46808	0.212074	-2.20715	0.0273034	0.0693629
WBGene00003248	mig-17	38.9701	1.63526	0.481368	3.39711	0.000681015	0.00307353
WBGene00003249	mig-18	72.4216	0.147628	0.30255	0.487947	0.625588	0.747239
WBGene00003252	mig-21	5.9058	-0.42844	1.00661	-0.425624	0.670382	0.78181
WBGene00003253	mig-22	454.561	0.249205	0.163912	1.52036	0.128421	0.237312
WBGene00003254	mig-23	154.799	-0.702196	0.218407	-3.21508	0.00130406	0.00540091
WBGene00003258	cogc-1	193.127	-0.045395	0.207574	-0.218693	0.826889	0.894069
WBGene00003331	mir-238	1.65041	0.0947008	1.88244	0.0503075	0.959877	NA
WBGene00003367	mix-1	327.284	0.419383	0.179547	2.33579	0.0195023	0.0526368
WBGene00003368	mkk-4	53.977	-0.287354	0.345433	-0.831864	0.405486	0.554864
WBGene00003369	mlc-1	4989.93	-0.623839	0.154275	-4.04368	5.26182e-05	0.000318282
WBGene00003370	mlc-2	3281.63	-0.256524	0.15603	-1.64407	0.100162	0.196522
WBGene00003371	mlc-3	5283.59	-0.582088	0.141777	-4.10567	4.03151e-05	0.000251212
WBGene00003372	mlc-4	1083.88	0.415907	0.151949	2.73715	0.00619741	0.0203373
WBGene00003373	mlh-1	170.128	0.357039	0.220098	1.62218	0.104764	0.203465
WBGene00003374	mlk-1	137.02	0.483937	0.256562	1.88624	0.0592627	0.130226
WBGene00003375	mlp-1	425.342	0.328982	0.172667	1.90529	0.0567422	0.125731
WBGene00003376	mls-1	10.7994	0.49419	0.749307	0.65953	0.509555	0.651381
WBGene00003378	mml-1	252.447	-0.0763974	0.197283	-0.387248	0.698573	0.803021
WBGene00003380	mnm-2	8.68008	-0.108348	0.787465	-0.13759	0.890564	0.935505
WBGene00003384	moc-1	36.813	0.318632	0.419218	0.760061	0.447218	0.595712
WBGene00003385	moc-2	60.8258	-0.88897	0.314119	-2.83005	0.00465414	0.0159985
WBGene00003386	mod-1	12.6934	-0.496321	0.651907	-0.761336	0.446456	0.595012
WBGene00003387	mod-5	23.2815	0.494617	0.516192	0.958203	0.337961	0.490433
WBGene00003388	moe-3	253.287	0.650293	0.201781	3.22277	0.00126958	0.00527692
WBGene00003389	mog-1	464.048	-0.0693646	0.178288	-0.389059	0.697233	0.801847
WBGene00003390	mog-2	218.638	-0.47235	0.200873	-2.35148	0.0186989	0.05093
WBGene00003391	mog-3	322.46	0.533721	0.180221	2.96148	0.00306165	0.0112261
WBGene00003392	mog-4	255.032	-0.00512893	0.193499	-0.0265062	0.978854	0.988151
WBGene00003393	mog-5	375.024	0.207743	0.196223	1.05871	0.289733	0.437816
WBGene00003394	mom-1	18.9485	-0.0727073	0.544936	-0.133423	0.893858	0.937199
WBGene00003395	mom-2	192.945	0.845957	0.249489	3.39076	0.000696987	0.00313623
WBGene00003396	mom-4	144.205	1.10788	0.249735	4.43623	9.15466e-06	6.74387e-05
WBGene00003397	mom-5	454.461	0.12395	0.192742	0.643091	0.520165	0.660302
WBGene00003400	dapk-1	307.047	-0.579459	0.181013	-3.20119	0.00136859	0.0056326
WBGene00003401	mpk-1	492.598	-0.0138316	0.162477	-0.0851295	0.932158	0.959974
WBGene00003402	mpk-2	124.671	-0.0884168	0.23947	-0.369219	0.711965	0.813212
WBGene00003403	mps-1	5.61913	0.269728	1.03259	0.261215	0.793927	0.871694
WBGene00003404	mpz-1	239.907	0.513511	0.210405	2.44059	0.0146633	0.0415897
WBGene00003405	mre-11	197.842	1.27132	0.234471	5.42206	5.89156e-08	6.93028e-07
WBGene00003406	mrg-1	401.575	0.100164	0.172676	0.580069	0.561868	0.695286
WBGene00003407	mrp-1	406.709	-0.233511	0.164768	-1.41721	0.156421	0.275816
WBGene00003408	mrp-2	77.9996	-1.12561	0.298545	-3.7703	0.000163048	0.000876016
WBGene00003409	mrp-3	207.607	0.178203	0.222091	0.802391	0.422327	0.571978
WBGene00003410	mrp-4	356.776	-0.191086	0.185942	-1.02767	0.304107	0.45344
WBGene00003411	mrp-5	510.404	-0.237669	0.160824	-1.47783	0.139455	0.25278
WBGene00003412	mrp-6	77.614	0.0349319	0.291771	0.119724	0.904702	0.94422
WBGene00003413	mrp-7	277.418	0.571151	0.194454	2.9372	0.00331185	0.0120179
WBGene00003414	mrp-8	48.6254	0.484431	0.365416	1.3257	0.184939	0.312834
WBGene00003415	mars-1	1020.2	-0.636048	0.150939	-4.21393	2.5097e-05	0.000165544
WBGene00003417	mrt-2	54.1841	0.00162027	0.344513	0.00470307	0.996248	0.997581
WBGene00003418	msh-2	281.7	-0.0139876	0.218121	-0.0641278	0.948868	0.970359
WBGene00003420	msh-4	2.80148	2.24128	1.76304	1.27126	0.203637	NA
WBGene00003421	msh-5	163.368	0.662016	0.232389	2.84875	0.00438918	0.015249
WBGene00003422	msh-6	406.806	0.411459	0.174992	2.35131	0.0187074	0.0509441
WBGene00003423	msi-1	458.49	-0.0914251	0.164694	-0.555122	0.578811	0.709792
WBGene00003424	msp-3	127.551	1.07982	0.256733	4.206	2.59928e-05	0.000170855
WBGene00003425	msp-10	51.692	1.22381	0.395748	3.0924	0.00198548	0.00774285
WBGene00003426	msp-19	208.787	0.727552	0.225946	3.22003	0.00128176	0.00532288
WBGene00003429	msp-31	271.321	0.920845	0.20185	4.56204	5.06602e-06	3.94919e-05
WBGene00003431	msp-33	192.626	0.819549	0.230001	3.56324	0.000366307	0.0017891
WBGene00003432	msp-36	240.139	0.901703	0.20291	4.44387	8.83549e-06	6.53653e-05
WBGene00003434	msp-38	125.232	1.45871	0.290898	5.01449	5.31739e-07	5.2451e-06
WBGene00003435	msp-40	256.007	0.752551	0.19748	3.81077	0.000138537	0.000757262
WBGene00003437	msp-42	42.9141	-0.169541	0.373015	-0.454514	0.649459	0.766022
WBGene00003438	msp-45	221.705	1.03746	0.214386	4.83921	1.30356e-06	1.17523e-05
WBGene00003442	msp-49	229.43	0.879152	0.211	4.1666	3.09183e-05	0.000199666
WBGene00003443	msp-50	310.762	0.778574	0.191369	4.06845	4.73276e-05	0.000289177
WBGene00003444	msp-51	106.457	1.112	0.277762	4.00343	6.24314e-05	0.000370222
WBGene00003446	msp-53	122.619	0.888505	0.279116	3.18328	0.00145614	0.00594753
WBGene00003448	msp-55	149.129	1.11538	0.251427	4.4362	9.15598e-06	6.74387e-05
WBGene00003449	msp-56	114.382	0.693421	0.265623	2.61055	0.00903972	0.0279221
WBGene00003450	msp-57	313.194	0.903192	0.195803	4.61275	3.97375e-06	3.17984e-05
WBGene00003452	msp-59	199.202	1.09744	0.223175	4.91737	8.77128e-07	8.26318e-06
WBGene00003456	msp-63	14.5565	3.08753	0.992041	3.1123	0.00185636	0.00731551
WBGene00003457	msp-64	399.475	1.04613	0.177493	5.89391	3.77163e-09	5.47576e-08
WBGene00003458	msp-65	54.1569	0.858201	0.363719	2.35952	0.0182987	0.0500479
WBGene00003460	msp-71	38.2188	0.642911	0.417712	1.53913	0.123773	0.231172
WBGene00003462	msp-74	11.6412	1.72987	0.895534	1.93167	0.0534008	0.119805
WBGene00003463	msp-76	299.986	1.29612	0.198123	6.54202	6.06918e-11	1.20839e-09
WBGene00003464	msp-77	187.547	1.00793	0.247184	4.07764	4.54944e-05	0.000278993
WBGene00003465	msp-78	127.817	1.5222	0.278017	5.47521	4.36995e-08	5.31008e-07
WBGene00003467	msp-81	469.449	0.729605	0.166572	4.38013	1.1861e-05	8.49175e-05
WBGene00003468	msp-113	1.99505	1.68836	1.91291	0.882613	0.377445	NA
WBGene00003469	msp-142	219.663	1.05696	0.228099	4.63378	3.59042e-06	2.91797e-05
WBGene00003470	msp-152	177.06	1.22955	0.241345	5.09455	3.49576e-07	3.58898e-06
WBGene00003471	mtd-1	21.4798	-1.03546	0.510548	-2.02813	0.0425473	0.0995857
WBGene00003472	mtk-1	264.728	0.800814	0.193849	4.13112	3.60996e-05	0.00022853
WBGene00003473	mtl-1	58.2681	2.56476	0.463447	5.53409	3.12844e-08	3.87321e-07
WBGene00003474	mtl-2	168.613	0.351959	0.228013	1.54359	0.122688	0.229712
WBGene00003475	mtm-1	146.867	0.445604	0.231415	1.92556	0.054159	0.121091
WBGene00003476	mtm-3	926.404	0.320861	0.14634	2.19257	0.0283384	0.0714711
WBGene00003477	mtm-5	107.476	0.173153	0.259094	0.668304	0.50394	0.646228
WBGene00003478	mtm-6	202.782	0.0100917	0.226339	0.0445867	0.964437	0.979977
WBGene00003479	mtm-9	132.44	0.369987	0.267472	1.38327	0.166581	0.288929
WBGene00003480	klf-3	111.543	-0.107879	0.292134	-0.369278	0.71192	0.813212
WBGene00003482	mua-3	1731.34	-1.15909	0.21877	-5.29822	1.1694e-07	1.32001e-06
WBGene00003485	mua-6	536.283	-1.6998	0.214308	-7.93158	2.1638e-15	8.18449e-14
WBGene00003495	mup-2	2805.96	-0.916101	0.129469	-7.07584	1.48544e-12	3.79272e-11
WBGene00003497	mup-4	1079.32	1.44025	0.150722	9.5557	1.22751e-21	8.993e-20
WBGene00003499	mut-2	101.452	1.27587	0.30729	4.15201	3.29565e-05	0.000210845
WBGene00003504	mut-7	304.244	-0.190903	0.199896	-0.95501	0.339573	0.492204
WBGene00003507	mut-14	107.797	-0.182047	0.260155	-0.699764	0.484075	0.628828
WBGene00003508	mut-16	334.924	0.810027	0.18201	4.45046	8.56851e-06	6.35772e-05
WBGene00003509	mxl-1	108.667	0.687409	0.275257	2.49733	0.0125131	0.0364501
WBGene00003510	mxl-2	159.032	0.288294	0.224028	1.28687	0.19814	0.329585
WBGene00003511	mxl-3	539.677	1.73105	0.225318	7.68269	1.55787e-14	5.25981e-13
WBGene00003514	myo-2	302.174	-0.202887	0.186396	-1.08847	0.276386	0.423259
WBGene00003515	myo-3	1095.75	-1.10566	0.158244	-6.98704	2.80743e-12	6.85595e-11
WBGene00003516	nab-1	119.086	0.169483	0.262808	0.644891	0.518998	0.659597
WBGene00003517	nac-1	147.439	-1.11117	0.227265	-4.8893	1.01194e-06	9.37516e-06
WBGene00003518	nac-2	107.297	0.38431	0.260995	1.47248	0.140891	0.254589
WBGene00003519	nac-3	219.021	-0.932711	0.197176	-4.73034	2.24141e-06	1.91115e-05
WBGene00003520	nas-1	12.7113	1.22064	0.74437	1.63983	0.101041	0.197886
WBGene00003522	nas-3	12.7939	-2.03889	0.702537	-2.90218	0.00370574	0.0132247
WBGene00003523	nas-4	49.3935	-0.670211	0.370877	-1.8071	0.0707471	0.149304
WBGene00003524	nas-5	14.6198	0.464869	0.654565	0.710196	0.477583	0.623232
WBGene00003525	nas-6	12.3483	0.423465	0.698263	0.606455	0.544213	0.680187
WBGene00003526	nas-7	125.312	1.05676	0.266435	3.9663	7.29982e-05	0.000424543
WBGene00003527	nas-8	28.5447	0.956695	0.492932	1.94083	0.0522792	0.117691
WBGene00003528	nas-9	116.051	0.458664	0.257577	1.78069	0.0749639	0.15626
WBGene00003530	nas-11	327.729	-0.0328664	0.224431	-0.146443	0.883572	0.931856
WBGene00003531	nas-12	5.62219	1.62607	1.17766	1.38077	0.167351	0.28974
WBGene00003532	nas-13	8.10413	-0.224606	0.808558	-0.277786	0.781177	0.862078
WBGene00003533	nas-14	16.7275	1.37711	0.665202	2.07022	0.0384318	0.0915135
WBGene00003534	nas-15	68.3691	0.0222497	0.307863	0.0722716	0.942386	0.966156
WBGene00003539	nas-20	129.406	6.32934	0.863665	7.32847	2.32789e-13	6.6163e-12
WBGene00003540	nas-21	14.365	2.20497	0.819587	2.69034	0.00713796	0.0229448
WBGene00003541	nas-22	30.2577	2.02222	0.548577	3.6863	0.000227539	0.00117452
WBGene00003542	nas-23	56.7633	2.1597	0.457211	4.72364	2.31661e-06	1.96971e-05
[truncated: 14,026 more rows]

## Sheet: 4hrStarvedAllGenesTested
NAME	description	baseMean	log2FoldChange	lfcSE	stat	pvalue	padj
WBGene00000001	aap-1	227.553	0.134299	0.234709	0.572196	0.567189	0.736043
WBGene00000002	aat-1	121.931	0.144609	0.251679	0.574577	0.565578	0.735282
WBGene00000003	aat-2	205.634	-0.0838043	0.495392	-0.169168	0.865665	0.931416
WBGene00000004	aat-3	140.173	-0.863472	0.402114	-2.14733	0.0317669	0.0997098
WBGene00000005	aat-4	60.6715	-2.21796	0.331628	-6.6881	2.26092e-11	7.54069e-10
WBGene00000006	aat-5	137.59	-0.317902	0.284133	-1.11885	0.263205	0.458436
WBGene00000007	aat-6	135.412	-0.00785608	0.233343	-0.0336675	0.973142	0.985998
WBGene00000008	aat-7	6.26627	-0.251856	1.03189	-0.244073	0.807174	0.898432
WBGene00000009	aat-8	29.102	2.22745	0.583776	3.81558	0.000135862	0.00109047
WBGene00000010	aat-9	206.966	-0.189192	0.295514	-0.640214	0.522034	0.702646
WBGene00000013	abf-2	4.8383	0.259276	1.05425	0.245934	0.805734	0.897661
WBGene00000016	abf-5	41.0933	0.0422632	0.585663	0.0721631	0.942472	0.97017
WBGene00000017	abf-6	51.1015	-0.0435733	0.500862	-0.0869965	0.930674	0.964894
WBGene00000018	abl-1	178.843	0.818059	0.231164	3.53886	0.000401853	0.00279741
WBGene00000019	abt-1	92.6226	0.733578	0.520036	1.41063	0.158354	0.327006
WBGene00000020	abt-2	241.35	-0.120142	0.191194	-0.628377	0.529757	0.708076
WBGene00000021	abt-3	11.2171	0.125029	0.747312	0.167305	0.86713	0.932073
WBGene00000022	abt-4	428.434	-1.93471	0.183709	-10.5313	6.19459e-26	9.93873e-24
WBGene00000023	abt-5	91.8595	0.280627	0.377976	0.742445	0.457817	0.650574
WBGene00000024	abu-1	22.3687	3.31898	1.38208	2.40144	0.0163308	0.0593359
WBGene00000027	abu-4	3.92188	4.26642	2.43303	1.75354	0.0795087	0.198958
WBGene00000029	abu-6	18.4368	2.93522	1.2567	2.33566	0.0195092	0.0685
WBGene00000030	abu-7	20.5213	2.4535	1.2769	1.92145	0.0546746	0.151161
WBGene00000031	abu-8	84.7597	2.2008	0.85433	2.57605	0.00999369	0.0400747
WBGene00000033	abu-10	45.5124	2.05898	0.964783	2.13414	0.0328316	0.102339
WBGene00000034	abu-11	81.7748	2.85192	1.44884	1.96841	0.0490203	0.139138
WBGene00000035	ace-1	71.6272	0.256005	0.313554	0.81646	0.414237	0.613347
WBGene00000036	ace-2	213.798	0.0179546	0.210465	0.0853095	0.932015	0.965393
WBGene00000037	ace-3	22.8699	0.852652	0.6877	1.23986	0.215027	0.400897
WBGene00000038	ace-4	4.78158	1.21055	1.27388	0.950287	0.341967	0.545878
WBGene00000039	acn-1	1391.78	-0.561622	0.129178	-4.34766	1.37598e-05	0.000145948
WBGene00000040	aco-1	2061.53	-1.75321	0.251728	-6.96469	3.2912e-12	1.2117e-10
WBGene00000041	aco-2	4983	-0.131395	0.175193	-0.749998	0.453256	0.646806
WBGene00000042	acr-2	16.6672	0.186705	0.68792	0.271406	0.786079	0.88476
WBGene00000043	acr-3	5.92479	0.234341	0.933435	0.251052	0.801774	0.895423
WBGene00000044	acr-5	11.0277	0.969744	0.808173	1.19992	0.23017	0.420379
WBGene00000045	acr-6	2.00563	1.65192	1.86394	0.88625	0.375483	NA
WBGene00000046	acr-7	3.96974	0.16547	1.12339	0.147296	0.882899	0.940496
WBGene00000047	acr-8	25.3745	0.764561	0.506521	1.50944	0.131187	0.286675
WBGene00000048	acr-9	9.35887	0.521389	0.795112	0.655743	0.51199	0.695429
WBGene00000049	acr-10	2.05811	3.32791	2.01788	1.64921	0.099104	NA
WBGene00000050	acr-11	10.9455	1.02876	0.81983	1.25484	0.209537	0.395338
WBGene00000051	acr-12	19.3603	-0.737655	0.520374	-1.41755	0.156323	0.323965
WBGene00000053	acr-14	5.80112	-0.0478208	0.99363	-0.0481273	0.961615	0.97948
WBGene00000054	acr-15	31.0805	-0.530073	0.426887	-1.24172	0.214341	0.400218
WBGene00000055	acr-16	31.2424	-1.39477	0.454856	-3.0664	0.00216654	0.0115141
WBGene00000056	acr-17	4.63354	0.17408	1.07336	0.162182	0.871162	0.934164
WBGene00000057	acr-18	13.9827	0.969003	0.703445	1.37751	0.168355	0.339921
WBGene00000058	acr-19	10.1279	0.80821	0.837257	0.965306	0.334391	0.537811
WBGene00000059	acr-20	7.59601	0.469326	0.851028	0.551482	0.581304	0.748204
WBGene00000060	acr-21	11.4365	0.0681396	0.741926	0.0918415	0.926824	0.963093
WBGene00000061	lgc-11	3.45287	1.30325	1.40046	0.930589	0.352066	0.554932
WBGene00000062	acr-23	3.32669	1.39223	1.58253	0.879752	0.378994	0.581969
WBGene00000063	act-1	2208.19	-0.656679	0.20555	-3.19474	0.00139959	0.00802278
WBGene00000064	act-2	1850.59	-0.793472	0.131945	-6.01363	1.81413e-09	4.49251e-08
WBGene00000065	act-3	3902.15	-0.394606	0.22119	-1.78402	0.074421	0.189909
WBGene00000066	act-4	13957.2	-0.384685	0.142169	-2.70584	0.00681323	0.0294686
WBGene00000067	act-5	4865.07	-2.93385	0.15668	-18.725	3.09405e-78	9.43189e-75
WBGene00000068	acy-1	91.5027	0.55937	0.378924	1.47621	0.139889	0.29938
WBGene00000069	acy-2	10.594	1.38796	0.812974	1.70727	0.0877724	0.21443
WBGene00000070	acy-3	176.832	0.623248	0.249967	2.49332	0.0126555	0.0484361
WBGene00000071	acy-4	38.3732	-0.483919	0.385401	-1.25563	0.209252	0.395121
WBGene00000072	add-1	67.258	1.14614	0.336793	3.40311	0.000666241	0.00431754
WBGene00000073	add-2	106.883	-0.474569	0.273335	-1.73621	0.082526	0.204497
WBGene00000074	adm-2	215.131	-0.0850465	0.226278	-0.375851	0.707028	0.835843
WBGene00000075	adm-4	116.939	-1.53222	0.252211	-6.07516	1.23861e-09	3.15173e-08
WBGene00000079	adr-1	197.303	-0.157809	0.203093	-0.77703	0.437141	0.63339
WBGene00000080	adr-2	234.502	-0.28843	0.206354	-1.39775	0.162189	0.332008
WBGene00000081	ads-1	1998.84	-0.421021	0.175176	-2.40342	0.0162426	0.0590999
WBGene00000082	adt-1	105.369	1.67605	0.722835	2.31872	0.0204101	0.0706382
WBGene00000083	adt-2	722.438	-0.501058	0.295122	-1.6978	0.089546	0.217196
WBGene00000084	aex-1	63.095	0.90512	0.353347	2.56156	0.0104203	0.0414907
WBGene00000085	aex-2	4.31918	-0.674585	1.03668	-0.650715	0.515231	0.698018
WBGene00000086	aex-3	120.249	1.25275	0.288054	4.34903	1.36743e-05	0.000145345
WBGene00000088	aex-5	172.956	-0.241086	0.212224	-1.136	0.255957	0.450269
WBGene00000089	aex-6	63.6274	0.0974335	0.315924	0.308408	0.757772	0.86744
WBGene00000090	age-1	194.989	0.310467	0.222459	1.39562	0.16283	0.332823
WBGene00000092	ags-3	106.422	0.403075	0.288264	1.39828	0.162028	0.331983
WBGene00000093	agt-1	107.162	-0.602993	0.298022	-2.02332	0.0430405	0.126183
WBGene00000094	agt-2	42.7277	0.801791	0.458538	1.74858	0.0803631	0.200615
WBGene00000095	aha-1	105.378	0.590514	0.28695	2.0579	0.0396002	0.118119
WBGene00000096	ahr-1	5.02536	1.80096	1.55727	1.15649	0.247482	0.44036
WBGene00000097	aip-1	187.029	-0.796851	0.270337	-2.94762	0.00320229	0.0159769
WBGene00000098	air-1	427.927	-0.117921	0.221915	-0.531382	0.595154	0.758283
WBGene00000099	air-2	126.785	0.161693	0.305773	0.528799	0.596945	0.759232
WBGene00000100	ajm-1	1305.51	0.950815	0.152737	6.22519	4.80978e-10	1.31617e-08
WBGene00000101	aka-1	420.628	0.336742	0.170857	1.9709	0.0487349	0.138637
WBGene00000102	akt-1	719.829	0.416534	0.177869	2.3418	0.0191908	0.0675971
WBGene00000103	akt-2	238.276	-0.271695	0.200014	-1.35838	0.174344	0.348597
WBGene00000105	alg-1	865.36	0.227351	0.155295	1.464	0.143195	0.304574
WBGene00000106	alg-2	254.853	-0.384588	0.244146	-1.57524	0.115201	0.261489
WBGene00000107	alh-1	2544.32	0.487983	0.132691	3.67759	0.000235446	0.00175743
WBGene00000109	alh-3	852.098	-0.146618	0.2158	-0.679416	0.496874	0.682838
WBGene00000110	alh-4	1046.25	0.624393	0.143721	4.34448	1.39604e-05	0.000147664
WBGene00000111	alh-5	229.043	0.963062	0.287923	3.34486	0.000823238	0.00513412
WBGene00000112	alh-6	562.182	-1.06635	0.20851	-5.11417	3.15117e-07	5.07299e-06
WBGene00000113	alh-7	237.793	-0.44344	0.203027	-2.18414	0.0289519	0.0926782
WBGene00000114	alh-8	6516.79	-1.08752	0.144359	-7.53348	4.94047e-14	2.39817e-12
WBGene00000115	alh-9	899.262	-1.33738	0.314198	-4.25649	2.07658e-05	0.000210028
WBGene00000116	alh-10	124.713	0.0283297	0.370655	0.0764316	0.939076	0.969045
WBGene00000117	alh-11	277.933	0.528582	0.211043	2.50461	0.0122585	0.0473263
WBGene00000118	alh-12	693.561	-0.215055	0.179353	-1.19905	0.230507	0.420564
WBGene00000120	aly-1	115.611	-0.283396	0.265708	-1.06657	0.286167	0.485827
WBGene00000121	aly-2	372.629	-0.0568423	0.177365	-0.320483	0.748602	0.862248
WBGene00000122	aly-3	814.859	-0.280482	0.152956	-1.83374	0.0666926	0.175376
WBGene00000123	ama-1	1025.94	-0.414847	0.152653	-2.71758	0.00657611	0.0286544
WBGene00000133	amt-1	19.0926	-1.30699	0.515836	-2.53374	0.0112853	0.0443556
WBGene00000134	amt-2	8.71325	-0.50398	0.922031	-0.546598	0.584655	0.750363
WBGene00000135	amt-3	19.449	0.699455	0.595849	1.17388	0.240444	0.431971
WBGene00000136	amt-4	199.234	-1.50862	0.453187	-3.32891	0.000871876	0.00538239
WBGene00000137	amx-1	51.6087	-0.359522	0.356635	-1.0081	0.313409	0.514725
WBGene00000138	amx-2	170.964	0.937016	0.278141	3.36885	0.000754828	0.00480781
WBGene00000139	amx-3	56.4901	0.898396	0.385797	2.32868	0.0198762	0.0694209
WBGene00000140	anc-1	1052.01	0.444167	0.230601	1.92613	0.0540878	0.149948
WBGene00000142	aos-1	305.925	-0.574509	0.200365	-2.86731	0.00413984	0.0197063
WBGene00000143	apc-2	152.465	0.174301	0.27631	0.630819	0.528159	0.707494
WBGene00000144	apc-10	68.6035	-0.282606	0.352322	-0.802123	0.422482	0.620996
WBGene00000145	apc-11	62.1456	-0.0509032	0.377867	-0.134712	0.89284	0.946229
WBGene00000146	ape-1	512.533	0.616436	0.183715	3.35539	0.000792518	0.00499503
WBGene00000147	aph-1	110.725	-0.88938	0.291076	-3.05549	0.00224695	0.0118793
WBGene00000148	aph-2	156.986	0.130177	0.261245	0.498294	0.618277	0.775515
WBGene00000149	apl-1	2723.24	0.00577078	0.13476	0.0428226	0.965843	0.981856
WBGene00000150	apm-1	610.18	0.0427759	0.169001	0.253111	0.800183	0.894556
WBGene00000151	apn-1	151.05	0.695456	0.247277	2.81246	0.00491639	0.0225846
WBGene00000155	app-1	707.497	-1.06231	0.152759	-6.95418	3.54609e-12	1.29615e-10
WBGene00000156	2001-04-01	203.945	0.398333	0.228607	1.74244	0.081432	0.20251
WBGene00000157	aps-2	115.401	-1.26886	0.255178	-4.97243	6.6119e-07	9.87058e-06
WBGene00000158	apg-1	605.863	-0.231128	0.151778	-1.5228	0.127808	0.281307
WBGene00000159	aps-1	192.463	-0.433697	0.203232	-2.134	0.0328426	0.102339
WBGene00000160	apb-1	480.352	-0.19175	0.190707	-1.00547	0.314671	0.516055
WBGene00000161	apa-2	388.285	-0.318126	0.193381	-1.64508	0.0999537	0.235252
WBGene00000162	apd-3	166.867	0.0584612	0.24225	0.241326	0.809302	0.899554
WBGene00000163	apb-3	324.292	0.50953	0.195747	2.603	0.00924113	0.0376915
WBGene00000164	apm-3	93.1859	-0.555255	0.318339	-1.74422	0.08112	0.202031
WBGene00000165	aps-3	251.775	-0.936478	0.20037	-4.67375	2.9575e-06	3.76909e-05
WBGene00000166	apt-9	16.76	0.862586	0.643284	1.34091	0.179949	0.356438
WBGene00000168	apx-1	140.637	-0.223147	0.298492	-0.74758	0.454713	0.64821
WBGene00000169	aqp-1	693.474	1.69864	0.192661	8.81671	1.17871e-18	1.00368e-16
WBGene00000170	aqp-2	819.148	0.800999	0.281919	2.84124	0.00449386	0.0210431
WBGene00000171	aqp-3	4.85158	1.76853	1.367	1.29373	0.195759	0.376697
WBGene00000172	aqp-4	205.213	-0.855621	0.233679	-3.66152	0.000250727	0.00185424
WBGene00000174	aqp-6	4.94234	1.37465	1.23064	1.11702	0.263986	0.459271
WBGene00000175	aqp-7	2273.69	-0.348255	0.239292	-1.45536	0.14557	0.308164
WBGene00000176	aqp-8	319.333	-1.49309	0.416679	-3.58331	0.000339261	0.00242202
WBGene00000177	aqp-9	72.0713	-0.209651	0.35663	-0.587869	0.55662	0.728715
WBGene00000178	aqp-10	739.692	-0.543931	0.192573	-2.82454	0.00473484	0.0219357
WBGene00000179	aqp-11	333.354	-0.877236	0.174914	-5.01524	5.29662e-07	8.07311e-06
WBGene00000180	arc-1	154.258	-0.158352	0.216416	-0.731704	0.464349	0.656345
WBGene00000181	ard-1	964.982	-0.606807	0.136623	-4.44148	8.93441e-06	9.97643e-05
WBGene00000182	arf-1	2988.94	-0.762583	0.148552	-5.13345	2.84478e-07	4.63249e-06
WBGene00000183	arf-5	3073.96	-0.456194	0.128111	-3.56092	0.000369554	0.00260293
WBGene00000184	arf-6	176.19	-0.458963	0.218509	-2.10043	0.0356907	0.109149
WBGene00000186	ark-1	163.825	0.543557	0.285601	1.90321	0.0570137	0.155624
WBGene00000187	arl-1	222.646	-0.684364	0.202938	-3.37227	0.000745501	0.00475436
WBGene00000188	arl-3	18.2411	0.556625	0.594166	0.936817	0.348853	0.551693
WBGene00000189	arl-5	60.005	-0.317951	0.442145	-0.719109	0.472074	0.662922
WBGene00000190	warf-1	11.4854	-2.53417	0.761347	-3.32854	0.000873024	0.0053873
WBGene00000191	arl-7	6.765	-0.593826	0.944183	-0.628931	0.529394	0.708076
WBGene00000192	arl-8	456.762	0.00632726	0.174488	0.0362619	0.971074	0.98464
WBGene00000193	arl-6	2.55469	-0.825788	1.66052	-0.497307	0.618973	NA
WBGene00000195	arr-1	106.068	0.600413	0.307013	1.95566	0.0505049	0.142476
WBGene00000196	aars-1	133.456	0.635888	0.250884	2.53459	0.011258	0.0442823
WBGene00000197	aars-2	1205.2	-0.850454	0.136855	-6.21428	5.15608e-10	1.40589e-08
WBGene00000198	art-1	1452.04	-1.06718	0.175566	-6.07851	1.21308e-09	3.09528e-08
WBGene00000199	arx-1	484.756	-0.222282	0.158485	-1.40254	0.160755	0.330272
WBGene00000200	arx-2	559.144	-0.253172	0.16	-1.58232	0.113576	0.258996
WBGene00000201	arx-3	534.321	-0.353441	0.176077	-2.0073	0.0447174	0.129949
WBGene00000202	exos-4.2	109.164	-0.564857	0.262808	-2.14932	0.0316093	0.0992765
WBGene00000203	arx-5	233.83	-0.524379	0.196207	-2.67257	0.00752723	0.0319671
WBGene00000204	arx-6	353.732	-0.0596752	0.172855	-0.345232	0.72992	0.850178
WBGene00000205	arx-7	136.174	-0.310219	0.308699	-1.00492	0.314934	0.516376
WBGene00000206	asb-1	761.908	-0.619469	0.151364	-4.09258	4.26599e-05	0.000401107
WBGene00000207	asb-2	2576.39	-0.819934	0.138462	-5.92173	3.18565e-09	7.64657e-08
WBGene00000208	trip-4	245.552	-0.0305303	0.23597	-0.129382	0.897055	0.948322
WBGene00000209	asg-1	676.973	-0.691135	0.169417	-4.0795	4.51332e-05	0.000421262
WBGene00000210	asg-2	1047.05	-0.750602	0.136554	-5.49675	3.86859e-08	7.53066e-07
WBGene00000211	asm-1	64.7598	0.282899	0.319605	0.885151	0.376075	0.579157
WBGene00000212	asm-2	79.7361	-0.962603	0.300276	-3.20573	0.00134723	0.0077723
WBGene00000213	asm-3	3.58431	-0.597907	1.18244	-0.505653	0.6131	0.771793
WBGene00000214	asp-1	25260.5	-0.802758	0.136089	-5.89878	3.66196e-09	8.68049e-08
WBGene00000215	asp-2	6314.15	-1.2133	0.135131	-8.97872	2.73935e-19	2.5305e-17
WBGene00000216	asp-3	12782.9	-0.851725	0.132027	-6.45117	1.10991e-10	3.39703e-09
WBGene00000217	asp-4	2382.07	-0.798389	0.138054	-5.78319	7.3299e-09	1.66501e-07
WBGene00000218	asp-5	6200.27	-0.714586	0.144049	-4.96072	7.02313e-07	1.03727e-05
WBGene00000219	asp-6	17818.7	-0.464147	0.114897	-4.03969	5.35229e-05	0.000489086
WBGene00000220	atf-2	77.9451	0.427414	0.329662	1.29652	0.194795	0.375498
WBGene00000221	atf-4	726.728	-0.552762	0.147627	-3.74431	0.000180887	0.00139036
WBGene00000222	atf-6	198.286	0.9007	0.227986	3.95069	7.79278e-05	0.000673724
WBGene00000223	atf-7	1016.15	-0.13757	0.145767	-0.943769	0.345288	0.548757
WBGene00000224	atgp-1	422.064	0.0488869	0.21593	0.226402	0.820889	0.906206
WBGene00000225	atgp-2	360.514	-0.0485573	0.352517	-0.137745	0.890442	0.944608
WBGene00000226	atl-1	320.819	0.719936	0.184026	3.91214	9.14826e-05	0.000771638
WBGene00000227	atm-1	172.653	-0.402482	0.229163	-1.75631	0.0790349	0.198003
WBGene00000228	atn-1	1614.3	-0.182966	0.185206	-0.987903	0.3232	0.526193
WBGene00000229	atp-2	16642.8	-0.674716	0.13758	-4.90415	9.38313e-07	1.34542e-05
WBGene00000230	atp-3	3694.26	-0.501334	0.121738	-4.11815	3.81929e-05	0.000363563
WBGene00000231	atx-2	1383.92	-0.9849	0.162206	-6.0719	1.26402e-09	3.21104e-08
WBGene00000232	avr-14	49.7946	0.609553	0.369342	1.65037	0.0988663	0.233233
WBGene00000233	avr-15	71.2557	0.635392	0.416474	1.52564	0.127098	0.280441
WBGene00000235	baf-1	415.333	-0.491952	0.197092	-2.49605	0.0125585	0.0481432
WBGene00000236	bag-1	139.8	-0.766019	0.244936	-3.12742	0.00176347	0.00967557
WBGene00000237	bam-2	275.141	-0.132349	0.205218	-0.644917	0.518981	0.700399
WBGene00000238	bar-1	136.336	0.357839	0.234884	1.52347	0.12764	0.28114
WBGene00000239	bas-1	207.979	-1.31803	0.207644	-6.34753	2.18805e-10	6.40284e-09
WBGene00000240	pah-1	292.895	-0.210176	0.191434	-1.0979	0.272246	0.469675
WBGene00000241	bbs-1	2.74621	2.17804	1.80362	1.20759	0.227205	NA
WBGene00000242	bbs-2	3.69747	0.721803	1.26916	0.568725	0.569542	0.737892
WBGene00000244	bbs-8	9.74534	0.175672	0.810759	0.216676	0.828461	0.911357
WBGene00000245	bca-1	202.511	-0.209414	0.210853	-0.993171	0.320626	0.523232
WBGene00000246	bcc-1	91.4459	-0.245806	0.391543	-0.627788	0.530143	0.708251
WBGene00000247	bec-1	198.734	-0.313691	0.216696	-1.44761	0.147726	0.311474
WBGene00000248	ben-1	258.616	-0.0223959	0.273985	-0.0817413	0.934852	0.96656
WBGene00000249	bir-1	136.382	-0.401119	0.247204	-1.62262	0.10467	0.243829
WBGene00000250	bir-2	76.948	0.144702	0.321622	0.449915	0.652772	0.800208
WBGene00000251	bli-1	1491.77	-0.43974	0.238985	-1.84003	0.0657634	0.17348
WBGene00000252	bli-2	2119.23	-0.81263	0.213479	-3.8066	0.000140888	0.00112489
WBGene00000253	bli-3	199.02	-0.0967787	0.200532	-0.482609	0.629373	0.784247
WBGene00000254	bli-4	1150.28	-0.476271	0.146795	-3.24446	0.00117675	0.00691974
WBGene00000255	bli-5	37.308	0.000465543	0.520312	0.000894738	0.999286	0.999745
WBGene00000256	bli-6	7446.62	0.803214	0.46435	1.72976	0.0836733	0.206802
WBGene00000257	bmk-1	365.703	0.630132	0.312362	2.01732	0.0436626	0.127614
WBGene00000259	bpl-1	152.645	0.470033	0.239059	1.96618	0.0492779	0.139738
WBGene00000262	bra-1	32.527	0.0923873	0.418761	0.220621	0.825388	0.909043
WBGene00000263	F23H11.5	1328.11	-0.754064	0.139271	-5.41437	6.15035e-08	1.14043e-06
WBGene00000264	brc-1	68.3801	0.429776	0.348035	1.23487	0.216881	0.403823
WBGene00000265	brd-1	113.465	0.0335898	0.269344	0.12471	0.900753	0.949907
WBGene00000266	bre-1	509.632	-0.717399	0.159261	-4.50455	6.65123e-06	7.60526e-05
WBGene00000267	bre-2	63.7723	1.6134	0.400249	4.03099	5.5542e-05	0.000503013
WBGene00000268	bre-3	464.256	0.432306	0.288604	1.49792	0.134154	0.291016
WBGene00000269	bre-4	126.948	-0.244707	0.24458	-1.00052	0.317059	0.518911
WBGene00000270	bre-5	48.7694	-0.246725	0.392142	-0.629173	0.529236	0.708032
WBGene00000271	brf-1	170.902	0.502159	0.219776	2.28487	0.0223205	0.075686
WBGene00000272	bro-1	7.15879	-1.23495	0.859093	-1.43751	0.150573	0.315991
WBGene00000273	brp-1	2089.97	0.523895	0.272685	1.92125	0.0547004	0.151205
WBGene00000274	btf-1	273.934	-0.173119	0.190701	-0.907802	0.363983	0.567329
WBGene00000275	bub-1	603.146	-0.360814	0.190922	-1.88985	0.0587779	0.159214
WBGene00000276	byn-1	771.389	-0.173869	0.148708	-1.1692	0.242323	0.434068
WBGene00000277	cab-1	872.323	0.508714	0.225544	2.2555	0.0241021	0.0803509
WBGene00000279	cah-1	17.7665	0.655311	0.615519	1.06465	0.287035	0.486596
WBGene00000280	cah-2	18.2031	0.837551	0.60322	1.38847	0.164995	0.3358
WBGene00000281	cah-3	349.52	-0.87401	0.305846	-2.85768	0.00426752	0.020188
WBGene00000282	cah-4	1250.22	0.144835	0.19762	0.732894	0.463623	0.655697
WBGene00000283	cah-5	170.003	-1.16045	0.217048	-5.34653	8.96563e-08	1.6153e-06
WBGene00000284	cah-6	37.3934	0.218694	0.523271	0.417935	0.675994	0.814828
WBGene00000285	cal-1	83.9522	-0.294393	0.311406	-0.945366	0.344472	0.54806
WBGene00000286	cal-2	81.9225	0.152093	0.412904	0.368349	0.712613	0.839775
WBGene00000287	cal-3	15.495	0.528315	0.829453	0.636944	0.524161	0.704583
WBGene00000288	cal-4	46.6356	1.15712	0.404689	2.85928	0.0042461	0.0201178
WBGene00000289	cam-1	302.931	-0.286187	0.185	-1.54696	0.121873	0.271896
WBGene00000292	cap-1	568.767	0.0595756	0.166574	0.357652	0.720604	0.844815
WBGene00000293	cap-2	852.353	-0.0858258	0.15181	-0.565349	0.571837	0.740118
WBGene00000294	cas-1	591.434	-0.442851	0.205288	-2.15722	0.0309884	0.0978568
WBGene00000295	cat-1	15.9323	-0.0719762	0.583246	-0.123406	0.901785	0.949986
WBGene00000296	cat-2	13.5632	0.484919	0.666935	0.727086	0.467173	0.658466
WBGene00000298	cat-4	295.938	0.28026	0.200476	1.39797	0.162122	0.332008
WBGene00000301	cav-1	2.5529	2.04708	1.78063	1.14964	0.250291	NA
WBGene00000302	cav-2	27.7039	0.247013	0.457309	0.540145	0.589097	0.753538
WBGene00000366	cbp-1	883.52	0.293171	0.143379	2.04473	0.0408816	0.121182
WBGene00000367	cca-1	103.928	0.592826	0.281354	2.10705	0.0351135	0.107751
WBGene00000368	ccb-1	128.65	0.253915	0.26868	0.945046	0.344635	0.548151
WBGene00000369	ccf-1	413.977	-0.441382	0.183939	-2.39961	0.0164125	0.0595946
WBGene00000370	ccg-1	826.91	0.619936	0.280667	2.2088	0.0271886	0.0883979
WBGene00000371	cox-5B	2147.63	-0.679409	0.15266	-4.45048	8.56768e-06	9.58097e-05
WBGene00000372	cyp-13A7	4.34892	-1.23157	1.10928	-1.11024	0.266897	0.463066
WBGene00000373	cyp-14A5	91.3404	0.486691	0.394949	1.23229	0.217841	0.405017
WBGene00000374	cyp-31A1	182.453	-0.25669	0.205236	-1.25071	0.21104	0.396729
WBGene00000375	cyp-44A1	113.834	0.0104745	0.266714	0.0392726	0.968673	0.983375
WBGene00000376	ccr-4	1028.55	-0.0393813	0.15701	-0.25082	0.801953	0.895423
WBGene00000377	cct-1	1614.67	-0.883881	0.127066	-6.95607	3.49891e-12	1.28198e-10
WBGene00000378	cct-2	1464.23	-0.976227	0.130111	-7.50304	6.23548e-14	2.98872e-12
WBGene00000379	cct-4	1818.53	-0.990303	0.135374	-7.31533	2.56755e-13	1.09929e-11
WBGene00000380	cct-5	2595.21	-1.1065	0.160911	-6.87648	6.13487e-12	2.18476e-10
WBGene00000381	cct-6	1600.85	-0.922035	0.131698	-7.00116	2.53859e-12	9.60128e-11
WBGene00000382	cdc-6	199.682	-0.124196	0.234246	-0.530195	0.595976	0.758548
WBGene00000383	cdc-14	463.625	1.13772	0.174318	6.5267	6.72328e-11	2.11728e-09
WBGene00000386	cdc-25.1	350.872	-0.240062	0.17951	-1.33732	0.181119	0.357964
WBGene00000387	cdc-25.2	89.3834	-0.601611	0.291481	-2.06398	0.0390192	0.116751
WBGene00000389	cdc-25.4	34.8485	0.544465	0.613213	0.88789	0.3746	0.577667
WBGene00000390	cdc-42	1138.97	-0.0133429	0.134261	-0.0993801	0.920836	0.959095
WBGene00000391	cdd-1	70.5568	-1.25735	0.28808	-4.3646	1.27353e-05	0.000136506
WBGene00000392	cdd-2	131.262	-0.843068	0.340284	-2.47754	0.0132291	0.050017
WBGene00000393	cdf-1	159.376	0.0163023	0.223856	0.0728251	0.941945	0.970039
WBGene00000395	cdh-3	105.615	0.0389858	0.36563	0.106626	0.915085	0.956695
WBGene00000396	cdh-4	158.195	0.400089	0.236832	1.68934	0.0911546	0.220191
WBGene00000397	cdh-5	43.6417	1.74664	0.446037	3.9159	9.00662e-05	0.000762661
WBGene00000399	cdh-7	340.061	-1.81553	0.462289	-3.92726	8.59193e-05	0.000732838
WBGene00000401	cdh-9	29.8327	1.23868	0.51307	2.41425	0.0157677	0.0577718
WBGene00000402	cdh-10	528.2	-1.18774	0.458636	-2.58972	0.0096055	0.0387731
WBGene00000403	casy-1	552.453	0.185799	0.208133	0.892694	0.372021	0.575027
WBGene00000405	cdk-1	306.824	-0.329515	0.226818	-1.45278	0.146286	0.309336
WBGene00000406	cdk-4	37.0236	-0.975286	0.461236	-2.1145	0.0344723	0.106357
WBGene00000407	cdk-5	153.358	-0.112435	0.241739	-0.465108	0.641854	0.793313
WBGene00000408	cdk-7	198.542	0.164085	0.221625	0.740372	0.459074	0.651509
WBGene00000409	cdk-8	143.571	0.591653	0.264442	2.23737	0.0252624	0.0833802
WBGene00000410	cdk-9	220.773	-0.0782111	0.239278	-0.326863	0.743772	0.859612
WBGene00000411	cdl-1	454.608	-0.0201333	0.1747	-0.115245	0.908251	0.952782
WBGene00000412	cdr-1	11.9438	-2.93299	0.727464	-4.0318	5.53506e-05	0.000501578
WBGene00000413	cdt-1	88.3827	0.582244	0.298779	1.94875	0.0513257	0.144364
WBGene00000414	cec-1	334.334	0.363315	0.201942	1.7991	0.0720025	0.185288
WBGene00000415	ced-1	411.155	0.350725	0.26621	1.31747	0.18768	0.36637
WBGene00000416	ced-2	141.578	0.140718	0.236951	0.59387	0.552599	0.725471
WBGene00000417	ced-3	178.518	0.355662	0.226078	1.57318	0.115676	0.262176
WBGene00000418	ced-4	109.203	0.126941	0.257656	0.492677	0.622241	0.778735
WBGene00000419	ced-5	220.428	0.445917	0.219131	2.03493	0.0418579	0.12338
WBGene00000420	ced-6	209.18	-0.271979	0.225691	-1.20509	0.228168	0.418148
WBGene00000421	ced-7	671.029	0.726905	0.161619	4.49766	6.87057e-06	7.82086e-05
WBGene00000422	ced-8	3.04167	0.494646	1.48586	0.332903	0.739208	0.856806
WBGene00000423	ced-9	127.23	0.0812762	0.28085	0.289393	0.77228	0.875567
WBGene00000424	ced-10	352.787	-0.385143	0.182252	-2.11324	0.03458	0.106586
WBGene00000425	ced-11	29.4538	0.504613	0.546849	0.922766	0.356129	0.5596
WBGene00000426	ced-12	236.87	0.00845161	0.205305	0.0411661	0.967164	0.982512
WBGene00000428	ceh-1	2.81562	0.887691	1.48194	0.599005	0.54917	NA
WBGene00000429	ceh-2	3.35551	4.03682	1.80532	2.23607	0.0253469	0.0836409
WBGene00000430	ceh-5	3.01881	-1.12599	1.29188	-0.871588	0.383433	0.585454
WBGene00000431	ceh-6	15.0784	1.25798	0.695532	1.80865	0.0705048	0.182543
WBGene00000435	ceh-10	5.15506	-0.67128	1.11692	-0.60101	0.547833	0.722215
WBGene00000437	ceh-13	81.8739	0.456726	0.304108	1.50185	0.133135	0.289478
WBGene00000438	ceh-14	37.5618	0.619681	0.42014	1.47494	0.140229	0.299939
WBGene00000439	ceh-16	2.49614	-1.3791	1.6748	-0.823443	0.410256	NA
WBGene00000440	ceh-17	1.78561	-0.0860419	1.6042	-0.0536353	0.957226	NA
WBGene00000441	ceh-18	215.971	0.365849	0.22866	1.59997	0.109606	0.252472
WBGene00000442	ceh-19	12.5847	0.545034	0.668836	0.814899	0.41513	0.614022
WBGene00000443	ceh-20	107.756	0.711354	0.357522	1.98968	0.0466264	0.13409
WBGene00000444	ceh-21	24.7553	-0.0499665	0.464957	-0.107465	0.91442	0.956202
WBGene00000445	ceh-22	5.51662	2.00414	1.3454	1.48963	0.136323	0.29431
WBGene00000446	ceh-23	4.10771	2.81452	1.65284	1.70284	0.0885982	0.215549
WBGene00000447	ceh-24	6.94888	1.37536	1.0525	1.30675	0.191297	0.371255
WBGene00000448	pros-1	39.129	1.03035	0.445744	2.31154	0.0208033	0.0717222
WBGene00000449	ceh-27	14.7469	1.25311	0.676293	1.85291	0.0638947	0.169666
WBGene00000451	ceh-30	8.97975	-0.63209	0.807182	-0.783082	0.433579	0.63053
WBGene00000452	ceh-31	8.07217	0.263356	0.95378	0.276118	0.782457	0.882508
WBGene00000453	ceh-32	68.124	0.115786	0.323851	0.357528	0.720697	0.844859
WBGene00000454	ceh-33	2.89894	1.15096	1.51203	0.761204	0.446535	NA
WBGene00000455	ceh-34	18.6162	1.34316	0.706662	1.90071	0.0573404	0.156208
WBGene00000457	ceh-36	1.86833	1.50982	1.98267	0.761507	0.446354	NA
WBGene00000458	ceh-37	91.6953	0.314858	0.27391	1.1495	0.250352	0.444273
WBGene00000459	ceh-38	333.296	0.612193	0.180108	3.39904	0.000676236	0.00436931
WBGene00000460	ceh-39	14.6956	0.263629	0.638019	0.413199	0.679461	0.816553
WBGene00000462	ceh-41	24.2541	-0.656211	0.522209	-1.2566	0.208897	0.394646
WBGene00000463	ceh-43	26.3829	0.47181	0.491298	0.960335	0.336887	0.540248
WBGene00000464	ceh-44	382.817	0.106689	0.186037	0.57348	0.56632	0.735574
WBGene00000465	cpg-1	259.37	0.274272	0.529474	0.518008	0.604453	0.765015
WBGene00000466	cel-1	227.102	0.0811648	0.213375	0.380386	0.703659	0.833347
WBGene00000467	cep-1	141.023	-0.43448	0.257454	-1.6876	0.091488	0.220703
WBGene00000472	cey-1	3501.63	0.134039	0.216379	0.619464	0.535611	0.712932
WBGene00000473	cey-2	1138.86	-0.296648	0.183179	-1.61945	0.105351	0.244822
WBGene00000474	cey-3	794.362	-0.172021	0.145248	-1.18433	0.236283	0.427085
WBGene00000475	cey-4	2718.38	-0.377009	0.151783	-2.48387	0.0129962	0.049337
WBGene00000476	cfi-1	20.2189	2.45047	0.717626	3.4147	0.000638529	0.00416629
WBGene00000477	cft-1	25.7708	0.809506	0.508587	1.59168	0.111458	0.255733
WBGene00000478	cfz-2	18.3932	-0.271936	0.605066	-0.449432	0.65312	0.800294
WBGene00000479	cgh-1	1998.54	-0.330346	0.232845	-1.41874	0.155975	0.323592
WBGene00000480	cgp-1	465.966	0.12319	0.181508	0.678699	0.497329	0.683032
WBGene00000481	cha-1	41.6764	-0.435711	0.398349	-1.09379	0.274047	0.471786
WBGene00000482	chd-3	297.501	-0.185888	0.251362	-0.739522	0.45959	0.652059
WBGene00000484	che-2	9.9112	3.06641	1.20018	2.55496	0.0106201	0.0421323
WBGene00000485	che-3	34.201	-0.318258	0.527689	-0.603115	0.546432	0.721413
WBGene00000488	che-7	10.303	0.296963	0.786541	0.377555	0.705761	0.835122
WBGene00000490	che-11	11.2349	0.682423	0.727057	0.93861	0.347931	0.551162
WBGene00000491	che-12	10.1446	2.02653	0.942621	2.14989	0.0315641	0.0992222
WBGene00000492	che-13	16.8228	0.713489	0.737555	0.96737	0.333359	0.537032
WBGene00000493	che-14	111.045	-0.260923	0.314322	-0.830114	0.406474	0.606009
WBGene00000496	chs-1	113.573	-0.736435	0.33288	-2.21232	0.0269448	0.0878352
WBGene00000497	chs-2	85.7158	0.906061	0.407947	2.22103	0.026349	0.0862938
WBGene00000498	chk-1	187.7	-0.0494927	0.236002	-0.209713	0.833892	0.914204
WBGene00000499	chk-2	30.5854	0.0226334	0.454305	0.0498198	0.960266	0.978796
WBGene00000500	chn-1	235.181	0.0668445	0.196572	0.340051	0.733818	0.853231
WBGene00000501	cho-1	39.6835	0.172139	0.39885	0.431589	0.66604	0.809015
WBGene00000502	chp-1	299.186	-0.861845	0.176664	-4.87843	1.06932e-06	1.50913e-05
WBGene00000503	cht-1	19.6515	1.25243	0.633782	1.97613	0.0481405	0.137408
WBGene00000506	cic-1	77.4048	0.571268	0.367644	1.55386	0.120217	0.269108
WBGene00000507	cit-1.1	160.509	0.0868465	0.237022	0.366406	0.714062	0.840507
WBGene00000508	cit-1.2	398.88	-0.620692	0.213516	-2.90701	0.00364904	0.0177866
WBGene00000509	cka-1	281.713	-0.205378	0.192034	-1.06949	0.284849	0.48467
WBGene00000510	cka-2	43.7917	-0.630553	0.360072	-1.75118	0.0799145	0.199681
WBGene00000511	ckb-1	46.1446	0.276933	0.368395	0.751728	0.452215	0.646066
WBGene00000512	ckb-2	175.074	0.200616	0.316784	0.633288	0.526546	0.706542
WBGene00000514	ckb-4	99.5349	-1.23469	0.268691	-4.59518	4.32375e-06	5.22207e-05
WBGene00000515	ckc-1	118.559	-0.597772	0.253255	-2.36036	0.0182572	0.0649572
WBGene00000516	cki-1	115.275	0.46958	0.358701	1.30911	0.190496	0.370303
WBGene00000517	cki-2	238.598	0.208016	0.225116	0.924039	0.355466	0.559019
WBGene00000518	ckk-1	42.1505	0.565161	0.426327	1.32565	0.184955	0.363273
WBGene00000519	cku-70	193.279	0.646281	0.24036	2.6888	0.00717095	0.0307108
WBGene00000520	cku-80	154.255	0.900242	0.29591	3.04228	0.0023479	0.012336
WBGene00000521	cky-1	9.15157	0.299912	0.810798	0.369898	0.711459	0.839258
WBGene00000522	clc-1	252.362	-1.72559	0.231648	-7.44916	9.39351e-14	4.35185e-12
WBGene00000523	clc-2	36.0996	-0.837527	0.586919	-1.42699	0.153583	0.320541
WBGene00000524	clc-3	36.4539	-0.175906	0.403659	-0.435779	0.662997	0.806754
WBGene00000526	clc-5	38.3304	-0.143862	0.575586	-0.249939	0.802634	0.895786
WBGene00000527	cle-1	228.865	0.780608	0.237446	3.28752	0.00101073	0.0061206
WBGene00000528	clh-1	616.139	-0.09609	0.382971	-0.250907	0.801886	0.895423
WBGene00000529	clh-2	58.7308	-0.131456	0.338366	-0.388502	0.697645	0.828348
WBGene00000530	clh-3	125.021	0.190597	0.245285	0.777043	0.437133	0.63339
WBGene00000531	clh-4	26.7039	1.51701	0.579228	2.61902	0.00881818	0.0362673
WBGene00000532	clh-5	375.288	-0.83134	0.274539	-3.02814	0.00246068	0.0128049
WBGene00000533	clh-6	194.451	-0.19204	0.24735	-0.77639	0.437519	0.633546
WBGene00000534	cpi-2	698.678	0.323168	0.185258	1.74443	0.0810849	0.201977
WBGene00000535	cpi-1	266.759	-0.189795	0.21128	-0.898311	0.36902	0.572129
WBGene00000536	clk-1	151.469	-0.161591	0.228981	-0.705698	0.480376	0.668955
WBGene00000537	clk-2	137.742	0.252993	0.304603	0.830566	0.406219	0.605937
WBGene00000539	cln-3.1	71.0564	-2.66438	0.316616	-8.41517	3.92319e-17	2.97499e-15
WBGene00000540	cln-3.2	90.8797	0.300961	0.290442	1.03622	0.300101	0.501444
WBGene00000541	cln-3.3	50.9446	0.626033	0.372347	1.68132	0.0927016	0.222691
WBGene00000542	clp-1	1895.79	0.591914	0.213882	2.76748	0.0056491	0.0254139
WBGene00000543	clp-2	156.892	0.646159	0.242825	2.661	0.00779086	0.0328902
WBGene00000544	clp-3	44.3008	-0.13388	0.432653	-0.30944	0.756987	0.866671
WBGene00000545	clp-4	272.089	0.759994	0.250163	3.038	0.00238156	0.0124855
WBGene00000546	clp-6	86.7152	0.171815	0.53647	0.32027	0.748764	0.862248
WBGene00000547	clp-7	362.211	-0.133857	0.178125	-0.751482	0.452363	0.646075
WBGene00000548	clr-1	357.192	0.305619	0.190349	1.60558	0.108367	0.250186
WBGene00000549	cls-2	395.736	-0.260168	0.184565	-1.40963	0.15865	0.327351
WBGene00000550	clu-1	810.678	-0.995224	0.142626	-6.97788	2.99677e-12	1.11679e-10
WBGene00000552	cmd-1	2676.13	-0.392946	0.134271	-2.92651	0.00342792	0.0169198
WBGene00000553	cmk-1	45.5416	0.661793	0.395208	1.67454	0.0940239	0.225084
WBGene00000554	cnb-1	422.672	0.491061	0.16518	2.97289	0.00295014	0.014929
WBGene00000556	cnc-2	2.71408	-1.57884	1.28286	-1.23072	0.218428	NA
WBGene00000557	cnc-3	134.134	-0.983996	0.331945	-2.96433	0.00303339	0.0152944
WBGene00000558	cnc-4	24.9781	1.02716	0.851927	1.20569	0.227935	0.417873
WBGene00000562	cng-1	17.67	0.0211252	0.556527	0.037959	0.96972	0.983857
WBGene00000563	cng-3	3.65248	0.682918	1.23484	0.553041	0.580235	0.747334
WBGene00000564	cnk-1	187.804	0.370532	0.233618	1.58606	0.112726	0.257596
WBGene00000565	cnt-1	264.976	-0.60654	0.198467	-3.05612	0.0022422	0.0118583
WBGene00000566	cnt-2	291.095	-0.0834955	0.199515	-0.418493	0.675586	0.814723
WBGene00000567	cnx-1	1357.76	-0.583673	0.214593	-2.7199	0.00653009	0.0285477
WBGene00000583	cof-2	23.2278	0.695917	0.576039	1.20811	0.227006	0.41673
WBGene00000584	cog-1	48.8585	-0.197371	0.386565	-0.510578	0.609647	0.76897
WBGene00000585	cogc-2	209.424	0.22933	0.23234	0.987045	0.32362	0.526764
WBGene00000591	coh-1	99.4404	0.341625	0.287978	1.18629	0.235509	0.42616
WBGene00000592	coh-3	151.305	0.519176	0.241389	2.15079	0.0314929	0.0991152
WBGene00000594	col-3	80.7358	-0.626322	0.400945	-1.56212	0.118261	0.266056
WBGene00000596	col-7	20.8729	5.25132	1.80958	2.90196	0.00370837	0.0180181
WBGene00000597	col-8	25.0674	1.63788	0.942114	1.73851	0.0821209	0.203825
WBGene00000599	col-10	3156.1	-1.45579	0.25457	-5.71863	1.07384e-08	2.36182e-07
WBGene00000601	col-12	748.287	1.42546	1.00124	1.4237	0.154534	0.321866
WBGene00000602	col-13	262.435	0.650284	1.11513	0.583147	0.559794	0.730868
WBGene00000603	col-14	4806.36	0.762759	0.482903	1.57953	0.114215	0.259947
WBGene00000606	col-17	2414.55	-0.0641055	0.277747	-0.230806	0.817466	0.904812
WBGene00000608	col-19	459.437	3.3624	1.38559	2.42669	0.0152372	0.0562472
WBGene00000609	col-20	413.996	2.95255	1.28602	2.29588	0.0216826	0.0740004
WBGene00000610	col-33	52.4887	2.0879	0.830107	2.51522	0.0118959	0.0461956
WBGene00000611	col-34	328.435	1.53707	0.480114	3.20148	0.00136725	0.00786401
WBGene00000615	col-38	6928.05	0.678826	0.370932	1.83006	0.0672415	0.176402
WBGene00000616	col-39	1514.53	-0.904716	0.180357	-5.01626	5.26875e-07	8.04465e-06
WBGene00000618	col-41	179.017	-3.27762	0.233834	-14.0169	1.22883e-44	7.80406e-42
WBGene00000620	col-43	3.08301	1.08471	1.45352	0.74626	0.455511	0.648808
WBGene00000622	col-45	2.89431	-0.651977	1.39173	-0.468466	0.639451	NA
WBGene00000623	col-46	125.77	-1.5763	0.280136	-5.6269	1.83477e-08	3.79674e-07
WBGene00000624	col-47	30.5667	-1.83227	0.546274	-3.35413	0.000796163	0.00500548
WBGene00000625	col-48	2292.14	0.632567	0.438924	1.44118	0.149535	0.314407
WBGene00000626	col-49	3237.87	0.756671	0.425057	1.78016	0.0750495	0.191033
WBGene00000630	col-53	13.1133	0.186854	0.701958	0.266189	0.790094	0.887705
WBGene00000631	col-54	73.2961	-1.07317	0.579542	-1.85176	0.0640606	0.170077
WBGene00000633	col-56	3.7932	0.0667507	1.14447	0.0583247	0.95349	0.975834
WBGene00000634	col-58	212.897	1.39613	0.696707	2.00389	0.0450816	0.130584
WBGene00000636	col-60	1750.84	2.404	1.12679	2.13349	0.0328846	0.102396
WBGene00000637	col-61	19.5548	0.968586	0.826971	1.17125	0.2415	0.433052
WBGene00000638	col-62	37.6711	3.65649	1.24111	2.94615	0.00321755	0.016032
WBGene00000639	col-63	5108.23	0.773384	0.445426	1.73628	0.0825145	0.204497
WBGene00000640	col-64	5.75645	1.53719	1.21473	1.26546	0.205706	0.390506
WBGene00000641	col-65	1193.79	2.69501	1.11472	2.41765	0.0156211	0.0573383
WBGene00000644	col-68	47.4022	0.365145	0.537971	0.678744	0.4973	0.683032
WBGene00000645	col-69	29.636	1.57164	0.843691	1.86282	0.0624881	0.166978
WBGene00000646	H17B01.2	37.1178	2.52625	0.786377	3.21252	0.00131577	0.00761675
WBGene00000647	col-71	5952.22	1.01181	0.45718	2.21315	0.0268875	0.087718
WBGene00000649	col-73	8932.07	0.734992	0.397317	1.84988	0.0643301	0.170686
WBGene00000651	col-75	6.07405	0.851248	1.24111	0.685877	0.49279	0.679431
WBGene00000652	col-76	155.12	-0.263501	0.309077	-0.852541	0.393914	0.595201
WBGene00000653	col-77	5974.86	1.31426	0.836156	1.57179	0.116	0.262688
WBGene00000655	col-79	559.92	-0.116001	0.163167	-0.710935	0.477124	0.666911
WBGene00000656	col-80	356.885	-0.0749806	0.372557	-0.201259	0.840496	0.918547
WBGene00000657	col-81	1001.68	4.27554	1.60394	2.66564	0.00768416	0.032561
WBGene00000658	col-83	3.34773	-1.18258	1.53403	-0.770894	0.44077	0.636013
WBGene00000661	col-86	2.12399	-0.609484	1.45418	-0.419125	0.675124	NA
WBGene00000662	col-87	1.765	1.42793	1.91435	0.745905	0.455725	NA
WBGene00000663	col-88	1274.06	2.79763	1.4203	1.96975	0.0488674	0.13891
WBGene00000664	col-89	132.511	2.11752	0.673063	3.1461	0.00165462	0.00918998
WBGene00000665	col-90	435.771	-0.445896	0.49377	-0.903044	0.366503	0.569559
WBGene00000666	col-91	804.539	1.9707	1.16948	1.68511	0.091968	0.221485
WBGene00000667	col-92	682.713	-0.0782877	0.450951	-0.173606	0.862175	0.92904
WBGene00000668	col-93	1111.41	-0.395584	0.452261	-0.87468	0.381748	0.584373
WBGene00000669	col-94	179.223	0.22106	0.419573	0.526868	0.598285	0.760171
WBGene00000671	col-96	13.1669	4.57955	1.92261	2.38195	0.0172212	0.0619491
WBGene00000672	col-97	4702.68	0.911481	0.479791	1.89975	0.0574663	0.156411
WBGene00000673	col-98	2705.64	-0.0313554	0.373565	-0.0839356	0.933108	0.965804
WBGene00000674	col-99	107.127	-0.309694	0.290388	-1.06648	0.286206	0.485839
WBGene00000675	col-101	28.6306	1.18024	0.49065	2.40546	0.0161521	0.0588407
WBGene00000677	col-103	2553.8	0.148394	0.322453	0.460204	0.64537	0.795465
WBGene00000678	col-104	3802.89	0.742967	0.492871	1.50743	0.131701	0.287383
WBGene00000679	col-105	6.31363	0.28071	0.974183	0.288149	0.773233	0.876134
WBGene00000680	col-106	873.743	2.65447	1.27687	2.07889	0.0376278	0.113524
WBGene00000681	col-107	3185.71	1.33974	0.510879	2.62242	0.00873088	0.0359957
WBGene00000683	col-109	2734.57	0.491346	0.424188	1.15832	0.246733	0.439489
WBGene00000684	col-110	641.964	-0.844603	0.182046	-4.63949	3.49266e-06	4.35639e-05
WBGene00000685	col-111	744.074	0.863103	0.456762	1.88961	0.0588099	0.159272
WBGene00000687	col-113	325.512	2.16576	0.651672	3.32339	0.000889308	0.00547228
WBGene00000689	col-115	222.866	2.61876	0.659267	3.97223	7.12035e-05	0.000624444
WBGene00000691	col-117	91.843	-1.02453	0.311936	-3.28444	0.00102185	0.00616648
WBGene00000692	col-118	486.949	0.745808	0.210136	3.54917	0.000386446	0.00270317
WBGene00000693	col-119	62.5266	2.77675	0.77717	3.5729	0.000353055	0.00250408
WBGene00000694	col-120	1474.69	2.04391	1.12064	1.82387	0.0681721	0.178321
WBGene00000696	col-122	1624.53	2.75684	1.29203	2.13373	0.0328649	0.102355
WBGene00000697	col-123	1.55627	2.93823	2.17957	1.34808	0.177634	NA
WBGene00000698	col-124	1246.75	2.91015	1.39747	2.08244	0.0373021	0.112768
WBGene00000699	col-125	7139.53	0.253618	0.432413	0.586517	0.557528	0.729366
WBGene00000702	col-128	125.14	-1.52549	0.534035	-2.85654	0.00428289	0.0202544
WBGene00000703	col-129	1608.53	3.56399	1.4548	2.44981	0.0142932	0.053317
WBGene00000704	col-130	1522.29	1.49017	0.832382	1.79025	0.0734136	0.188094
WBGene00000705	col-131	55.9229	0.418382	0.521472	0.80231	0.422374	0.620992
WBGene00000706	col-132	4.08251	-1.31089	1.06869	-1.22662	0.219964	0.407671
WBGene00000707	col-133	1923.5	1.98174	1.24189	1.59574	0.110547	0.25418
WBGene00000710	col-137	34.5754	2.05062	1.75564	1.16802	0.242799	0.434461
WBGene00000711	col-138	5868.3	0.905322	0.482882	1.87483	0.0608157	0.163541
WBGene00000712	col-139	1481.71	3.71225	1.46559	2.53293	0.0113112	0.0444344
WBGene00000713	col-140	797.164	3.26873	1.38583	2.35868	0.0183401	0.0651455
WBGene00000714	col-141	41.5596	-0.32392	0.395853	-0.818284	0.413195	0.6124
WBGene00000715	col-142	490.677	-0.992041	0.2766	-3.58656	0.000335071	0.0023966
WBGene00000716	col-143	4.63683	1.69003	1.39334	1.21294	0.225155	0.414622
WBGene00000717	col-144	2601.12	-1.19015	0.12833	-9.27418	1.78993e-20	1.78314e-18
WBGene00000718	col-145	814.215	-0.0852854	0.968194	-0.0880871	0.929807	0.964549
WBGene00000719	col-146	171.695	-0.830169	0.355596	-2.33459	0.0195649	0.0686325
WBGene00000720	col-147	1391.66	-1.5857	0.339071	-4.67661	2.9166e-06	3.72318e-05
WBGene00000721	col-148	2.337	1.70344	2.29884	0.740999	0.458694	NA
WBGene00000722	col-149	1326.97	-3.72504	0.33639	-11.0736	1.68547e-28	3.38025e-26
WBGene00000723	col-150	108.236	0.393247	0.468789	0.838857	0.401549	0.601988
WBGene00000725	col-152	169.056	3.45331	1.185	2.91419	0.00356615	0.0174945
WBGene00000726	col-153	111.372	0.0191409	0.283731	0.0674612	0.946215	0.971454
WBGene00000727	col-154	182.742	0.268459	0.490971	0.546792	0.584521	0.750318
WBGene00000728	col-155	238.355	-0.0563783	0.454914	-0.123932	0.901369	0.949907
WBGene00000729	col-156	345.752	1.32605	1.35423	0.979187	0.327488	0.530736
WBGene00000730	col-157	482.276	0.969217	0.952439	1.01762	0.30886	0.510646
WBGene00000731	col-158	8.42995	-0.960861	0.919463	-1.04502	0.296012	0.496786
WBGene00000732	col-159	1344.14	0.938295	0.936172	1.00227	0.316214	0.517861
WBGene00000733	col-160	2200.52	-0.755614	0.146724	-5.14991	2.60617e-07	4.27132e-06
WBGene00000734	col-161	1393.61	1.71365	1.10684	1.54824	0.121565	0.271367
WBGene00000735	col-162	920.265	1.85077	1.19718	1.54594	0.122118	0.272403
WBGene00000739	col-166	3084.54	-0.84892	0.205829	-4.1244	3.71707e-05	0.000355207
WBGene00000740	col-167	1805.48	-1.08833	0.146317	-7.43815	1.02108e-13	4.70192e-12
WBGene00000741	col-168	468.153	-0.658249	0.22619	-2.91016	0.00361243	0.0176647
WBGene00000742	col-169	839.615	-1.63248	0.235019	-6.94618	3.75311e-12	1.36508e-10
WBGene00000743	col-170	328.449	-1.5589	0.191332	-8.1476	3.71229e-16	2.42844e-14
WBGene00000745	col-172	51.8139	0.789329	0.473068	1.66853	0.0952099	0.227103
WBGene00000746	col-173	391.05	1.20577	0.417416	2.88866	0.00386883	0.0186606
WBGene00000747	col-174	101.342	1.32129	0.661619	1.99705	0.0458195	0.132244
WBGene00000748	col-175	4348.85	0.534703	0.406259	1.31616	0.188119	0.366945
WBGene00000749	col-176	1701.23	-2.15035	0.389104	-5.5264	3.26863e-08	6.46179e-07
WBGene00000750	col-177	10.6897	-0.410145	0.722437	-0.567724	0.570222	0.738682
WBGene00000751	col-178	185.2	3.12728	1.26489	2.47238	0.0134216	0.0506117
WBGene00000752	col-179	34.9844	3.39841	0.98116	3.46366	0.000532876	0.0035688
WBGene00000753	col-180	763.688	-0.84465	0.41038	-2.05822	0.0395694	0.118072
WBGene00000754	col-181	1284.31	3.18636	1.25984	2.52918	0.011433	0.0447975
WBGene00000755	col-182	289.737	1.17534	0.385031	3.05258	0.00226883	0.0119742
WBGene00000757	col-184	787.152	2.62511	1.26512	2.07498	0.0379882	0.114407
WBGene00000759	col-186	39.0888	1.02142	0.647878	1.57657	0.114895	0.261027
WBGene00000760	col-187	2.72038	0.857901	1.514	0.566644	0.570956	NA
WBGene00000761	coq-1	306.444	-0.124198	0.196474	-0.632136	0.527298	0.707153
WBGene00000762	coq-2	186.574	-0.392035	0.211059	-1.85746	0.0632451	0.168491
WBGene00000763	coq-3	121.847	-0.108613	0.24028	-0.452026	0.65125	0.799007
WBGene00000764	coq-4	72.8948	0.00190321	0.309821	0.00614294	0.995099	0.998374
WBGene00000765	coq-5	195.31	-1.35012	0.248216	-5.43931	5.34871e-08	1.00897e-06
WBGene00000766	coq-6	202.408	-0.0764904	0.234932	-0.325585	0.744738	0.859882
WBGene00000767	coq-8	424.812	-0.806203	0.188912	-4.26762	1.97567e-05	0.000201157
WBGene00000768	cor-1	173.964	0.313784	0.261659	1.19921	0.230447	0.420564
WBGene00000770	cpb-1	338.939	0.71959	0.281418	2.55702	0.0105574	0.0419152
WBGene00000771	cpb-2	149.284	-0.785511	0.270043	-2.90884	0.00362772	0.0177019
WBGene00000772	cpb-3	355.391	0.131412	0.174094	0.754836	0.450347	0.643981
WBGene00000773	cpf-1	199.373	-0.220242	0.209736	-1.05009	0.293675	0.494442
WBGene00000774	cpf-2	211.88	-0.193498	0.209274	-0.924612	0.355168	0.558665
WBGene00000775	cpin-1	53.0917	0.0206804	0.344654	0.0600033	0.952153	0.975053
WBGene00000776	cpl-1	9289.16	-0.24492	0.174278	-1.40534	0.15992	0.329215
WBGene00000777	cpn-1	560.085	0.106821	0.1697	0.629468	0.529042	0.707921
WBGene00000778	cpn-2	86.8306	-0.70539	0.300976	-2.34368	0.0190946	0.0672924
WBGene00000779	cpn-3	1973.53	0.166071	0.202271	0.821034	0.411627	0.610714
WBGene00000780	cpn-4	168.203	0.717889	0.292224	2.45664	0.0140243	0.0525462
WBGene00000781	cpr-1	6425.87	0.287216	0.227854	1.26052	0.20748	0.392804
WBGene00000782	cpr-2	5.83187	3.26065	1.66895	1.95372	0.0507349	0.142992
WBGene00000783	cpr-3	232.782	-1.26772	0.21989	-5.76522	8.155e-09	1.83602e-07
WBGene00000784	cpr-4	6137.78	-0.360661	0.214171	-1.68399	0.0921841	0.221852
WBGene00000785	cpr-5	5738.12	-1.50509	0.143411	-10.4949	9.11661e-26	1.44745e-23
WBGene00000786	cpr-6	6186.55	0.476302	0.216509	2.19992	0.0278125	0.0898634
WBGene00000787	cps-6	643.993	-0.256843	0.158553	-1.61992	0.10525	0.244659
WBGene00000788	cpz-1	3413.07	0.28336	0.192966	1.46844	0.141983	0.302673
WBGene00000789	cpz-2	2049.85	-0.267682	0.131984	-2.02814	0.0425464	0.125143
WBGene00000792	crb-1	83.7632	0.993137	0.356894	2.78272	0.00539046	0.0244528
WBGene00000793	crh-1	170.812	-0.585991	0.278141	-2.10681	0.0351339	0.10777
WBGene00000794	crn-1	277.878	-0.238544	0.223069	-1.06938	0.284901	0.484703
WBGene00000795	crn-2	86.6033	0.14269	0.286657	0.497772	0.618645	0.775571
WBGene00000796	crn-3	320.097	1.02122	0.199063	5.13015	2.89515e-07	4.69945e-06
WBGene00000797	crn-4	13.1537	-0.0217279	0.739722	-0.0293731	0.976567	0.987797
WBGene00000798	crn-5	124.865	-0.352426	0.274997	-1.28156	0.199996	0.382525
WBGene00000799	crn-6	97.5562	-1.02157	0.278595	-3.66688	0.000245526	0.00182285
WBGene00000800	cars-1	759.431	-0.633613	0.144162	-4.39516	1.10691e-05	0.000120683
WBGene00000801	cars-2	52.5546	-0.107624	0.378754	-0.284152	0.776294	0.878221
WBGene00000802	crt-1	15553.5	-0.811683	0.20001	-4.0582	4.9452e-05	0.000457144
WBGene00000803	csb-1	42.6708	-0.389788	0.379177	-1.02798	0.303958	0.50566
WBGene00000804	csc-1	184.568	0.18883	0.284793	0.663042	0.507304	0.691887
WBGene00000812	csk-1	176.833	0.449084	0.219563	2.04536	0.0408196	0.121022
WBGene00000813	csn-1	219.46	-0.435683	0.215209	-2.02447	0.0429218	0.126
WBGene00000814	csn-2	374.753	0.736165	0.189899	3.87662	0.000105917	0.000877861
WBGene00000815	csn-3	241.322	-0.317384	0.226746	-1.39973	0.161593	0.331406
WBGene00000816	csn-4	217.718	-0.323878	0.234641	-1.38031	0.16749	0.338848
WBGene00000817	csn-5	234.381	-0.350415	0.190708	-1.83744	0.0661451	0.174276
WBGene00000818	csn-6	276.997	0.167628	0.195333	0.858163	0.390802	0.592462
WBGene00000819	csp-1	3.98955	1.56957	1.42508	1.1014	0.270724	0.467944
WBGene00000820	csp-2	23.8283	-0.456006	0.507947	-0.897744	0.369322	0.572248
WBGene00000821	csp-3	3.50205	0.162003	1.33328	0.121507	0.90329	0.950431
WBGene00000822	csq-1	2062.63	-0.0725493	0.193537	-0.374861	0.707764	0.836194
WBGene00000829	ctb-1	9852.64	-0.611698	0.290004	-2.10927	0.0349211	0.107377
WBGene00000830	ctl-1	4.83005	3.06611	1.65075	1.85741	0.0632535	0.168491
WBGene00000831	ctl-2	1324.67	1.03308	0.162228	6.3681	1.9138e-10	5.67513e-09
WBGene00000832	ctn-1	279.542	-0.120689	0.196838	-0.613141	0.539783	0.716233
WBGene00000833	cts-1	6632.96	-0.362135	0.131117	-2.76193	0.00574604	0.025744
WBGene00000834	cua-1	316.699	-0.760204	0.223168	-3.40641	0.000658221	0.00427101
WBGene00000835	cuc-1	371.838	-1.51461	0.216902	-6.9829	2.89154e-12	1.08383e-10
WBGene00000836	cul-1	377.283	-0.171697	0.196394	-0.874246	0.381984	0.584676
WBGene00000837	cul-2	645.656	-0.0757951	0.153932	-0.492393	0.622442	0.778793
WBGene00000838	cul-3	762.568	-0.428003	0.14836	-2.88489	0.00391551	0.0188385
WBGene00000839	cul-4	251.926	0.233397	0.215988	1.0806	0.279873	0.478538
WBGene00000840	cul-5	258.508	0.431787	0.208032	2.07557	0.0379333	0.11431
WBGene00000841	cul-6	32.1854	-0.20929	0.475736	-0.439929	0.659989	0.804635
WBGene00000843	cup-2	504.425	-0.610757	0.157432	-3.87948	0.000104679	0.000868543
WBGene00000845	cup-4	41.6086	-0.999865	0.418418	-2.38963	0.0168652	0.0609941
WBGene00000846	cup-5	156.403	-0.254436	0.238685	-1.06599	0.286428	0.486
WBGene00000853	cut-6	13.315	0.229487	0.751534	0.305358	0.760093	0.868932
WBGene00000854	cux-7	158.08	0.965162	0.235007	4.10695	4.00911e-05	0.000379075
WBGene00000857	cwn-1	87.7638	-0.569486	0.32345	-1.76066	0.0782962	0.196572
WBGene00000858	cwn-2	53.0071	0.352924	0.369782	0.954412	0.339875	0.54368
WBGene00000862	cwp-4	13.1163	2.15968	0.939651	2.29838	0.0215399	0.0736784
WBGene00000863	cya-1	157.336	-0.118437	0.257658	-0.459665	0.645756	0.795749
WBGene00000864	cya-2	1.81585	0.223642	1.70721	0.130999	0.895776	NA
WBGene00000865	cyb-1	738.159	0.692427	0.37088	1.86699	0.0619036	0.165852
WBGene00000866	cyb-2.1	59.0693	-0.116568	0.35716	-0.326374	0.744141	0.859741
WBGene00000867	cyb-2.2	76.3533	-0.295171	0.373761	-0.789731	0.429685	0.627143
WBGene00000868	cyb-3	368.745	-0.115754	0.228763	-0.506	0.612857	0.771551
WBGene00000869	cyc-1	2766.13	-0.708615	0.143919	-4.92371	8.4918e-07	1.23269e-05
WBGene00000870	cyd-1	59.7563	0.632294	0.476972	1.32564	0.184958	0.363273
WBGene00000871	cye-1	236.536	0.206288	0.21304	0.968307	0.332891	0.536526
WBGene00000872	cyk-1	363.003	0.75198	0.1799	4.18	2.91509e-05	0.000284637
WBGene00000874	cyk-3	405.506	-0.165866	0.193895	-0.855445	0.392305	0.593913
WBGene00000875	cyk-4	519.352	-0.520133	0.198249	-2.62364	0.00869966	0.0358864
WBGene00000876	cyl-1	411.693	0.422661	0.177859	2.37639	0.017483	0.0627298
WBGene00000877	cyn-1	789.111	-0.979726	0.209388	-4.679	2.88282e-06	3.68624e-05
WBGene00000878	cyn-2	245.272	0.0307118	0.442396	0.0694215	0.944654	0.970929
WBGene00000879	cyn-3	1665.55	-0.773397	0.146064	-5.29491	1.19075e-07	2.09094e-06
WBGene00000880	cyn-4	229.875	0.394301	0.207382	1.90133	0.0572589	0.156097
WBGene00000881	cyn-5	3910.27	-0.82546	0.124358	-6.63778	3.18446e-11	1.03052e-09
WBGene00000882	cyn-6	905.102	-2.05721	0.410925	-5.0063	5.54876e-07	8.44054e-06
WBGene00000883	cyn-7	4112.1	-0.408284	0.177802	-2.29628	0.0216599	0.0739568
WBGene00000884	cyn-8	113.249	-0.652424	0.344144	-1.89579	0.0579885	0.157561
WBGene00000885	cyn-9	117.054	-0.18603	0.277955	-0.669282	0.503316	0.688462
WBGene00000886	cyn-10	60.933	0.511211	0.338021	1.51236	0.130442	0.285743
WBGene00000887	cyn-11	84.1641	0.214958	0.307946	0.698039	0.485153	0.672858
WBGene00000888	cyn-12	133.551	-0.594082	0.22643	-2.62369	0.00869822	0.0358864
WBGene00000889	cyn-13	330.188	-0.444945	0.178797	-2.48855	0.0128266	0.0489003
WBGene00000890	sig-7	146.242	-0.264287	0.252585	-1.04633	0.295409	0.496102
WBGene00000891	cyn-15	199.819	-0.410291	0.249656	-1.64342	0.100295	0.23591
WBGene00000892	cyn-16	90.9823	0.977207	0.324017	3.01591	0.00256208	0.0132422
WBGene00000893	cyn-17	81.3869	2.10436	0.413315	5.09143	3.5537e-07	5.65401e-06
WBGene00000894	dab-1	975.692	0.359008	0.176235	2.0371	0.04164	0.122904
WBGene00000895	dac-1	44.738	1.11418	0.476751	2.33702	0.0194379	0.0683285
WBGene00000896	dad-1	597.837	-1.05449	0.152197	-6.92842	4.25566e-12	1.53345e-10
WBGene00000897	daf-1	125.528	-0.304873	0.345644	-0.882045	0.377752	0.580725
WBGene00000898	daf-2	407.544	1.47464	0.211182	6.98277	2.89411e-12	1.08383e-10
WBGene00000899	daf-3	191.354	0.260128	0.210812	1.23393	0.217228	0.404272
WBGene00000900	daf-4	218.088	0.193438	0.372492	0.519307	0.603547	0.764503
WBGene00000901	daf-5	521.689	0.128306	0.167495	0.766029	0.443659	0.638717
WBGene00000902	daf-6	85.7891	0.000463538	0.316332	0.00146535	0.998831	0.999552
WBGene00000903	daf-7	55.6393	0.402126	0.391685	1.02666	0.304583	0.506111
WBGene00000904	daf-8	67.9572	-0.171313	0.302695	-0.565961	0.57142	0.739793
WBGene00000905	daf-9	59.2791	0.225757	0.407708	0.553722	0.579769	0.746859
WBGene00000906	daf-10	12.5482	2.02606	0.863257	2.347	0.0189253	0.0668658
WBGene00000907	daf-11	5.06982	3.14363	1.70179	1.84725	0.0647106	0.171444
WBGene00000908	daf-12	261.272	1.18711	0.265383	4.47321	7.70546e-06	8.72421e-05
WBGene00000910	daf-14	173.297	0.220465	0.269804	0.817131	0.413854	0.612959
WBGene00000911	daf-15	473.964	0.935466	0.170195	5.49645	3.87516e-08	7.53382e-07
WBGene00000912	daf-16	1268.71	0.807427	0.193246	4.17823	2.93781e-05	0.000286488
WBGene00000913	daf-18	261.45	0.345182	0.196481	1.75682	0.078949	0.19782
WBGene00000914	daf-19	105.36	0.0150754	0.377449	0.0399403	0.968141	0.982974
WBGene00000915	hsp-90	12755.6	-1.27287	0.132932	-9.57529	1.01568e-21	1.12181e-19
WBGene00000917	daf-25	104.53	-0.432338	0.278076	-1.55475	0.120005	0.26887
WBGene00000920	daf-28	23.6639	-0.236537	0.549806	-0.43022	0.667036	0.809536
WBGene00000923	daf-31	320.546	-0.509039	0.180708	-2.81691	0.00484879	0.0223373
WBGene00000928	dao-2	1944.52	-1.96479	0.438376	-4.48198	7.39534e-06	8.38688e-05
WBGene00000929	dao-3	292.541	0.322825	0.20975	1.5391	0.123781	0.27507
WBGene00000930	dao-4	464.284	-0.132734	0.192386	-0.689934	0.490235	0.67757
WBGene00000931	dao-5	1299.8	-0.496158	0.16556	-2.99684	0.00272797	0.013967
WBGene00000932	dao-6	13.1717	2.96996	1.14011	2.60498	0.00918809	0.0375098
WBGene00000933	dap-3	351.048	-0.829457	0.183309	-4.52492	6.04176e-06	6.96585e-05
WBGene00000934	dat-1	22.577	0.908892	0.586547	1.54956	0.121246	0.270854
WBGene00000935	daz-1	629.725	-0.000444949	0.176645	-0.00251889	0.99799	0.999512
WBGene00000936	dbl-1	111.402	0.491596	0.273645	1.79647	0.0724194	0.186078
WBGene00000937	dbr-1	168.549	0.187053	0.239861	0.779837	0.435487	0.631934
WBGene00000938	dcp-66	308.291	1.05017	0.249962	4.20134	2.65342e-05	0.000261262
WBGene00000939	dcr-1	422.511	0.542961	0.171125	3.1729	0.00150923	0.00853886
WBGene00000940	dcs-1	168.044	-0.192219	0.216217	-0.889009	0.373998	0.57703
WBGene00000941	ddp-1	366.841	-1.18966	0.188148	-6.32302	2.56506e-10	7.37674e-09
WBGene00000942	deb-1	990.874	-0.175957	0.229612	-0.766322	0.443485	0.638662
WBGene00000950	deg-1	20.2198	1.17007	0.616903	1.89668	0.0578696	0.157312
WBGene00000951	deg-3	35.544	1.07725	0.471581	2.28435	0.0223512	0.0757227
WBGene00000952	del-1	12.4088	-0.611736	0.773082	-0.791295	0.428772	0.626466
WBGene00000953	del-2	8.81695	1.80161	0.975495	1.84687	0.0647667	0.171533
WBGene00000955	des-2	39.7399	0.969388	0.458479	2.11436	0.0344848	0.106357
WBGene00000958	dgk-1	78.3468	0.253179	0.329267	0.768915	0.441944	0.637285
WBGene00000959	dgk-2	402.769	-0.168862	0.173328	-0.974232	0.329942	0.533634
WBGene00000960	dgk-3	5.73893	1.62838	1.1826	1.37695	0.168527	0.340041
WBGene00000961	dgn-1	442.612	-0.0652171	0.222956	-0.292511	0.769896	0.874284
WBGene00000962	dhc-1	2519.13	-0.366095	0.155494	-2.3544	0.0185525	0.0657773
WBGene00000963	dhp-1	174.967	0.726711	0.364097	1.99593	0.0459419	0.132497
WBGene00000964	dhp-2	165.93	0.020326	0.23887	0.0850923	0.932188	0.965442
WBGene00000965	dhs-1	216.407	-0.00791383	0.209651	-0.0377477	0.969889	0.983895
WBGene00000966	dhs-2	128.057	1.44606	0.301699	4.79306	1.64254e-06	2.22348e-05
WBGene00000967	dhs-3	532.871	-0.869391	0.202221	-4.29921	1.71407e-05	0.000176885
WBGene00000968	dhs-4	67.2789	-1.94021	0.440493	-4.40464	1.0596e-05	0.000116358
WBGene00000969	dhs-5	146.899	-1.20231	0.417921	-2.87688	0.00401626	0.0192479
WBGene00000970	dhs-6	757.472	0.153334	0.215612	0.711158	0.476986	0.666844
WBGene00000971	dhs-7	48.308	-0.108033	0.350919	-0.307858	0.75819	0.867723
WBGene00000972	dhs-8	32.3984	-3.21366	0.478418	-6.71726	1.85179e-11	6.25831e-10
WBGene00000973	dhs-9	292.228	-0.0360097	0.274549	-0.13116	0.895649	0.947542
WBGene00000974	dhs-11	58.3834	-0.118859	0.36441	-0.326167	0.744298	0.859763
WBGene00000975	dhs-12	194.377	0.0620885	0.208182	0.298242	0.765519	0.872442
WBGene00000976	dhs-13	497.296	-0.155202	0.19972	-0.777099	0.4371	0.63339
WBGene00000977	dhs-14	120.082	-0.702997	0.259967	-2.70418	0.00684724	0.0296073
WBGene00000978	dhs-15	24.7629	0.719999	0.6685	1.07704	0.281464	0.480196
WBGene00000979	dhs-16	25.5524	-0.0946371	0.506297	-0.18692	0.851723	0.925103
WBGene00000980	dhs-17	21.1509	0.721157	0.603671	1.19462	0.232235	0.422604
WBGene00000981	dhs-18	517.637	1.01981	0.178359	5.71772	1.07961e-08	2.37111e-07
WBGene00000982	dhs-19	201.288	0.457708	0.36515	1.25348	0.210031	0.395759
WBGene00000983	dhs-20	178.631	1.43262	0.292837	4.89221	9.97122e-07	1.42039e-05
WBGene00000984	dhs-21	244.636	1.19153	0.204942	5.814	6.09988e-09	1.41298e-07
WBGene00000985	dhs-22	508.642	-0.349985	0.166313	-2.10438	0.0353451	0.108278
WBGene00000986	dhs-23	20.3705	-2.10589	0.63206	-3.33179	0.0008629	0.00533779
WBGene00000987	dhs-24	268.575	-0.342957	0.192232	-1.78408	0.0744113	0.189909
WBGene00000988	dhs-25	647.492	-3.09292	0.196701	-15.7239	1.03671e-55	1.12868e-52
WBGene00000989	dhs-26	7.78688	5.25418	1.73577	3.027	0.00246998	0.0128467
WBGene00000990	dhs-27	141.684	-1.42046	0.382237	-3.71618	0.000202257	0.00153679
WBGene00000991	dhs-28	2018.27	0.133108	0.142468	0.934303	0.350148	0.552937
WBGene00000992	dhs-29	243.444	-1.07135	0.351705	-3.04617	0.00231779	0.012203
WBGene00000993	dhs-30	227.527	-0.716227	0.19522	-3.66882	0.000243676	0.00181176
WBGene00000994	ints-6	115.96	-0.00981692	0.260694	-0.0376569	0.969961	0.983895
WBGene00000995	die-1	204.782	-0.312901	0.250985	-1.24669	0.212512	0.397924
WBGene00000996	dif-1	645.263	-0.634832	0.164104	-3.86848	0.000109517	0.000902299
WBGene00000998	dig-1	807.92	-0.259625	0.333139	-0.779329	0.435786	0.632018
WBGene00001000	dim-1	2810.44	-0.748129	0.253662	-2.94931	0.0031848	0.0159
WBGene00001001	dis-3	350.582	-0.236053	0.170594	-1.38371	0.166448	0.337458
WBGene00001002	div-1	199.508	-0.327339	0.206988	-1.58144	0.113778	0.259364
WBGene00001005	dlc-1	2007.38	-0.822726	0.180957	-4.54652	5.45403e-06	6.38482e-05
WBGene00001006	dlg-1	977.325	-0.139422	0.151042	-0.92307	0.355971	0.559582
WBGene00001007	dli-1	394.476	-0.53951	0.164264	-3.28441	0.00102195	0.00616648
WBGene00001008	dlk-1	424.049	-0.122152	0.168418	-0.725292	0.468273	0.659528
WBGene00001016	dna-2	214.067	-0.193087	0.202494	-0.953544	0.340314	0.544175
WBGene00001017	dnc-1	623.618	0.508712	0.160103	3.1774	0.001486	0.00843246
WBGene00001018	dnc-2	307.932	-0.473144	0.196742	-2.40489	0.0161773	0.0589185
WBGene00001019	dnj-1	363.317	0.0192128	0.195889	0.0980801	0.921869	0.959907
WBGene00001020	dnj-2	138.901	-0.877196	0.241149	-3.63757	0.000275219	0.00201774
WBGene00001021	dnj-3	36.561	-0.320826	0.392235	-0.817943	0.41339	0.61245
WBGene00001022	dnj-4	82.7487	0.818891	0.313214	2.61447	0.00893651	0.036665
WBGene00001023	dnj-5	765.009	-0.0222191	0.156339	-0.142121	0.886984	0.942592
WBGene00001025	dnj-7	477.236	-0.91035	0.232435	-3.91658	8.98159e-05	0.000760964
WBGene00001026	dnj-8	352.871	0.605753	0.208191	2.9096	0.00361886	0.0176833
WBGene00001027	dnj-9	224.573	-0.770358	0.194505	-3.9606	7.47604e-05	0.000651887
WBGene00001028	dnj-10	248.317	-0.0666888	0.214864	-0.310377	0.756274	0.866181
WBGene00001029	dnj-11	424.595	-0.571199	0.164843	-3.46512	0.000530002	0.00355559
WBGene00001030	dnj-12	1299.3	-1.41672	0.150357	-9.42238	4.40968e-21	4.63533e-19
WBGene00001031	dnj-13	871.833	-1.14909	0.247155	-4.64927	3.33104e-06	4.16503e-05
WBGene00001032	dnj-14	226.672	-0.163222	0.200766	-0.812997	0.41622	0.615088
WBGene00001033	dnj-15	110.123	0.035062	0.291738	0.120183	0.904338	0.950928
WBGene00001034	dnj-16	188.993	-0.483584	0.213636	-2.26358	0.0235997	0.0790037
WBGene00001035	dnj-17	167.94	0.389695	0.227157	1.71553	0.0862475	0.211552
WBGene00001036	dnj-18	97.8599	0.280152	0.264628	1.05866	0.289753	0.490113
WBGene00001037	dnj-19	1260.93	-0.842669	0.133627	-6.30613	2.86096e-10	8.10534e-09
WBGene00001038	dnj-20	2126.24	-0.226046	0.124446	-1.81642	0.0693064	0.180206
WBGene00001039	dnj-21	54.0535	-1.0043	0.34086	-2.94636	0.0032154	0.016032
WBGene00001040	dnj-22	178.335	0.632833	0.272105	2.3257	0.0200347	0.0697347
WBGene00001041	dnj-23	162.12	0.107002	0.234397	0.456501	0.64803	0.797325
WBGene00001042	dnj-24	243.402	-0.0836412	0.258724	-0.323283	0.746481	0.860819
WBGene00001043	dnj-25	337.534	0.554556	0.202126	2.74362	0.00607662	0.0269871
WBGene00001044	dnj-26	36.0028	0.607565	0.423548	1.43447	0.151439	0.317234
WBGene00001045	dnj-27	267.857	-0.909337	0.327904	-2.77318	0.00555109	0.0250507
WBGene00001046	dnj-28	120.153	-0.0740022	0.295315	-0.250588	0.802133	0.895423
WBGene00001047	dnj-29	1258.68	-0.510201	0.161322	-3.16263	0.0015635	0.00878798
WBGene00001048	dnj-30	127.847	0.00745158	0.254226	0.0293109	0.976617	0.987797
WBGene00001049	dog-1	225.514	-0.0608344	0.199787	-0.304496	0.76075	0.869151
WBGene00001050	dom-3	61.7883	0.57734	0.34176	1.68931	0.0911591	0.220191
WBGene00001051	cks-1	319.594	0.260161	0.187768	1.38554	0.165887	0.336678
WBGene00001052	dop-1	27.986	0.912241	0.529761	1.72199	0.0850722	0.209275
WBGene00001053	dop-2	42.6192	1.15774	0.41705	2.77603	0.00550272	0.024888
WBGene00001054	dpf-1	61.7584	0.927714	0.359369	2.58151	0.00983692	0.039571
WBGene00001055	dpf-2	92.253	-0.290269	0.292157	-0.993539	0.320447	0.523108
WBGene00001056	dpf-3	684.821	-0.0271514	0.22536	-0.12048	0.904103	0.950782
WBGene00001057	dpf-4	410.312	-0.43618	0.190518	-2.28944	0.0220537	0.0750151
WBGene00001058	dpf-5	828.779	-0.143298	0.150185	-0.954146	0.34001	0.543802
WBGene00001059	dpf-6	161.271	1.31684	0.351171	3.74985	0.00017694	0.0013683
WBGene00001060	dpf-7	109.337	0.228153	0.272012	0.838762	0.401603	0.602009
WBGene00001061	dpl-1	122.726	0.189656	0.260718	0.727438	0.466957	0.658402
WBGene00001063	dpy-1	42.4973	-0.491433	0.515502	-0.953308	0.340434	0.544309
WBGene00001064	dpy-2	901.327	-1.78067	0.367015	-4.85176	1.22371e-06	1.71748e-05
WBGene00001065	dpy-3	666.964	-1.27621	0.382902	-3.33299	0.000859192	0.00532133
WBGene00001066	dpy-4	7072.41	0.504106	0.402321	1.253	0.210207	0.395871
WBGene00001067	dpy-5	5719.17	0.664642	0.417717	1.59113	0.11158	0.25586
WBGene00001068	dpy-6	519.667	-0.453977	0.517373	-0.877467	0.380233	0.583167
WBGene00001069	dpy-7	921.66	-1.57631	0.457325	-3.44679	0.000567281	0.00377412
WBGene00001070	dpy-8	1103.97	-1.12587	0.293854	-3.8314	0.000127414	0.00103081
WBGene00001071	dpy-9	884.505	-1.59035	0.431736	-3.68362	0.000229948	0.00172484
WBGene00001072	dpy-10	669.94	-1.41146	0.455148	-3.10109	0.00192807	0.0104397
WBGene00001073	dpy-11	2043.66	-1.04229	0.179443	-5.80847	6.30481e-09	1.45603e-07
WBGene00001074	dpy-13	6915.97	0.809855	0.421625	1.92079	0.0547577	0.151252
WBGene00001075	dpy-14	1.85486	1.30229	2.10032	0.620046	0.535227	NA
WBGene00001076	dpy-17	68.8844	-3.43085	0.441467	-7.77148	7.75772e-15	4.33125e-13
WBGene00001077	dpy-18	951.677	-1.50598	0.144435	-10.4267	1.87255e-25	2.94241e-23
WBGene00001078	dpy-19	73.5475	-0.810559	0.389059	-2.08338	0.0372166	0.112551
WBGene00001079	dpy-20	111.104	0.0344455	0.247993	0.138897	0.889531	0.944381
WBGene00001080	dpy-21	320.695	0.133956	0.181401	0.738449	0.460241	0.65268
WBGene00001081	dpy-22	307.685	1.28466	0.208058	6.17454	6.63555e-10	1.78376e-08
WBGene00001082	dpy-23	363.293	-0.360629	0.203255	-1.77426	0.0760197	0.192442
WBGene00001085	dpy-26	388.805	0.396936	0.189957	2.08961	0.036653	0.111354
WBGene00001086	dpy-27	268.141	-0.060662	0.201993	-0.300318	0.763935	0.871614
WBGene00001087	dpy-28	325.113	-0.19998	0.270051	-0.740525	0.458981	0.651451
WBGene00001088	dpy-30	531.855	-0.748969	0.159884	-4.68444	2.80724e-06	3.60168e-05
WBGene00001089	dre-1	654.237	-0.551403	0.190213	-2.89886	0.00374516	0.0181391
WBGene00001090	drh-1	179.878	0.00349771	0.231475	0.0151106	0.987944	0.993484
WBGene00001091	drh-2	493.684	2.3367	0.192756	12.1226	8.01693e-34	2.39596e-31
WBGene00001092	dro-1	92.5413	-0.605393	0.298728	-2.02657	0.0427064	0.125541
WBGene00001093	drp-1	404.852	-0.074916	0.178756	-0.419098	0.675145	0.814666
WBGene00001094	dars-1	1483.15	-1.02397	0.186689	-5.48487	4.13762e-08	7.96283e-07
WBGene00001095	dars-2	128.83	0.271117	0.254011	1.06734	0.285818	0.485487
WBGene00001096	dsc-1	2.19585	3.43398	1.93724	1.77262	0.0762919	NA
WBGene00001099	dsc-4	636.929	-1.02388	0.180506	-5.67225	1.40932e-08	3.02122e-07
WBGene00001101	dsh-1	177.565	1.02979	0.289671	3.55502	0.000377953	0.00265135
WBGene00001102	dsh-2	160.201	-0.808715	0.252018	-3.20896	0.00133216	0.0076941
WBGene00001105	dsl-3	1.74784	-0.133234	1.96912	-0.0676615	0.946055	NA
WBGene00001107	dsl-5	4.44364	1.75797	1.33997	1.31195	0.189537	0.36872
WBGene00001109	dsl-7	18.1132	2.25534	0.971674	2.32109	0.0202821	0.0703627
WBGene00001110	duo-1	84.6369	0.163687	0.333953	0.490149	0.624028	0.779963
WBGene00001111	duo-2	1.23141	2.61145	2.31575	1.12769	0.25945	NA
WBGene00001112	duo-3	162.84	0.253772	0.232253	1.09265	0.274548	0.472308
WBGene00001113	dur-1	829.709	-0.549081	0.25437	-2.15859	0.0308822	0.0976161
WBGene00001115	dyb-1	51.9119	0.457686	0.465318	0.983596	0.325314	0.528529
WBGene00001116	dyc-1	95.8927	1.64445	0.353757	4.64853	3.34311e-06	4.1767e-05
WBGene00001117	dyf-1	10.0273	1.01583	0.88616	1.14633	0.25166	0.445403
WBGene00001118	dyf-2	25.2855	0.619695	0.48447	1.27912	0.200855	0.383734
WBGene00001119	dyf-3	20.7379	-0.0493365	0.526591	-0.0936904	0.925355	0.962026
WBGene00001121	dyf-5	7.50742	1.37666	0.9887	1.39239	0.163804	0.334365
WBGene00001122	dyf-6	10.6875	1.23213	0.92949	1.3256	0.184973	0.363273
WBGene00001123	dyf-7	40.7173	0.4032	0.466553	0.86421	0.387472	0.590113
WBGene00001127	dyf-11	3.95732	4.27874	1.77009	2.41725	0.0156383	0.0573805
WBGene00001129	dyf-13	4.83802	1.22577	1.20805	1.01467	0.310265	0.511852
WBGene00001130	dyn-1	455.967	-0.281921	0.159949	-1.76257	0.0779732	0.196052
WBGene00001131	dys-1	519.435	0.200961	0.182098	1.10359	0.269773	0.466728
WBGene00001132	alp-1	1276.13	-0.333511	0.194792	-1.71214	0.0868712	0.212705
WBGene00001133	eat-2	1.96585	1.41926	2.04119	0.695309	0.486862	NA
WBGene00001134	eat-3	453.659	0.168401	0.17967	0.937282	0.348614	0.551477
WBGene00001135	eat-4	33.1672	-0.982725	0.465187	-2.11254	0.0346404	0.106729
WBGene00001136	eat-5	5.14601	-0.0891729	1.07714	-0.0827868	0.934021	0.966224
WBGene00001137	eat-6	5520.9	-0.952753	0.14435	-6.60028	4.10375e-11	1.31406e-09
WBGene00001145	eat-16	305.696	0.386148	0.20456	1.8877	0.0590664	0.159824
WBGene00001147	eat-18	2.25929	-0.653311	1.71232	-0.381536	0.702805	NA
WBGene00001148	eat-20	245.107	0.468222	0.21273	2.20102	0.0277349	0.0896574
WBGene00001149	bcat-1	1102.2	-0.869419	0.212255	-4.09611	4.20159e-05	0.000396046
WBGene00001150	ech-1.1	30.0284	-0.308727	0.591731	-0.521736	0.601854	0.763056
WBGene00001151	ech-2	151.432	-1.06488	0.269141	-3.95659	7.60261e-05	0.000661788
WBGene00001152	ech-3	111.249	0.706893	0.284951	2.48075	0.0131105	0.0496597
WBGene00001153	ech-4	621.323	-0.310712	0.154517	-2.01086	0.0443399	0.129147
WBGene00001154	ech-5	237.051	-1.45195	0.195246	-7.43652	1.03375e-13	4.74592e-12
WBGene00001155	ech-6	4447.28	-1.83908	0.224347	-8.1975	2.45432e-16	1.67003e-14
WBGene00001156	ech-7	460.108	-2.04376	0.171912	-11.8884	1.35997e-32	3.57392e-30
WBGene00001157	ech-8	184.084	1.55135	0.275779	5.62534	1.85142e-08	3.82377e-07
WBGene00001158	ech-9	22.3383	-3.28196	0.595002	-5.51588	3.47034e-08	6.83397e-07
WBGene00001159	eff-1	153.42	-1.14264	0.435776	-2.62209	0.00873932	0.0360208
WBGene00001160	efk-1	603.81	-0.229136	0.182632	-1.25463	0.209612	0.395361
WBGene00001161	efl-1	85.0855	0.0896268	0.277336	0.32317	0.746566	0.860819
WBGene00001162	efl-2	81.6959	0.684655	0.342364	1.99979	0.0455232	0.131563
WBGene00001163	efn-2	114.534	-0.231684	0.353088	-0.656166	0.511717	0.695398
WBGene00001164	efn-3	6.81505	0.160721	1.25478	0.128087	0.89808	0.948672
WBGene00001165	efn-4	28.9186	0.767988	0.521383	1.47298	0.140756	0.300813
WBGene00001166	eftu-2	819.613	-0.718838	0.142021	-5.06151	4.15956e-07	6.52935e-06
WBGene00001167	eef-2	29693.8	-0.581001	0.114659	-5.06721	4.03681e-07	6.35589e-06
WBGene00001168	eef-1A.1	64844.2	-0.425953	0.113962	-3.73767	0.000185731	0.001424
WBGene00001169	eef-1A.2	8009.02	-1.24934	0.168125	-7.43102	1.07767e-13	4.9179e-12
WBGene00001170	egl-1	1.56024	1.23196	2.03326	0.605904	0.544578	NA
WBGene00001171	egl-2	30.7695	0.0176727	0.447518	0.0394905	0.968499	0.983272
WBGene00001172	egl-3	813.093	0.338341	0.210833	1.60478	0.108542	0.250477
WBGene00001173	egl-4	1983.04	-0.107449	0.191345	-0.561546	0.574425	0.742276
WBGene00001174	egl-5	20.9746	0.460765	0.550536	0.836939	0.402627	0.602445
WBGene00001175	egl-6	11.1945	0.0181664	0.748435	0.0242726	0.980635	0.989202
WBGene00001177	egl-8	851.118	0.5881	0.167447	3.51215	0.000444494	0.00305316
WBGene00001178	egl-9	169.91	0.883454	0.282434	3.128	0.00175999	0.00967041
WBGene00001179	egl-10	136.104	0.775628	0.246645	3.14472	0.00166248	0.0092177
WBGene00001182	egl-13	263.071	0.489184	0.214797	2.27742	0.0227612	0.0768111
WBGene00001184	egl-15	243.11	1.42859	0.370738	3.85338	0.0001165	0.000951095
WBGene00001185	egl-17	13.8591	0.488236	0.753924	0.647593	0.517248	0.699374
WBGene00001186	egl-18	70.5506	-0.0885374	0.32509	-0.272347	0.785355	0.884337
WBGene00001187	egl-19	193.994	0.389527	0.219217	1.7769	0.0755845	0.191789
WBGene00001188	egl-20	63.9687	0.271833	0.319986	0.849516	0.395594	0.596463
WBGene00001189	egl-21	811.695	0.113879	0.187678	0.606776	0.543999	0.719466
WBGene00001190	egl-23	44.6008	1.02087	0.433898	2.3528	0.0186325	0.0660297
WBGene00001193	egl-26	57.7004	0.136925	0.435289	0.314561	0.753095	0.864423
WBGene00001194	egl-27	657.365	0.837845	0.197235	4.24795	2.15736e-05	0.000217189
WBGene00001196	egl-30	1694.66	-0.0935373	0.143244	-0.652995	0.51376	0.697016
WBGene00001202	egl-36	14.8414	2.6006	0.902527	2.88147	0.0039583	0.0190024
WBGene00001204	egl-38	17.6991	-0.292519	0.546654	-0.535108	0.592575	0.756198
WBGene00001207	egl-43	34.8274	0.113409	0.490546	0.231189	0.817168	0.904812
WBGene00001208	egl-44	391.363	0.0852993	0.170944	0.498989	0.617787	0.775133
WBGene00001209	egl-45	1687.38	-0.844659	0.139735	-6.04474	1.49655e-09	3.77032e-08
WBGene00001210	egl-46	14.6133	-0.381668	0.745475	-0.511979	0.608665	0.768587
WBGene00001211	egl-47	8.22144	3.86423	1.54753	2.49703	0.0125239	0.0480346
WBGene00001214	ego-1	235.171	-0.228974	0.238296	-0.96088	0.336612	0.540078
WBGene00001215	ego-2	535.627	-0.20352	0.170568	-1.19319	0.232795	0.423218
WBGene00001224	ehs-1	215.424	0.323599	0.200269	1.61582	0.106133	0.246076
WBGene00001225	eif-3.B	1371.25	-0.762721	0.140855	-5.41494	6.13084e-08	1.1382e-06
WBGene00001226	eif-3.C	1339.33	-1.19774	0.140891	-8.50119	1.87651e-17	1.47432e-15
WBGene00001227	eif-3.D	1186.16	-0.882043	0.156216	-5.64632	1.63916e-08	3.43659e-07
WBGene00001228	eif-3.E	872.602	-1.0784	0.155297	-6.94411	3.80857e-12	1.37886e-10
WBGene00001229	eif-3.F	753.696	-0.956995	0.151395	-6.32117	2.59583e-10	7.45115e-09
WBGene00001230	eif-3.G	594.774	-0.777541	0.150742	-5.15809	2.49476e-07	4.10638e-06
WBGene00001231	eif-3.H	575.433	-0.904804	0.153454	-5.89626	3.71824e-09	8.80022e-08
WBGene00001232	eif-3.I	994.576	-0.911049	0.158638	-5.74293	9.30516e-09	2.0705e-07
WBGene00001233	eif-3.K	548.693	-0.904695	0.208041	-4.34863	1.36989e-05	0.000145505
WBGene00001234	eif-6	592.155	-0.413396	0.164613	-2.51132	0.0120282	0.0465904
WBGene00001235	elb-1	141.34	0.0981044	0.288594	0.339939	0.733903	0.853253
WBGene00001236	elc-1	63.0073	1.16933	0.398433	2.93483	0.00333726	0.0165527
WBGene00001239	elo-1	4646.04	-0.519528	0.137115	-3.78901	0.000151251	0.00119573
WBGene00001240	elo-2	1046.33	-1.32198	0.134444	-9.83295	8.12023e-23	1.00625e-20
WBGene00001241	elo-3	671.895	-0.324441	0.205611	-1.57794	0.11458	0.260505
WBGene00001242	elo-4	127.483	-0.588509	0.256727	-2.29235	0.0218853	0.0745254
WBGene00001243	elo-5	918.832	-1.87704	0.180897	-10.3763	3.17892e-25	4.89426e-23
WBGene00001244	elo-6	1787.41	-1.50402	0.208001	-7.23084	4.80028e-13	1.98281e-11
WBGene00001245	elo-7	69.3758	-0.360976	0.337897	-1.0683	0.285384	0.484984
WBGene00001246	elo-8	78.2975	-0.0402725	0.619488	-0.0650093	0.948167	0.972148
WBGene00001247	elo-9	82.0478	-0.675296	0.473806	-1.42526	0.154082	0.321144
WBGene00001248	elp-1	84.0155	0.00419122	0.284602	0.0147266	0.98825	0.993703
WBGene00001249	elt-1	84.2986	0.223762	0.339525	0.659044	0.509867	0.693817
WBGene00001250	elt-2	146.197	0.332908	0.24162	1.37782	0.16826	0.33982
WBGene00001251	elt-3	258.165	0.44577	0.316518	1.40836	0.159026	0.327831
WBGene00001252	elt-4	5.70869	1.52427	1.12276	1.3576	0.174591	0.348906
WBGene00001253	elt-6	41.2098	-0.0862587	0.393214	-0.219369	0.826363	0.90968
WBGene00001258	emb-4	536.123	-0.163064	0.176022	-0.926385	0.354246	0.557611
WBGene00001259	emb-5	709.713	0.00432505	0.190408	0.0227147	0.981878	0.9898
WBGene00001262	emb-8	986.707	-0.957728	0.143224	-6.68694	2.27891e-11	7.58409e-10
WBGene00001263	emb-9	4944.77	-0.00670726	0.163415	-0.0410443	0.967261	0.982512
WBGene00001281	emb-27	199.368	-0.538646	0.243143	-2.21535	0.0267361	0.0873222
WBGene00001284	emb-30	311.651	0.211273	0.190117	1.11128	0.266448	0.462598
WBGene00001303	sec-61.G	1421.19	-0.872378	0.200228	-4.35693	1.31897e-05	0.000140881
WBGene00001309	emr-1	144.215	-0.0537209	0.262858	-0.204373	0.838062	0.917259
WBGene00001320	ent-1	676.222	-0.605437	0.159761	-3.78965	0.00015086	0.00119326
WBGene00001324	eor-1	306.337	0.931816	0.231059	4.0328	5.51159e-05	0.000499748
WBGene00001325	eor-2	103.384	1.13527	0.301403	3.76662	0.000165471	0.00129272
WBGene00001328	epi-1	1505.44	-0.321646	0.174577	-1.84243	0.0654125	0.172784
WBGene00001329	epn-1	839.029	0.438388	0.143	3.06565	0.00217199	0.011535
WBGene00001330	eps-8	799.252	-0.230727	0.152764	-1.51035	0.130955	0.286402
WBGene00001331	erd-2.1	947.758	-1.47911	0.149161	-9.91622	3.53914e-23	4.49529e-21
WBGene00001332	eri-1	123.973	0.394196	0.298782	1.31934	0.187054	0.365758
WBGene00001333	erm-1	1979.42	-0.318691	0.130837	-2.43579	0.0148592	0.0550715
WBGene00001334	ero-1	445.543	0.012282	0.165829	0.0740646	0.940959	0.969519
WBGene00001335	F35A5.8	67.4439	-0.401477	0.355952	-1.1279	0.259363	0.454549
WBGene00001336	qars-1	917.467	-0.678982	0.148047	-4.58625	4.51272e-06	5.4288e-05
WBGene00001337	ears-1	1096.51	-0.44218	0.140244	-3.15292	0.00161644	0.00900834
WBGene00001338	ears-2	153.22	-0.156072	0.269657	-0.57878	0.562738	0.73289
WBGene00001340	etr-1	626.771	-0.115113	0.1759	-0.654423	0.512839	0.696179
WBGene00001345	fos-1	276.842	0.477452	0.208219	2.29303	0.0218462	0.074442
WBGene00001352	evl-14	245.223	1.02008	0.213596	4.77575	1.79036e-06	2.40217e-05
WBGene00001358	evl-20	78.5573	0.508418	0.299831	1.69568	0.0899457	0.217992
WBGene00001362	exc-1	8.30093	0.883002	0.894872	0.986735	0.323772	0.526955
WBGene00001365	exc-4	152.716	0.627593	0.281464	2.22974	0.0257645	0.0848353
WBGene00001366	exc-5	139.53	1.34846	0.256503	5.2571	1.46343e-07	2.53185e-06
WBGene00001368	exc-7	204.282	-0.21119	0.231125	-0.913748	0.360849	0.564634
WBGene00001371	exl-1	217.995	-0.365145	0.267173	-1.3667	0.171721	0.344572
WBGene00001372	exo-3	158.992	-0.262401	0.233602	-1.12328	0.261317	0.456658
WBGene00001373	exp-1	8.26516	2.08333	1.03911	2.00492	0.0449712	0.130388
WBGene00001374	exp-2	46.2688	0.992262	0.426149	2.32844	0.0198886	0.0694485
WBGene00001377	eya-1	5.48471	1.3555	1.13691	1.19227	0.233156	0.423522
WBGene00001385	far-1	8177.31	-0.00046607	0.190415	-0.00244766	0.998047	0.999512
WBGene00001386	far-2	15249.6	0.0994895	0.120895	0.82294	0.410542	0.609762
WBGene00001387	far-3	290.692	1.40692	0.47482	2.96307	0.00304587	0.0153421
WBGene00001389	far-5	91.338	-0.963285	0.594384	-1.62064	0.105094	0.244444
WBGene00001390	far-6	455.603	1.19415	0.197844	6.03581	1.58166e-09	3.95857e-08
WBGene00001391	far-7	145.538	1.75963	0.343856	5.11735	3.09858e-07	5.00833e-06
WBGene00001392	far-8	754.32	-0.116982	0.290513	-0.402675	0.687187	0.82195
WBGene00001393	fat-1	4474.54	-0.204518	0.153091	-1.33593	0.181574	0.358558
WBGene00001394	fat-2	9614.71	0.204198	0.135529	1.50668	0.131894	0.287683
WBGene00001395	fat-3	2647.45	0.683302	0.186052	3.67265	0.000240052	0.00178743
WBGene00001396	fat-4	3417.04	-0.0241664	0.122872	-0.19668	0.844078	0.92034
WBGene00001397	fat-5	374.022	0.561284	0.462254	1.21423	0.224659	0.414108
WBGene00001398	fat-6	3931.33	-0.632411	0.284836	-2.22027	0.0264007	0.0864259
WBGene00001399	fat-7	865.384	-2.3733	0.337557	-7.03081	2.05342e-12	7.92361e-11
WBGene00001400	fax-1	5.11699	1.44386	1.23805	1.16623	0.243521	0.435344
WBGene00001401	fbf-1	149.925	-0.137529	0.234845	-0.585616	0.558133	0.729719
WBGene00001402	fbf-2	144.616	-0.992658	0.226131	-4.38975	1.13482e-05	0.000123197
WBGene00001403	fbl-1	148.953	0.00293629	0.249404	0.0117732	0.990607	0.995177
WBGene00001404	fbp-1	869.102	-1.60832	0.224664	-7.1588	8.13888e-13	3.30808e-11
WBGene00001405	fce-1	646.517	-0.236675	0.16091	-1.47085	0.141332	0.301874
WBGene00001406	fce-2	156.131	-0.12252	0.2413	-0.507749	0.611629	0.770578
WBGene00001410	feh-1	52.5817	0.452599	0.379906	1.19134	0.233519	0.423876
WBGene00001411	fem-1	430.94	-0.263615	0.179655	-1.46734	0.142283	0.3031
WBGene00001412	fem-2	287.275	-0.545887	0.210759	-2.5901	0.00959485	0.0387506
WBGene00001413	fem-3	37.8402	-0.0163776	0.403698	-0.0405689	0.96764	0.982661
WBGene00001414	fer-1	174.84	-0.632745	0.21451	-2.94973	0.00318053	0.0158839
WBGene00001423	fib-1	2810.15	-0.680786	0.134328	-5.06808	4.0184e-07	6.33387e-06
WBGene00001424	fis-1	26.8277	0.0710994	0.655556	0.108457	0.913633	0.955913
WBGene00001425	fis-2	109.546	-1.12777	0.300928	-3.74764	0.000178504	0.00137551
WBGene00001426	fkb-1	591.6	-0.418046	0.180614	-2.31459	0.0206356	0.0712729
WBGene00001427	fkb-2	1858.61	-0.82731	0.186973	-4.42475	9.65527e-06	0.000106642
WBGene00001428	fkb-3	744.081	-0.921642	0.150128	-6.13905	8.30167e-10	2.20827e-08
WBGene00001429	fkb-4	108.542	-0.236648	0.263988	-0.896434	0.370021	0.57304
WBGene00001430	fkb-5	910.447	-1.69373	0.365956	-4.62822	3.68823e-06	4.56387e-05
WBGene00001431	fkb-6	998.645	-0.714158	0.165597	-4.31262	1.61334e-05	0.000166942
WBGene00001432	fkb-7	58.6153	-0.428607	0.549822	-0.779538	0.435663	0.631935
WBGene00001433	fkb-8	71.7218	-0.960519	0.29108	-3.29985	0.000967375	0.00589318
WBGene00001434	fkh-2	1.84769	-0.301136	1.84047	-0.163619	0.870031	NA
WBGene00001438	fkh-6	97.5706	0.184493	0.275304	0.670144	0.502766	0.688198
WBGene00001439	fkh-7	440.782	1.33637	0.241581	5.53177	3.17007e-08	6.29144e-07
WBGene00001440	fkh-8	8.62306	0.282568	0.865865	0.326342	0.744165	0.859741
WBGene00001441	fkh-9	838.279	0.83107	0.152383	5.45382	4.92979e-08	9.36905e-07
WBGene00001442	fkh-10	9.36273	-0.380124	0.731425	-0.519703	0.603271	0.764452
WBGene00001443	fli-1	281.032	0.23374	0.19926	1.17304	0.240778	0.432325
WBGene00001444	flp-1	352.437	-0.0235617	0.197087	-0.11955	0.90484	0.95132
WBGene00001445	flp-2	36.8002	-0.0613962	0.583672	-0.10519	0.916225	0.957235
WBGene00001446	flp-3	123.151	0.427426	0.308588	1.3851	0.166021	0.33685
WBGene00001447	flp-4	41.3297	0.18371	0.385813	0.476163	0.633958	0.787267
WBGene00001448	flp-5	123.884	3.74204e-05	0.29657	0.000126177	0.999899	0.999979
WBGene00001449	flp-6	171.649	0.305983	0.230244	1.32895	0.183863	0.361793
WBGene00001450	flp-7	68.6519	-0.658395	0.329122	-2.00046	0.0454503	0.131452
WBGene00001451	flp-8	77.0021	-0.406782	0.327242	-1.24306	0.213845	0.399489
WBGene00001452	flp-9	256.873	0.460772	0.261778	1.76016	0.07838	0.196718
WBGene00001453	flp-10	145.632	0.467646	0.281261	1.66267	0.0963776	0.228941
WBGene00001454	flp-11	156.239	-0.0863999	0.240325	-0.359514	0.719211	0.843961
WBGene00001455	flp-12	179.901	0.164741	0.271208	0.607433	0.543563	0.719121
WBGene00001456	flp-13	79.2173	0.110392	0.327433	0.337145	0.736008	0.854679
WBGene00001457	flp-14	295.014	0.102433	0.227116	0.451015	0.651979	0.799603
WBGene00001458	flp-15	66.618	0.222143	0.427645	0.519456	0.603443	0.764452
WBGene00001459	flp-16	135.669	0.433698	0.279163	1.55357	0.120288	0.269226
WBGene00001460	flp-17	119.819	-0.122155	0.242181	-0.504394	0.613984	0.772268
WBGene00001461	flp-18	173.843	0.285869	0.287622	0.993904	0.32027	0.522874
WBGene00001462	flp-19	86.7854	-0.0929503	0.27204	-0.341679	0.732593	0.852445
WBGene00001463	flp-20	50.1946	-0.927335	0.350918	-2.64259	0.00822738	0.0343051
WBGene00001464	flp-21	57.4211	0.323925	0.414815	0.78089	0.434867	0.631743
WBGene00001465	flr-1	63.8876	0.90862	0.39485	2.30118	0.0213815	0.0733176
WBGene00001466	flr-2	30.9958	0.41279	0.462257	0.892988	0.371864	0.574901
WBGene00001468	flr-4	35.182	-0.0581632	0.424768	-0.136929	0.891087	0.944962
WBGene00001470	baz-2	57.8516	0.491243	0.595492	0.824936	0.409408	0.608797
WBGene00001475	fmi-1	51.0767	0.0466069	0.354735	0.131385	0.895471	0.947542
WBGene00001476	fmo-1	417.438	0.736328	0.228481	3.22271	0.00126986	0.00737903
WBGene00001477	fmo-2	305.783	6.30038	0.625076	10.0794	6.81545e-24	9.03314e-22
WBGene00001478	fmo-3	139.242	0.276421	0.370351	0.746375	0.455441	0.648808
WBGene00001479	fmo-4	365.141	0.993813	0.321884	3.08748	0.00201859	0.0108489
WBGene00001480	fmo-5	112.452	0.373364	0.299961	1.24471	0.213238	0.398834
WBGene00001481	fog-1	105.735	0.176303	0.371397	0.4747	0.635	0.788199
WBGene00001482	fog-2	67.4567	-0.413389	0.340115	-1.21544	0.224198	0.413357
WBGene00001483	fog-3	87.0123	0.480659	0.537701	0.893914	0.371368	0.574301
WBGene00001484	fox-1	81.9981	0.137726	0.345409	0.398733	0.69009	0.824257
WBGene00001485	fre-1	188.071	0.311154	0.219342	1.41858	0.156021	0.323592
WBGene00001486	frh-1	57.9827	-0.438824	0.336421	-1.30439	0.192101	0.372188
WBGene00001487	frk-1	70.9616	-0.24708	0.443692	-0.556873	0.577615	0.744902
WBGene00001488	frm-1	1356.65	0.440259	0.157597	2.79357	0.00521295	0.0237678
WBGene00001489	frm-2	338.827	0.885733	0.186812	4.74131	2.12339e-06	2.78526e-05
WBGene00001490	frm-3	105.996	1.72926	0.34786	4.97113	6.65646e-07	9.91767e-06
WBGene00001491	frm-4	665.482	1.15012	0.180558	6.3698	1.89276e-10	5.62368e-09
WBGene00001492	frm-5.1	17.9712	0.17557	0.555003	0.31634	0.751744	0.864015
WBGene00001493	frm-7	528.921	1.32891	0.260534	5.10071	3.38383e-07	5.41769e-06
WBGene00001494	frm-8	62.0802	0.218613	0.316212	0.691351	0.489345	0.676824
WBGene00001495	F31B12.3	29.7306	0.812619	0.625756	1.29862	0.194074	0.374487
WBGene00001496	frm-10	312.829	0.293216	0.196661	1.49097	0.13597	0.293757
WBGene00001497	fars-1	593.685	-1.02073	0.157433	-6.48357	8.95797e-11	2.76391e-09
WBGene00001498	fars-3	704.589	-0.661823	0.176205	-3.75598	0.000172663	0.00134067
WBGene00001499	fsn-1	163.583	-0.181438	0.278871	-0.650618	0.515293	0.698018
WBGene00001500	ftn-1	46.095	-2.03946	0.469277	-4.34595	1.38672e-05	0.000146781
WBGene00001501	ftn-2	1792.22	-1.20727	0.219677	-5.49567	3.89228e-08	7.55747e-07
WBGene00001502	ftt-2	3433.92	0.0409637	0.134162	0.30533	0.760114	0.868932
WBGene00001503	fum-1	1938.71	-0.623147	0.186072	-3.34895	0.000811189	0.00507445
WBGene00001505	fut-1	159.78	-0.727436	0.257141	-2.82894	0.00467022	0.0217354
WBGene00001506	fut-2	55.8534	1.18344	0.449429	2.6332	0.00845855	0.0351582
WBGene00001507	fut-4	5.5476	1.96034	1.58858	1.23402	0.217195	0.40426
WBGene00001508	fut-8	82.189	0.466348	0.290513	1.60526	0.108438	0.250274
WBGene00001509	fzo-1	336.25	-0.215847	0.187277	-1.15255	0.249093	0.442607
WBGene00001510	fzr-1	447.614	0.111782	0.162868	0.686331	0.492504	0.679302
WBGene00001511	fzy-1	294.706	0.0694652	0.224074	0.31001	0.756554	0.86637
WBGene00001512	gab-1	13.1951	0.600877	0.661664	0.90813	0.363809	0.567297
WBGene00001513	gad-1	256.907	-0.173016	0.21966	-0.787654	0.430899	0.628314
WBGene00001514	xnd-1	228.233	-0.364044	0.209375	-1.73872	0.082084	0.203766
WBGene00001515	gap-1	43.212	1.49784	0.458381	3.26768	0.00108434	0.00647823
WBGene00001516	gap-2	331.059	0.762795	0.195753	3.89672	9.75041e-05	0.000814779
WBGene00001517	gar-1	39.872	1.77279	0.517057	3.42862	0.000606662	0.00399427
WBGene00001518	gar-2	45.7956	1.70206	0.450966	3.77425	0.000160491	0.00125834
WBGene00001519	gar-3	54.4984	1.54651	0.441209	3.50517	0.000456308	0.00311466
WBGene00001520	gas-1	1257.94	-1.22118	0.200286	-6.09716	1.07968e-09	2.79397e-08
WBGene00001522	gbh-1	116.786	-0.123789	0.252016	-0.491197	0.623287	0.779424
WBGene00001523	gbh-2	300.035	1.37122	0.261191	5.24987	1.5221e-07	2.62738e-06
WBGene00001526	gck-1	559.951	-0.213074	0.196369	-1.08507	0.27789	0.476446
WBGene00001527	gcs-1	545.544	-0.100908	0.211736	-0.476577	0.633663	0.787083
WBGene00001529	gcy-2	5.0531	-0.126099	1.09447	-0.115215	0.908275	0.952782
WBGene00001530	gcy-3	3.65855	0.538337	1.49499	0.360095	0.718776	0.843632
WBGene00001531	gcy-4	1.96612	-0.82572	1.48444	-0.556251	0.57804	NA
WBGene00001532	gcy-5	2.64668	2.09665	1.8112	1.1576	0.247026	NA
WBGene00001534	gcy-7	5.66984	2.26274	1.29845	1.74265	0.0813942	0.202477
WBGene00001535	gcy-8	5.82874	2.30568	1.33038	1.7331	0.0830773	0.205596
WBGene00001536	gcy-9	4.37288	1.84916	1.40087	1.32001	0.18683	0.365507
WBGene00001537	gcy-11	53.792	0.855395	0.458471	1.86576	0.0620754	0.166167
WBGene00001538	gcy-12	424.941	1.04483	0.228962	4.56333	5.03475e-06	5.94881e-05
WBGene00001539	gcy-13	4.25905	-1.16971	1.03143	-1.13406	0.256769	0.4513
WBGene00001541	gcy-15	32.2864	0.670692	0.446287	1.50283	0.132883	0.289055
WBGene00001543	gcy-18	13.6749	-0.207475	0.701032	-0.295956	0.767264	0.873251
WBGene00001544	gcy-19	12.3091	0.179131	0.727814	0.246122	0.805588	0.897661
WBGene00001545	gcy-20	1.34429	2.72002	2.87299	0.946756	0.343763	NA
WBGene00001546	gcy-21	25.5548	-0.313759	0.490525	-0.639639	0.522407	0.702944
WBGene00001547	gcy-22	26.2877	1.57286	0.579161	2.71575	0.0066126	0.0287722
WBGene00001548	gcy-23	5.07447	0.158716	1.09734	0.144636	0.884998	0.941584
WBGene00001551	gcy-31	6.77977	0.139132	0.869786	0.159961	0.872911	0.935415
WBGene00001552	gcy-32	10.3198	0.306813	0.724819	0.423296	0.672079	0.812165
WBGene00001553	gcy-33	4.32528	4.41622	1.77645	2.48598	0.0129197	0.0491323
WBGene00001554	gcy-34	3.46242	1.30763	1.36785	0.955975	0.339085	0.543063
WBGene00001555	gcy-35	13.3063	2.43066	0.935015	2.59959	0.00933348	0.0379666
WBGene00001556	gcy-36	8.41001	-0.166959	0.793829	-0.210321	0.833417	0.913881
WBGene00001557	gcy-37	11.3095	-0.125811	0.725844	-0.173331	0.862391	0.929081
WBGene00001558	gdi-1	2589.45	-0.265886	0.128783	-2.06461	0.0389595	0.116618
WBGene00001559	gei-1	344.146	-0.0585223	0.219202	-0.266979	0.789486	0.887555
WBGene00001560	gei-3	530.144	1.17424	0.20615	5.69604	1.22625e-08	2.65113e-07
WBGene00001561	gei-4	964.764	-0.0771614	0.181063	-0.426157	0.669993	0.811106
WBGene00001562	lin-66	492.015	0.448659	0.180695	2.48296	0.0130294	0.049414
WBGene00001563	gei-6	305.169	0.0682856	0.190623	0.358223	0.720176	0.844574
WBGene00001564	icl-1	11617.2	1.23515	0.149718	8.24985	1.586e-16	1.10889e-14
WBGene00001565	gei-8	290.165	0.782581	0.194571	4.0221	5.76825e-05	0.000519371
WBGene00001566	acdh-13	209.45	-1.5357	0.27426	-5.59942	2.15075e-08	4.39434e-07
WBGene00001568	snpc-4	359.351	0.268353	0.19313	1.38949	0.164683	0.33535
WBGene00001569	meg-3	6.76126	0.789809	0.941832	0.838588	0.4017	0.602096
WBGene00001570	gei-13	321.904	0.391326	0.234151	1.67126	0.0946709	0.226135
WBGene00001571	gei-14	91.2669	0.990358	0.330231	2.99899	0.00270878	0.0138827
WBGene00001572	gei-15	156.843	-0.0236847	0.274895	-0.0861591	0.93134	0.965023
WBGene00001574	gei-17	689.307	0.576404	0.152508	3.77951	0.000157138	0.0012363
WBGene00001575	gei-18	13.3102	1.3038	0.734324	1.77551	0.0758134	0.192143
WBGene00001577	gem-4	28.6094	0.806358	0.572526	1.40842	0.159006	0.327831
WBGene00001578	ges-1	333.769	0.311617	0.234833	1.32697	0.184518	0.362706
WBGene00001579	gex-2	262.214	-0.290772	0.206922	-1.40523	0.159954	0.32924
WBGene00001580	gex-3	219.816	-0.580267	0.237401	-2.44425	0.0145154	0.0540542
WBGene00001581	gfi-1	992.374	-0.908775	0.141942	-6.40245	1.52899e-10	4.61271e-09
WBGene00001582	gfi-2	488.626	0.422348	0.188571	2.23973	0.0251087	0.0830347
WBGene00001583	gfi-3	61.9756	0.158344	0.345536	0.458255	0.646769	0.796289
WBGene00001584	nrde-4	292.441	0.408172	0.196705	2.07505	0.0379818	0.114407
WBGene00001585	gfl-1	76.295	-0.813929	0.288482	-2.82142	0.00478122	0.0220968
WBGene00001586	lgc-57	13.7788	0.443613	0.708928	0.625751	0.531478	0.709537
WBGene00001587	lgc-58	17.7939	0.329108	0.61446	0.535606	0.592231	0.755949
WBGene00001588	ggr-3	14.6267	0.648603	0.687373	0.943596	0.345376	0.548757
WBGene00001589	gip-1	273.232	-0.242949	0.182045	-1.33456	0.182021	0.35912
WBGene00001590	lipt-1	62.5472	0.298978	0.337468	0.885944	0.375648	0.578696
WBGene00001591	glc-1	460.203	1.85822	0.19483	9.53765	1.46101e-21	1.57934e-19
WBGene00001592	glc-2	81.9886	0.134329	0.460918	0.291438	0.770716	0.874644
WBGene00001593	glc-3	6.86412	0.253621	0.961903	0.263666	0.792037	0.888933
WBGene00001594	glc-4	40.8418	-0.321042	0.383561	-0.837005	0.40259	0.602445
WBGene00001595	gld-1	1456.01	-0.225396	0.180756	-1.24696	0.212412	0.397883
WBGene00001596	gld-2	770.942	0.891881	0.154274	5.78114	7.41942e-09	1.68284e-07
WBGene00001597	gld-3	277.197	-0.104931	0.195432	-0.536918	0.591325	0.755108
WBGene00001598	glh-1	1997.08	-0.753231	0.184503	-4.08249	4.45554e-05	0.000416634
WBGene00001599	glh-2	218.132	0.2397	0.197734	1.21223	0.225423	0.414963
WBGene00001600	glh-3	136.103	0.268933	0.253048	1.06278	0.287883	0.487601
WBGene00001601	glh-4	138.914	-0.988426	0.29437	-3.35776	0.000785755	0.00496332
WBGene00001602	gln-1	97.94	-0.18024	0.361918	-0.498012	0.618475	0.775525
WBGene00001603	gln-2	271.167	0.125756	0.456803	0.275296	0.783089	0.882959
WBGene00001604	gln-3	3225.56	-0.216483	0.208081	-1.04038	0.298164	0.499182
WBGene00001605	gln-4	49.3867	-0.588221	0.508384	-1.15704	0.247256	0.440111
WBGene00001606	gln-5	78.984	-0.674292	0.296128	-2.27703	0.0227843	0.0768486
WBGene00001607	gln-6	164.312	0.138575	0.270736	0.511844	0.60876	0.768587
WBGene00001608	R07B1.8	14.7803	0.51684	0.634799	0.814179	0.415542	0.614468
WBGene00001609	glp-1	235.199	-0.122028	0.191856	-0.636041	0.52475	0.704942
WBGene00001612	glr-1	12.1818	0.658692	0.719983	0.914871	0.360259	0.564055
WBGene00001613	glr-2	19.2274	2.32482	0.795445	2.92266	0.00347057	0.0170916
WBGene00001614	glr-3	3.26844	-1.09591	1.23033	-0.890742	0.373068	0.575944
WBGene00001615	glr-4	54.1937	0.201109	0.349345	0.575675	0.564835	0.734637
WBGene00001616	glr-5	31.1167	0.911684	0.479286	1.90217	0.0571487	0.155853
WBGene00001617	glr-6	57.0493	0.267282	0.380458	0.702528	0.48235	0.670373
WBGene00001619	glr-8	2.17675	3.42481	1.96399	1.7438	0.0811932	NA
WBGene00001620	glt-1	1053.49	-0.421718	0.328964	-1.28196	0.199857	0.382452
WBGene00001621	glt-3	58.342	-0.954334	0.346819	-2.75168	0.00592905	0.0264396
WBGene00001622	glt-4	40.2974	0.988374	0.444646	2.22283	0.026227	0.0860051
WBGene00001623	glt-5	80.9958	1.28774	0.356601	3.61115	0.000304838	0.0022031
WBGene00001624	glt-6	18.8155	-0.790315	0.573786	-1.37737	0.168398	0.339964
WBGene00001625	glt-7	7.82632	-0.441789	0.799388	-0.55266	0.580497	0.747481
WBGene00001626	gly-1	29.2713	0.854796	0.512572	1.66766	0.0953831	0.227324
WBGene00001627	gly-2	63.7667	1.73281	0.411019	4.2159	2.48789e-05	0.000246549
WBGene00001628	gly-3	626.111	-0.357619	0.200558	-1.78312	0.0745665	0.190192
WBGene00001629	gly-4	476.887	-0.433654	0.181811	-2.38519	0.0170702	0.0615384
WBGene00001630	gly-5	728.532	-0.313644	0.147424	-2.12749	0.0333795	0.103658
WBGene00001631	gly-6	763.357	-0.829859	0.287606	-2.8854	0.00390914	0.0188197
WBGene00001632	gly-7	753.103	-0.843682	0.19671	-4.28895	1.79518e-05	0.000184755
WBGene00001633	gly-8	1168.2	-1.43943	0.147317	-9.77097	1.50014e-22	1.81469e-20
WBGene00001635	gly-10	385.634	-0.243775	0.179549	-1.35771	0.174557	0.348906
WBGene00001636	gly-11	79.5757	-0.189559	0.440542	-0.430287	0.666987	0.809536
WBGene00001637	gly-12	121.63	-0.776853	0.271615	-2.86013	0.0042347	0.0200933
WBGene00001638	gly-13	138.653	-0.67952	0.294239	-2.30941	0.0209207	0.0720002
WBGene00001639	gly-14	27.0287	-0.026196	0.485271	-0.0539823	0.956949	0.977472
WBGene00001643	gly-18	5.2565	1.37827	1.36733	1.008	0.313455	0.514725
WBGene00001644	gly-19	72.6897	-0.161562	0.34976	-0.461923	0.644137	0.794838
WBGene00001645	gly-20	342.381	-0.0652376	0.194784	-0.334922	0.737684	0.855612
WBGene00001646	gna-1	46.1425	-1.50891	0.444714	-3.39299	0.000691336	0.00445161
WBGene00001647	gna-2	66.2872	0.707855	0.354005	1.99956	0.0455474	0.131608
WBGene00001648	goa-1	1145.08	-0.200611	0.140211	-1.43078	0.152493	0.318833
WBGene00001649	gob-1	525.265	-0.517276	0.164025	-3.15365	0.00161243	0.00898924
WBGene00001650	gon-1	263.83	0.419392	0.27639	1.51739	0.129169	0.283476
WBGene00001651	gon-2	507.079	0.846	0.161473	5.23926	1.61223e-07	2.76418e-06
WBGene00001653	gon-4	137.196	0.952159	0.266515	3.57263	0.000353412	0.00250544
WBGene00001660	gop-1	202.548	-0.486731	0.217299	-2.23991	0.0250966	0.0830128
WBGene00001661	gop-2	226.596	-0.303842	0.206656	-1.47028	0.141486	0.302077
WBGene00001662	gop-3	497.367	-0.570096	0.186912	-3.05007	0.00228789	0.0120635
WBGene00001663	gpa-1	20.5545	0.112729	0.591336	0.190634	0.848812	0.923509
WBGene00001664	gpa-2	9.95295	-0.0552498	0.79871	-0.0691738	0.944851	0.970929
WBGene00001665	gpa-3	10.7365	0.636004	0.746046	0.8525	0.393937	0.595201
WBGene00001666	gpa-4	7.16472	0.0748211	0.998986	0.074897	0.940297	0.969215
WBGene00001667	gpa-5	2.63761	0.787203	1.53761	0.511965	0.608675	NA
WBGene00001668	gpa-6	2.33284	-0.808824	1.98345	-0.407787	0.68343	NA
WBGene00001669	gpa-7	51.5461	0.0184101	0.395154	0.0465895	0.96284	0.980466
WBGene00001670	gpa-8	4.75737	1.74562	1.3486	1.2944	0.195529	0.376542
WBGene00001671	gpa-9	13.1745	2.51839	0.991003	2.54125	0.0110457	0.0435374
WBGene00001672	gpa-10	2.94136	0.799261	1.55933	0.512567	0.608254	NA
WBGene00001673	gpa-11	6.17561	-2.51563	0.996069	-2.52556	0.0115515	0.0451455
WBGene00001674	gpa-12	102.234	0.0977836	0.384217	0.254501	0.799109	0.893683
WBGene00001675	gpa-13	2.07667	-0.642765	1.92609	-0.333715	0.738594	NA
WBGene00001676	gpa-14	5.6328	-0.0658082	0.998533	-0.0659048	0.947454	0.971828
WBGene00001677	gpa-15	5.88149	1.6689	1.25219	1.33279	0.182601	0.359883
WBGene00001678	gpa-16	92.8746	0.183767	0.290906	0.631705	0.52758	0.707235
WBGene00001679	gpb-1	1775.72	-0.361491	0.194218	-1.86126	0.0627076	0.167477
WBGene00001680	gpb-2	147.331	0.304798	0.250247	1.21799	0.223227	0.412366
WBGene00001681	gpc-1	27.2243	-0.263449	0.441866	-0.596219	0.551029	0.724418
WBGene00001682	gpc-2	474.714	-0.396019	0.209094	-1.89398	0.0582281	0.158075
WBGene00001683	gpd-1	103.131	0.244844	0.320133	0.76482	0.444379	0.639225
WBGene00001684	gpd-2	2182.43	-1.0431	0.222857	-4.68056	2.8609e-06	3.66128e-05
WBGene00001685	gpd-3	2287.01	-0.530208	0.18002	-2.94527	0.0032267	0.0160671
WBGene00001686	gpd-4	70.9105	0.0349316	0.294325	0.118684	0.905526	0.951489
WBGene00001687	gpn-1	67.6355	-1.11282	0.41672	-2.67043	0.00757539	0.0321448
WBGene00001688	gpr-1	59.484	-0.392836	0.350827	-1.11974	0.262824	0.458078
WBGene00001689	gpr-2	108.729	-0.582784	0.279159	-2.08764	0.0368302	0.111804
WBGene00001690	grd-1	239.793	0.233195	0.203042	1.14851	0.250759	0.444737
WBGene00001691	grd-2	143.574	1.60688	0.354897	4.52773	5.96208e-06	6.8844e-05
WBGene00001692	grd-3	332.622	-0.627604	0.407428	-1.54041	0.123462	0.274652
WBGene00001693	grd-4	3.05413	-1.31038	1.28756	-1.01772	0.30881	0.510619
WBGene00001694	grd-5	1087.18	0.462596	0.451938	1.02358	0.306032	0.507678
WBGene00001695	grd-6	325.521	2.96923	1.39532	2.12799	0.033338	0.103575
WBGene00001696	grd-7	2.03726	0.188066	1.69282	0.111096	0.91154	NA
WBGene00001698	grd-9	1.33474	2.70754	2.20785	1.22632	0.220077	NA
WBGene00001699	grd-10	278.209	-1.26256	0.52868	-2.38815	0.0169335	0.0611515
WBGene00001700	grd-11	30.0833	2.56846	0.910414	2.8212	0.00478444	0.022105
WBGene00001701	grd-12	26.875	0.138218	0.601759	0.22969	0.818333	0.905225
WBGene00001702	grd-13	166.745	-2.39381	0.593453	-4.03369	5.49068e-05	0.000498586
WBGene00001703	grd-14	612.697	2.10594	1.14305	1.84237	0.0654203	0.172784
WBGene00001704	grd-15	14.2267	1.1493	0.734644	1.56443	0.117716	0.265457
WBGene00001705	grd-16	7.63603	-1.16784	0.835708	-1.39742	0.162286	0.332119
WBGene00001706	grd-17	1.59361	2.96872	2.37801	1.2484	0.211883	NA
WBGene00001707	grh-1	121.473	-0.418579	0.27129	-1.54292	0.12285	0.273627
WBGene00001708	grk-1	157.19	0.517051	0.225855	2.2893	0.0220618	0.075026
WBGene00001709	grk-2	58.744	1.35952	0.389679	3.48883	0.000485133	0.00329665
WBGene00001710	grl-1	9.05683	1.19701	1.21357	0.986357	0.323958	0.52709
[truncated: 14,938 more rows]

## Sheet: 6hrStarvedAllGenesTested
NAME	description	baseMean	log2FoldChange	lfcSE	stat	pvalue	padj
[truncated: 16,322 more rows]

[truncated: 7 more sheets: 16hrStarvedAllGenesTested, HeatBrunAllGenesTested, HSF1BrunAllGenesTested, Hsf1HeatBrunAllGenesTested, PathogenAllGenesTested, RotenoneAllGenesTested, PostDauerStarvedAllGenesTested]
