# Supplementary material for: Mitochondrial succinate dehydrogenase function is essential for sperm motility and male fertility
Source: iScience. 2022 Nov 14;25(12):105573. doi: 10.1016/j.isci.2022.105573 (PMC9709242; doi:10.1016/j.isci.2022.105573)
Supplement: Data S2. Hierarchical clustering gene sets with expression data from each stress condition, related to Figure 8 [file mmc3.xlsx]

## Sheet: ClassI(A+B)
Gene	description	Log2FC_1hr	Padj_1hr	Log2FC_3hr	Padj_3hr	Log2FC_4hr	Padj_4hr	Log2FC_6hr	Padj_6hr	Log2FC_16hr	Padj_16hr	Log2FC_OwStarved	Padj_OwStarved	Log2FC_Heat	Padj_Heat	Log2FC_Hsf1	Padj_Hsf1	Log2FC_Hsf1Heat	Padj_Hsf1Heat	Log2FC_Pathogen	Padj_Pathogen	Log2FC_Rotenone	Padj_Rotenone
WBGene00000618	col-41	-2.74593	7.55238e-09	-1.54927	0.0391732	-3.27762	7.80406e-42	-2.76187	5.41537e-06	-1.56602	0.555838	1.62592	NA	2.29205	1.18e-10	1.63734	7.48735e-40	1.76295	4.27255e-139	0.354087	NA	-0.143873	0.890909
WBGene00000722	col-149	-1.77898	2.91402e-24	-2.2539	1.54291e-32	-3.72504	3.38025e-26	-3.26203	1.1095e-32	-4.25444	1.04e-44	1.1062	0.502765	3.05069	7.73e-20	0.181398	0.00409492	2.12524	0	-2.91095	6.17297e-10	-0.321303	0.00450242
WBGene00002016	hsp-16.2	-3.76126	4.23221e-39	-7.04959	6.37398e-07	-6.01137	3.50067e-22	-8.13157	1.69435e-34	-8.78776	3.02e-32	0.596881	0.71349	7.6426	1.67e-139	-1.65775	1.57899e-05	7.99342	0	2.71569	8.77026e-05	-0.0135259	NA
WBGene00002018	hsp-16.41	-3.41095	2.71796e-41	-7.67397	3.01784e-06	-6.65953	1.48381e-05	-8.32122	1.17419e-33	-8.26836	1.28e-37	-0.455024	NA	7.44453	2.45e-128	-2.20402	6.44528e-11	7.82418	0	1.10111	0.662823	0.14415	NA
WBGene00002026	hsp-70	-4.50367	4.45347e-47	-6.76539	0.0445998	-4.7702	1.95181e-25	-7.50252	5.92419e-39	-6.11386	3.74e-40	1.37796	0.0539197	7.123	6.53e-106	-0.601588	0.106742	7.06358	0	0.04185	0.981097	-0.258742	NA
WBGene00004567	rrn-2.1	-5.17927	0.000829991	-7.62285	4.28781e-12	-7.15218	7.42683e-46	-5.54258	2.04238e-06	-7.17055	1.18e-06	-2.72434	0.0749035	1.25938	0.018213	-0.186811	0.774719	0.619529	0.0022686	1.40509	0.463972	1.12607	NA
WBGene00008028	scl-6	-2.09176	NA	-4.98115	0.00103552	-3.6963	0.00450907	-5.08142	0.00628084	-3.67812	0.00677761	-0.17952	NA	2.18226	0.00639033	-0.695807	0.501869	2.64618	5.52848e-06	-1.28392	0.200091	0.261829	0.164471
WBGene00008944	F19B2.5	-2.13178	1.82053e-14	-3.28525	1.26117e-75	-4.62773	3.79153e-19	-4.71647	2.65772e-33	-5.77997	7.26e-75	1.67626	0.000934776	3.3917	2.55e-36	0.719859	2.99823e-34	0.894293	1.95344e-87	2.13574	1.43018e-22	-0.0409792	0.787595
WBGene00009692	F44E5.5	-2.86664	NA	-4.26471	0.0159985	-6.13554	0.00772099	-6.18652	NA	-5.40127	0.0096754	0.645715	0.544341	8.26654	3.55e-67	-0.428077	0.703128	7.58269	8.90405e-114	NA	NA	NA	NA
WBGene00009787	F46F2.3	-3.43335	4.74026e-53	-4.01122	8.37532e-05	-3.8149	9.17498e-13	-4.69637	1.22842e-15	-5.86722	9.35e-42	1.24019	0.0251341	2.11203	1.55e-08	-0.288524	0.000640626	1.36586	4.22356e-95	-2.60732	0.00127048	0.040927	0.715956
WBGene00011231	R11A5.3	-3.71283	0.000192959	-2.81737	0.000506456	-3.65233	0.000498221	-3.90392	0.000204766	-1.76053	0.0286142	-1.43961	0.0279278	7.08102	2.1e-49	0.647432	0.488493	3.33499	1.21049e-22	-0.104818	0.88782	0.23283	0.137786
WBGene00013007	Y48E1B.8	-3.68807	2.26373e-07	-3.76228	6.28808e-08	-3.24475	1.04587e-06	-4.66906	2.98288e-07	-3.94683	6.65e-08	0.287909	0.745693	2.77941	3.16e-15	0.64662	0.0117266	1.23511	1.6664e-12	-4.40866	2.58018e-17	0.075749	0.63447
WBGene00013207	zipt-2.3	-5.39297	NA	-3.84286	0.000816763	-4.71769	0.00352429	-3.92492	0.00773679	-3.61352	0.00197012	1.06857	0.0504865	2.39278	3.25e-09	1.00241	0.000647979	0.901076	2.96481e-05	-0.546723	0.510169	-0.313381	0.232289
WBGene00014454	MTCE.7	-4.5267	1.78329e-06	-6.08764	0	-5.84044	4.04059e-121	-4.21844	0.00801205	-4.8673	7.75e-65	1.09684	0.101247	5.81422	2.07e-98	0.413745	0.0127977	4.5035	0	0.25998	0.542999	0.570375	1.96217e-06
WBGene00014472	MTCE.33	-4.29131	5.7621e-22	-5.18605	6.49088e-270	-4.81019	3.06227e-53	-3.73612	0.0203309	-4.15037	5.1e-44	0.0655914	0.94953	3.94477	3.96e-45	0.677391	1.20276e-17	2.25096	1.70604e-220	0.610872	0.051735	0.243467	0.0627284
WBGene00015449	ugt-63	-2.6661	3.89275e-08	-1.87418	3.13615e-08	-3.04842	1.7835e-11	-3.39183	4.67725e-05	-2.23333	4.5e-07	1.39032	0.0254035	2.12611	1.51e-09	-0.281605	0.3517	1.49037	7.67167e-14	-2.25646	5.11656e-08	-0.234992	0.00521986
WBGene00018643	drd-50	-1.84643	NA	-1.79598	0.0802632	-5.04249	0.00238389	-6.00877	0.00207581	-7.14106	7.18e-05	0.617969	0.335	1.0796	0.0169903	0.655709	0.000314762	0.480182	0.0032981	0.0951283	0.840496	-0.197973	0.342005
WBGene00019963	R08E5.3	-2.21635	6.87981e-15	-2.66797	1.0578e-37	-3.43892	1.42092e-20	-4.01797	5.32193e-50	-5.43402	3.66e-46	1.42432	0.00382571	0.892497	0.04274	-1.01714	1.83892e-15	0.194986	0.341345	-0.866865	0.0010806	-0.0701797	0.521389
WBGene00020128	R193.2	-2.80073	8.24211e-17	-4.46531	2.38202e-93	-5.54022	1.14607e-25	-3.16983	2.62948e-10	-2.33973	3.87e-10	0.746534	0.340521	-1.4864	0.00637719	-0.628644	5.96749e-44	-1.6027	4.35986e-135	-1.06142	0.00176437	-0.818305	3.75498e-29
WBGene00022382	Y94H6A.10	-2.45295	2.55089e-41	-3.36487	2.04403e-70	-3.53932	2.89621e-32	-4.31405	7.57694e-76	-4.15293	1.24e-62	1.98534	3.11e-05	2.27351	2.4e-16	-1.93958	0	0.760913	1.22532e-32	3.19473	7.60302e-13	-0.3191	7.62567e-05
WBGene00044488	Y54G2A.45	-1.65927	5.24568e-09	-2.61386	3.62156e-19	-3.43477	2.20636e-14	-2.69557	2.86707e-17	-4.30595	1.37e-17	1.26635	0.0344059	0.94137	0.0103354	-0.436116	4.31136e-13	0.526189	6.06668e-18	1.28799	6.16342e-08	0.145344	0.211959
WBGene00044514	R09E12.9	-1.5232	0.119585	-4.8191	9.0906e-05	-4.1461	0.000613414	-3.33663	0.00433981	-2.00196	0.0381483	1.41633	0.130636	1.46072	0.00714434	-0.221608	0.569279	0.0925589	0.852645	0.135501	NA	0.387742	0.053097
WBGene00044644	B0205.13	-0.877274	0.0298328	-1.91658	3.53261e-06	-4.15201	8.04044e-17	-4.64018	0.0187695	-3.9473	2.33e-12	1.59326	0.0126429	1.11	0.0460464	1.55476	4.74697e-20	0.591636	6.30705e-06	-0.356844	NA	2.02636	4.64367e-24
WBGene00045095	mrpr-1	-6.23391	1.54441e-28	-8.01658	4.66039e-18	-6.49779	6.10889e-27	-4.82563	1.16056e-10	-6.41785	9.68e-26	NA	NA	5.80234	0.00588299	NA	NA	3.35702	0.052748	NA	NA	0.305474	NA
WBGene00045238	rpr-1	-5.06817	2.22219e-05	-9.09346	2.76433e-16	-6.57481	4.64695e-34	-4.08306	0.0496527	-5.71133	9.47e-24	0.213376	NA	5.59269	2.4e-11	0.588634	0.743653	3.58248	6.63032e-09	2.22744	NA	1.2233	NA
WBGene00219917	F26D10.24	-5.72905	NA	-4.04956	0.00851137	-3.3915	0.0382889	-2.87939	0.126527	-4.26944	0.0144562	1.91837	NA	4.92108	7.5e-05	NA	NA	3.05093	NA	1.62978	NA	0.354606	NA
WBGene00220000	K02F2.11	-2.7855	NA	-3.92282	0.00940658	-4.57643	0.0199378	-5.51389	NA	-4.80724	0.00714735	1.00249	NA	4.91688	1.35e-06	-0.294251	NA	4.68274	7.78265e-09	NA	NA	-0.207933	0.681835
WBGene00270321	Y41C4A.32	-1.11447	0.174581	-3.45326	2.03942e-08	-3.90426	7.69382e-07	-3.55905	2.48832e-06	-2.12036	0.00859678	2.82338	9.16e-05	1.85126	2.99e-07	1.36015	1.98537e-24	0.62508	5.38399e-10	0.656368	0.140501	-0.148416	0.518272
WBGene00284847	F54D8.10	1.28632	0.0520047	0.322586	0.705885	-4.26183	0.00135186	-6.20482	0.000744313	-7.3368	1.8e-05	-2.45358	NA	2.70666	0.000123984	-0.556052	0.61015	1.37454	0.100117	NA	NA	-0.703208	0.0019248
WBGene00000063	act-1	-0.799973	3.48459e-06	-0.699263	1.30881e-05	-0.656679	0.00802278	-1.00906	1.93772e-05	-1.53759	4.39e-10	-0.169965	0.76953	1.40583	0.00195215	-0.271245	2.06616e-15	0.754318	2.0209e-117	-0.1078	0.609768	0.227281	0.0160763
WBGene00000064	act-2	-0.957417	0.000126643	-0.547518	0.000310799	-0.793472	4.49251e-08	-1.03735	0.000459828	-1.29688	1.27e-05	-1.34169	0.00807849	1.10736	0.00265162	-0.256895	5.9529e-20	0.690661	9.12928e-150	-0.5132	0.000873422	-0.309471	0.000596363
WBGene00000066	act-4	-0.769714	0.000177765	-0.600516	0.000395797	-0.384685	0.0294686	-0.75284	0.0489843	-1.38411	4.64e-07	0.673221	0.143062	0.998847	0.00213488	-0.232815	1.49198e-40	0.918765	0	0.231106	0.216038	0.0442226	0.708582
WBGene00000097	aip-1	-0.694253	0.0104179	-0.480642	0.0500779	-0.796851	0.0159769	-0.805019	0.0276525	-0.692519	0.0365762	-0.323018	0.506783	1.26093	0.000127925	-0.0744172	0.592864	0.165588	0.201906	-0.110866	0.677189	0.34825	7.25624e-06
WBGene00000112	alh-6	-1.02829	5.88223e-07	-0.951725	6.07212e-08	-1.06635	5.07299e-06	-1.12826	2.91929e-06	-1.69621	5.38e-12	-0.129625	0.779671	1.73717	2.96e-09	-0.142502	0.0257856	0.894741	4.04452e-69	-0.354595	0.0752114	-0.123061	0.198042
WBGene00000115	alh-9	-1.31066	8.73681e-08	-1.95316	2.83865e-27	-1.33738	0.000210028	-1.54359	1.76493e-07	-2.34509	1.45e-21	0.203376	0.677317	1.27422	4.24e-05	-0.579427	2.41238e-35	0.741556	7.69033e-58	-0.51629	0.013278	-0.209886	0.00137259
WBGene00000176	aqp-8	-1.34898	6.71177e-08	-1.03732	1.49097e-08	-1.49309	0.00242202	-1.16464	0.000230789	-0.281593	0.365847	0.700999	0.272758	1.96947	6.06e-10	0.542399	0.000100894	1.34797	8.81973e-45	0.453111	0.0392256	0.00989104	0.94038
WBGene00000210	asg-2	-0.562226	0.0194947	-0.857735	3.67933e-06	-0.750602	7.53066e-07	-0.934767	0.0223563	-1.18601	3.99e-05	0.875418	0.0461645	0.981262	0.0378255	-0.43986	4.14741e-23	0.257203	6.84651e-08	-0.480977	0.00724216	0.283043	0.000501885
WBGene00000252	bli-2	-0.204146	0.523653	-1.2457	0.0283081	-0.81263	0.00112489	-1.11011	0.108993	-2.51961	4.53e-10	2.84148	0.027428	1.00067	0.0243056	-0.723797	6.49441e-41	0.695993	1.83836e-33	-0.940626	NA	0.373531	0.378377
WBGene00000377	cct-1	-0.996824	2.68475e-09	-1.03393	3.76741e-13	-0.883881	1.28198e-10	-1.02004	5.69261e-06	-1.09588	1.17e-05	-1.33037	0.0192494	0.848577	0.0149252	-0.0877606	0.116306	0.338393	1.35457e-12	-0.32444	0.0389196	-0.356583	1.66784e-07
WBGene00000391	cdd-1	-0.932433	0.0137857	-1.35761	9.09116e-05	-1.25735	0.000136506	-1.40029	0.00537364	-1.30426	0.00816486	0.797815	0.140711	1.47832	0.000432875	-0.851453	1.83748e-08	0.694514	2.8799e-05	-0.0455588	0.955274	0.0437996	0.802658
WBGene00000557	cnc-3	0.04809	0.952478	-1.52682	0.0319456	-0.983996	0.0152944	-0.787285	0.401225	-2.35613	6.03e-06	0.965679	0.174751	1.15167	0.0269427	-0.219701	0.458895	0.808523	0.000359181	-0.674514	0.447336	0.157564	0.397031
WBGene00000599	col-10	-2.28371	2.55089e-41	-2.52799	5.84213e-08	-1.45579	2.36182e-07	-2.45329	2.12957e-08	-4.27009	4.91e-06	0.95728	0.170172	1.71996	4.29e-06	0.12986	0.0478084	1.52981	5.31683e-257	-0.323772	0.89466	0.308724	0.0425091
WBGene00000616	col-39	-1.33754	0.17664	-0.0890325	0.643024	-0.904716	8.04465e-06	-0.591155	0.543861	-0.569426	0.322753	1.96511	0.0192494	2.32019	6.42e-10	0.0591052	0.205417	1.71706	0	-0.827375	0.14699	0.150112	0.161611
WBGene00000623	col-46	-0.844733	0.042266	-2.11016	0.0334384	-1.5763	3.79674e-07	-1.55708	0.0534681	-2.09457	2.13e-05	0.811025	NA	1.41303	0.0075921	0.318038	0.389163	1.19104	1.46228e-06	1.4966	NA	0.527245	NA
WBGene00000691	col-117	-1.78976	4.04762e-06	-2.0851	6.34047e-07	-1.02453	0.00616648	-1.91934	3.27735e-06	-5.04516	0.0151294	1.25687	0.111437	1.54099	0.00172638	0.0331183	0.874655	1.15877	1.35243e-09	NA	NA	0.592626	0.231327
WBGene00000715	col-142	-1.47006	0.0116786	0.211127	0.292348	-0.992041	0.0023966	-0.309364	0.902787	1.31282	1.11e-05	0.204619	0.778521	2.37048	6.87e-09	0.293408	1.74514e-15	1.78327	0	-0.616197	0.444935	0.0318502	0.807965
WBGene00000717	col-144	-2.00425	5.40994e-33	-1.9989	1.38183e-21	-1.19015	1.78314e-18	-1.83923	1.4197e-05	-3.77058	2.25e-05	1.10042	0.0488543	1.7077	2.42e-05	-0.0931909	0.26315	1.5862	1.01955e-204	-0.297406	0.870166	0.24642	0.0777216
WBGene00000720	col-147	-1.92824	1.77571e-20	-1.09813	3.31451e-07	-1.5857	3.72318e-05	-2.06812	5.78271e-07	-2.20261	7.84e-06	1.50028	0.404489	2.37488	2.42e-08	0.21988	2.42777e-07	1.56131	0	-1.27962	0.0954904	0.0836168	0.596687
WBGene00000733	col-160	-1.29564	0.0153555	0.315345	0.0872969	-0.755614	4.27132e-06	-0.623805	0.494634	0.787593	0.0266834	0.922989	0.0778147	2.40171	3.25e-11	0.263677	5.19779e-30	1.64424	0	-1.79055	0.0191805	0.00987565	0.939559
WBGene00000739	col-166	-2.0962	1.5456e-11	-2.06479	0.00231266	-0.84892	0.000355207	-1.62701	0.0154533	-3.26714	0.000518454	1.45307	0.0148727	1.31396	0.00160808	0.243666	2.05953e-07	1.26848	0	-0.441642	0.268727	0.282557	0.00234291
WBGene00000740	col-167	-1.9312	2.99297e-25	-1.82868	9.51216e-06	-1.08833	4.70192e-12	-2.13999	5.31427e-12	-4.31265	1.67e-16	0.948058	0.189077	1.90827	4.95e-06	-0.0906781	0.485983	1.36216	4.13056e-170	-1.00345	0.783624	0.109203	0.464537
WBGene00000741	col-168	-1.6534	1.28005e-10	-1.18783	4.9696e-06	-0.658249	0.0176647	-1.53203	0.000974004	-4.01489	0.000579653	1.21012	0.212482	2.17353	7.92e-07	-0.165248	0.237061	1.39589	1.48489e-53	-1.00542	0.54836	0.143048	0.637875
WBGene00000742	col-169	-2.59659	2.07362e-47	-2.98442	6.57686e-07	-1.63248	1.36508e-10	-3.06892	2.13271e-09	-5.19427	9.97e-08	0.786703	0.41565	2.55437	6.06e-12	0.35323	0.00260294	1.94546	1.6845e-162	-0.403748	0.802036	0.330523	0.153715
WBGene00000743	col-170	-1.71188	4.90455e-14	-2.61926	5.59335e-07	-1.5589	2.42844e-14	-3.03572	7.11261e-21	-5.41287	2.18e-30	0.973192	NA	1.84179	8.01e-06	-0.498015	0.000399218	1.28033	1.41405e-28	NA	NA	0.563938	0.00321781
WBGene00000749	col-176	-2.04418	5.44084e-06	-3.50375	0.00427099	-2.15035	6.46179e-07	-2.54127	0.0594781	-6.07424	2.07e-11	1.66503	0.0182265	2.51198	9.3e-10	1.26708	1.92154e-17	2.83101	0	0.0932232	0.956283	0.250977	0.42784
WBGene00000802	crt-1	-1.07124	4.58964e-12	-1.45681	1.30432e-24	-0.811683	0.000457144	-0.990181	0.0159014	-1.78707	3.12e-11	-0.0518146	0.916557	1.40534	6.34e-05	-0.159823	2.13321e-13	0.28734	2.83144e-40	0.682483	1.55963e-07	-0.0676356	0.43624
WBGene00000881	cyn-5	-0.876447	4.09921e-05	-1.26926	3.23e-18	-0.82546	1.03052e-09	-1.00394	0.0148861	-1.70665	1.73e-12	0.678665	0.127664	0.97028	0.0280213	-0.445097	1.63829e-50	0.44899	3.5678e-50	0.307593	0.0642499	0.104322	0.134359
WBGene00000882	cyn-6	-1.12353	0.000299735	-2.4645	7.16372e-06	-2.05721	8.44054e-06	-1.66056	0.00257471	-2.87052	6.03e-13	-0.377128	0.609387	0.847367	0.0486676	-0.00341843	0.979855	0.782581	1.38589e-29	0.496738	0.10927	0.104482	0.362409
WBGene00000915	hsp-90	-1.53444	1.07034e-24	-1.40871	2.96029e-16	-1.27287	1.12181e-19	-1.31528	1.25128e-07	-1.60133	2.36e-14	-1.33507	0.0049256	1.48446	1e-06	-0.183897	9.2843e-16	0.568689	5.14976e-164	-0.36424	0.0138546	-0.521271	2.87635e-14
WBGene00000928	dao-2	-0.794174	0.0387231	-2.28629	0.00487839	-1.96479	8.38688e-05	-1.63066	0.0203965	-2.74369	5.08e-07	-0.226084	0.766823	1.30861	0.000568972	-0.0573523	0.457396	1.22591	4.11218e-149	0.94415	0.000339158	-0.0427618	0.710274
WBGene00001000	dim-1	-0.325109	0.285552	-0.862841	3.83248e-06	-0.748129	0.0159	-1.09825	0.000254218	-1.9193	4.48e-12	0.608977	0.183297	1.31271	1.99e-05	-0.231057	4.21529e-12	1.16402	0	-0.325548	0.0498879	-0.127744	0.0675147
WBGene00001031	dnj-13	-1.14566	0.000189961	-1.22726	2.00242e-13	-1.14909	4.16503e-05	-1.37724	1.51624e-09	-1.82814	2.89e-14	-0.918814	0.0408974	1.83964	9.56e-10	-0.591781	1.98825e-23	1.06818	9.22687e-86	-0.45796	0.00190766	-0.172949	0.00704423
WBGene00001064	dpy-2	-0.844423	0.0237359	-2.18685	0.0124798	-1.78067	1.71748e-05	-1.41845	0.0417964	-2.35655	1.91e-06	-0.127596	0.868081	1.14729	0.00160808	0.00251945	0.989655	1.18152	3.99558e-35	0.685757	0.0508511	-0.480304	1.5106e-05
WBGene00001065	dpy-3	-0.947645	0.000632602	-1.79822	0.0438491	-1.27621	0.00532133	-1.15309	0.149042	-1.96689	0.000103573	0.128225	0.865679	1.8485	2.63e-05	0.0466083	0.828627	1.49904	4.81193e-44	0.760747	0.0260098	-0.308341	0.0629229
WBGene00001069	dpy-7	-0.689042	0.0942256	-2.1185	0.01043	-1.57631	0.00377412	-1.17034	0.141657	-2.26179	2.58e-06	-0.139931	0.867528	1.3148	0.000749712	0.0887049	0.583452	1.17759	3.84863e-37	0.812325	0.0166838	-0.39725	0.000582589
WBGene00001070	dpy-8	-0.744616	0.00130663	-1.617	0.0647113	-1.12587	0.00103081	-0.94534	0.234375	-1.73134	0.000965679	2.56092	0.0133749	1.13932	0.00115038	-0.0260389	0.865344	1.25585	4.48848e-59	-0.223896	NA	0.6657	0.00387932
WBGene00001071	dpy-9	-0.754079	0.0832563	-2.20414	0.0119597	-1.59035	0.00172484	-1.19206	0.133303	-2.43699	1.63e-07	1.35748	0.159119	1.43469	0.000123013	0.156931	0.253165	1.08664	1.3584e-32	0.114455	0.947534	0.368987	0.181405
WBGene00001072	dpy-10	-0.584928	0.107185	-1.76316	0.10183	-1.41146	0.0104397	-1.00246	0.233101	-1.82663	9.17e-05	-0.30334	0.643956	1.15262	0.00195215	0.0411059	0.843406	1.20619	3.22571e-29	0.634724	0.0433469	-0.310174	0.00119321
WBGene00001077	dpy-18	-1.02193	2.22152e-08	-1.93395	1.08974e-05	-1.50598	2.94241e-23	-1.43255	0.0228161	-2.56339	3.85e-10	0.357906	0.454579	1.36272	1.84e-05	-0.0407678	0.668014	0.788168	2.58946e-39	0.280204	0.26561	-0.115125	0.200653
WBGene00001156	ech-7	-1.54631	1.97752e-11	-2.13147	3.69009e-30	-2.04376	3.57392e-30	-1.96404	3.17745e-05	-2.10727	1.84e-17	1.60776	0.0161475	1.72316	8.66e-06	-0.188154	0.0384977	0.461641	1.6097e-08	0.621144	0.00772312	0.286001	0.000720919
WBGene00001168	eef-1A.1	-1.28164	7.51092e-06	-0.778164	4.45193e-09	-0.425953	0.001424	-0.591268	0.0666271	-0.692869	0.00350915	-0.744063	0.132309	0.904773	0.040372	-0.0495818	0.00545149	0.457091	1.17956e-175	-0.0906726	0.672514	-0.36141	2.43273e-06
WBGene00001225	eif-3.B	-1.06346	9.17841e-06	-0.975577	9.55333e-11	-0.762721	1.1382e-06	-0.755098	0.000755979	-0.914944	0.000370126	-1.01883	0.057264	0.772546	0.0347596	0.0639953	0.284135	0.523786	9.68503e-33	-0.226497	0.233363	-0.477718	1.73251e-12
WBGene00001240	elo-2	-1.48126	3.1389e-14	-0.77339	4.40328e-07	-1.32198	1.00625e-20	-0.807104	0.177983	-1.36715	3.75e-07	1.27794	0.0187954	0.98139	0.00348438	-0.272406	2.18778e-08	0.128098	0.0275841	0.528105	0.0014897	0.15835	0.0249979
WBGene00001243	elo-5	-1.27369	1.95629e-09	-1.18263	2.13554e-14	-1.87704	4.89426e-23	-0.86986	0.0452445	-0.575855	0.0445943	1.47985	0.00310552	1.08925	0.00061028	-0.725176	6.50647e-109	-0.395769	2.36957e-22	-0.261216	0.198766	0.173446	0.0197718
WBGene00001244	elo-6	-1.4385	1.17245e-16	-1.3187	2.34431e-17	-1.50402	1.98281e-11	-0.647063	0.287833	-0.579407	0.0340257	1.35478	0.0104575	0.749956	0.0363167	-0.642241	1.91467e-139	-0.709796	1.65056e-115	-0.729322	9.16097e-07	0.127184	0.163979
WBGene00001428	fkb-3	-0.331788	0.129546	-1.46109	2.08931e-10	-0.921642	2.20827e-08	-1.17336	0.0743838	-2.40581	9.26e-08	0.484921	0.477098	1.00861	0.0126361	-0.718047	1.38553e-27	0.958545	7.71101e-51	0.00659267	0.991108	0.00734883	0.95471
WBGene00001430	fkb-5	-1.17609	1.37946e-09	-2.13146	0.00684454	-1.69373	4.56387e-05	-1.05515	0.495125	-2.49562	5.63e-07	-0.41732	0.506618	0.976445	0.00817637	-0.375053	2.35801e-05	1.04681	3.00532e-42	0.226717	0.482194	-0.0876938	0.326515
WBGene00001621	glt-3	-0.911222	0.115236	-1.38466	0.000356592	-0.954334	0.0264396	-0.792354	0.192276	-1.23844	0.00889099	1.04217	0.11948	1.16741	0.0364808	0.331173	0.391247	1.0045	0.000115475	0.172054	0.782896	0.10791	0.649467
WBGene00001633	gly-8	-0.809926	0.0011919	-1.91168	1.08623e-17	-1.43943	1.81469e-20	-1.77317	0.00170039	-3.39893	1.1e-17	0.947701	0.100745	1.35015	0.000133223	-0.27063	0.000112916	1.0463	8.44913e-67	-0.933236	0.00147079	-0.0969989	0.395173
WBGene00001684	gpd-2	-0.84371	3.77048e-06	-1.30679	5.34645e-14	-1.0431	3.66128e-05	-1.36762	0.00104016	-1.60321	3.12e-11	1.36605	0.00346828	1.17002	0.00213503	0.0132656	0.806065	0.363676	1.8188e-24	-0.389534	0.027681	0.172931	0.0748821
WBGene00001685	gpd-3	-0.620861	0.0148118	-0.970089	7.92651e-08	-0.530208	0.0160671	-0.81308	0.0549865	-1.01012	3.18e-05	1.36993	0.0034889	1.20308	0.00157973	0.139973	2.24399e-05	0.529021	2.40216e-72	-0.0607731	0.823623	-0.086071	0.398062
WBGene00001702	grd-13	-2.04914	1.19481e-08	-2.22974	0.0323731	-2.39381	0.000498586	-3.31545	5.92778e-13	-4.02664	0.00141093	1.15967	0.0798317	1.46521	0.00157973	0.237375	0.155365	0.968422	8.58761e-15	-1.60391	0.000810195	0.150107	0.469206
WBGene00001724	grl-15	0.05794	0.919316	-1.14536	4.69903e-06	-0.752632	0.00163465	-0.965782	0.126854	-2.07006	1.6e-05	0.375557	0.59621	1.04883	0.00457237	-0.368637	0.00380513	0.661185	2.19949e-08	0.533628	0.573118	-0.126693	0.771836
WBGene00001749	gst-1	-0.68004	0.000740406	-1.04799	1.23503e-09	-1.49188	8.35469e-16	-1.48266	7.38993e-08	-1.5599	7.2e-10	-0.229542	0.631632	0.972534	0.0100484	-0.518218	1.4405e-28	0.0825224	0.20802	0.127567	0.560469	-0.0199325	0.842135
WBGene00001768	gst-20	-2.13862	7.2335e-12	-2.25025	3.8848e-09	-1.10358	7.09878e-05	-1.81206	6.43134e-07	-2.80837	2.1e-11	0.267632	0.68594	0.900045	0.049214	-0.349424	2.14097e-05	0.827567	7.79294e-29	1.78406	1.04318e-12	0.0548043	0.715054
WBGene00001774	gst-26	-1.73884	4.59238e-06	-1.81793	2.06343e-19	-1.99432	1.19029e-16	-1.89285	2.64558e-11	-2.31149	2.33e-13	1.42674	0.00808711	0.989795	0.0255186	-0.51661	3.6095e-14	0.444295	9.59028e-10	-1.26359	1.14272e-06	0.209574	0.0354011
WBGene00001775	gst-27	-1.39617	2.87901e-08	-1.52535	4.03651e-13	-1.88032	4.92356e-20	-1.3657	0.000753242	-2.42739	1.32e-13	1.42568	0.00647485	1.11269	0.0094081	-0.427648	1.22238e-12	0.412277	3.24227e-11	-0.889953	0.000236852	0.250236	0.00232655
WBGene00001784	gst-36	-0.748162	0.00456081	-1.14079	4.66119e-08	-1.46516	8.46688e-11	-1.30226	0.000901952	-1.92839	8.75e-11	1.14908	0.0266956	0.918476	0.0154795	-0.449131	1.41485e-09	0.238865	0.00525785	-0.134923	0.718695	0.145071	0.163788
WBGene00001790	gst-42	-0.586797	0.0420751	-0.822476	0.00206546	-0.820393	0.00297524	-0.649082	0.359997	-1.77584	3.48e-07	1.53771	0.00456793	0.916694	0.0116099	-0.546597	1.07903e-11	0.574859	3.60221e-12	0.344779	0.183225	-0.129379	0.220108
WBGene00001915	his-41	-0.312539	0.380364	-1.05706	3.17963e-07	-0.513867	0.0364221	-0.556063	0.261716	-0.852437	0.0060301	0.648207	0.160919	0.862517	0.027687	-0.219753	0.0166067	1.24422	3.08032e-71	0.741814	0.000333507	-0.00786847	0.956212
WBGene00001935	his-61	-2.29832	4.04762e-06	-1.41162	0.000106903	-1.53824	0.000651887	-1.11764	0.135018	-3.49555	5.02e-13	-1.53928	0.0223828	1.3456	0.0108426	-0.0542787	0.901087	0.523174	0.0888281	-0.172981	0.679035	-0.153062	0.492173
WBGene00002005	hsp-1	-1.77957	6.77384e-08	-1.36315	4.88791e-22	-1.44873	5.06533e-25	-1.47169	4.95173e-14	-1.58379	5.21e-11	-1.18028	0.0351367	1.35789	0.000123013	-0.520738	2.85172e-134	0.309263	2.23376e-44	-0.554949	6.87219e-05	-0.330827	0.00016428
WBGene00002007	hsp-3	-1.09654	7.42836e-08	-1.73912	4.64855e-37	-1.48904	3.86364e-11	-1.57924	2.66254e-05	-2.31799	9.86e-17	0.381354	0.427072	1.03506	0.00131609	-0.641458	8.64129e-174	0.320882	1.72595e-39	0.302915	0.0904072	-0.283627	4.69981e-05
WBGene00002008	hsp-4	-0.268895	0.465259	-0.575412	0.000184426	-0.690157	1.42553e-06	-0.826547	0.00111609	-1.31803	1.63e-07	-1.06883	0.0416548	1.49464	5.3e-07	-0.223614	2.62997e-07	0.350377	4.61018e-17	-0.299205	0.0732616	-0.112469	0.214888
WBGene00002021	hsp-17	-1.06604	0.000106675	-2.74449	1.17204e-38	-2.62443	1.90169e-28	-2.67497	6.16902e-18	-2.80305	9.12e-16	2.07325	0.000105433	1.37182	5.76e-05	0.989522	1.4676e-33	0.367659	1.78867e-07	2.06593	8.04068e-17	0.339478	0.000285869
WBGene00002060	ife-2	-1.31893	2.65158e-06	-1.47019	2.5133e-12	-1.22066	4.98614e-07	-1.21511	2.91603e-05	-1.55584	1.98e-06	0.413859	0.362244	0.931543	0.0167358	0.110319	0.320761	0.473956	3.09076e-08	0.202925	0.474098	-0.0988289	0.289483
WBGene00002110	ins-27	-1.21091	0.00463756	-1.52127	6.7851e-05	-1.21706	0.00714859	-0.841982	0.297036	-1.86268	0.000143275	1.21298	0.103703	1.48784	0.00346687	0.410683	0.0674685	1.02095	1.62814e-10	0.141665	0.831628	0.453128	0.0801839
WBGene00002116	ins-33	-1.3117	0.14291	-2.58563	5.3735e-12	-0.935993	0.0111394	-1.09913	0.115318	-2.67482	6.08e-10	0.530798	NA	1.88526	0.000231826	-0.0438826	0.943003	0.858412	0.0216496	-0.80294	NA	0.430126	0.0571042
WBGene00002127	inx-5	-1.06343	0.000475554	-1.46326	9.68492e-14	-1.09817	0.000663445	-1.17658	0.00284113	-1.74121	1.78e-07	0.40296	0.466117	0.769054	0.0487149	0.061447	0.667907	0.556094	4.68727e-09	0.116099	0.775014	-0.192029	0.0321667
WBGene00002134	inx-12	-0.979606	1.14686e-06	-1.24528	6.74395e-09	-0.924685	0.000284037	-1.03322	0.0142178	-1.81588	8.81e-07	0.258608	0.595461	1.00885	0.00596092	-0.0930334	0.241364	0.812779	1.7678e-44	-0.244629	0.26895	-0.0153021	0.884427
WBGene00002135	inx-13	-0.808639	0.00118099	-1.33825	5.94919e-10	-0.972319	2.99957e-05	-1.09282	0.00901257	-1.95687	2.1e-08	0.348507	0.461846	0.754971	0.0460907	-0.0138606	0.906029	0.650372	3.02979e-22	-0.149029	0.581744	-0.1594	0.0447284
WBGene00002262	ldh-1	-1.16026	4.72585e-09	-1.54953	1.83968e-18	-1.7043	7.82615e-09	-1.83247	5.08826e-10	-1.98188	9.86e-12	0.481965	0.308168	1.58876	1.77e-05	0.258499	0.00096297	0.54424	4.20149e-17	-0.68767	7.19855e-05	0.0848561	0.349306
WBGene00003057	lon-3	-0.49071	0.0167213	-1.50566	0.00405861	-1.314	1.57758e-13	-1.68507	0.00241798	-2.89405	5.68e-10	0.782921	0.439294	1.09281	0.00702013	-0.523772	2.15768e-13	0.673186	1.80458e-21	-0.200514	NA	0.272508	0.214532
WBGene00003148	mbf-1	-0.71666	0.00321167	-0.375719	0.0416965	-1.21867	3.07814e-14	-1.31273	9.77905e-09	-1.53612	5.2e-09	-0.809178	0.079188	0.879999	0.0359842	-0.104296	0.145753	0.0011793	0.991316	0.897299	1.841e-07	0.120839	0.101891
WBGene00003175	mec-12	-1.14938	2.44681e-05	-1.00691	2.22124e-05	-0.618298	0.0222459	-0.844398	0.0181243	-1.06538	0.000668536	0.783842	0.09378	0.992598	0.00346687	-0.337386	1.71954e-06	1.19657	9.0324e-91	-0.350802	0.264775	-0.0246018	0.857154
WBGene00003485	mua-6	-1.41828	3.14565e-12	-1.6998	8.18449e-14	-1.15355	0.000756462	-1.35527	0.0161609	-2.22524	2.14e-12	1.27118	0.0117146	1.70863	1.3e-08	-0.0622295	0.537448	1.58184	3.27846e-173	-1.20058	3.69151e-08	-0.324161	3.90242e-05
WBGene00003495	mup-2	-0.797854	5.22031e-06	-0.916101	3.79272e-11	-0.44297	0.00891932	-1.20965	2.71118e-07	-2.05046	1.06e-14	0.964563	0.0402059	1.39367	1.52e-05	-0.159243	1.11532e-07	1.04326	0	-0.332799	0.0471543	-0.103622	0.267686
WBGene00003517	nac-1	-1.44389	4.51915e-05	-1.11117	9.37516e-06	-1.08377	0.00367832	-0.880995	0.00921887	-0.0365558	0.94185	0.716573	0.217535	1.72909	2.87e-06	0.790864	6.69856e-05	0.825133	4.55088e-08	-0.214594	0.724319	-0.0960113	0.4541
WBGene00003729	nhx-1	-1.45234	0.00160818	-1.12443	0.00662713	-1.10602	0.0123006	-0.990059	0.0752521	-0.95793	0.0445793	1.25554	0.0607921	0.973367	0.049214	0.169396	0.57942	0.538237	0.0202512	-0.160104	0.88156	-0.197985	0.317248
WBGene00003762	nlp-24	-1.02238	3.91505e-08	-0.946085	2.23907e-07	-2.18242	4.00752e-31	-1.97277	0.00119652	-2.551	4.52e-08	0.513279	0.411678	0.967247	0.020341	-0.656453	1.56799e-49	0.709672	9.97965e-58	-1.42213	4.73193e-09	0.148575	0.648021
WBGene00003764	nlp-26	-1.6939	9.77513e-05	-1.17359	0.00632956	-1.84926	0.00432088	-1.77198	0.0116119	-0.916481	0.162389	-0.0758419	0.933134	1.6351	0.000336105	-0.739642	2.9942e-10	1.02666	1.43914e-19	-0.104067	0.947534	0.193056	0.370124
WBGene00003769	nlp-31	-0.0291671	0.975652	-1.34877	2.45894e-06	-0.859474	0.00932105	-0.871608	0.00798042	-1.6016	0.000404003	0.169422	0.820852	1.07261	0.0274276	-0.243102	0.119898	0.363378	0.0108568	0.421594	0.548108	0.0677085	0.665957
WBGene00003891	osm-11	-0.90739	6.14719e-05	-0.763274	0.000132671	-0.797444	1.17844e-08	-0.768249	0.00875712	0.0261767	0.941785	1.25352	0.00618397	1.34578	2.94e-05	0.563303	6.79151e-45	0.820949	4.22873e-151	0.252475	0.209629	0.283891	0.000818718
WBGene00003931	pat-4	-0.605095	0.0796001	-0.811059	0.000718859	-0.585983	0.0150097	-1.00705	0.0077675	-1.39403	2.61e-05	0.417773	0.394968	1.05447	0.00245964	-0.209377	0.0802362	0.951015	1.47828e-24	0.142303	0.698268	-0.167358	0.165056
WBGene00003934	pat-10	-0.502916	0.0951886	-0.882259	1.96894e-10	-0.51291	0.0187683	-0.967538	1.03984e-06	-1.49092	5.74e-09	0.600049	0.354599	1.14189	0.00369152	-0.302663	4.78152e-48	0.416015	1.46414e-87	-0.00129188	0.997085	-0.200693	0.00112143
WBGene00003962	pdi-1	-0.748138	0.00085264	-0.919108	2.43806e-10	-0.729772	1.4355e-06	-0.750264	0.0343904	-1.27983	1.08e-08	-0.819771	0.116562	0.980312	0.00864783	-0.219314	1.83858e-08	0.537213	1.88253e-51	-0.129373	0.544827	-0.0687663	0.430674
WBGene00003963	pdi-2	-1.28158	2.04993e-16	-2.02388	4.29259e-26	-1.71783	8.10642e-11	-1.59126	0.00669458	-2.58338	9.28e-13	0.378582	0.402309	1.29646	2.01e-05	-0.6569	1.39505e-177	0.756817	1.74046e-232	0.329536	0.0653588	-0.263893	2.08812e-05
WBGene00003964	pdi-3	-0.747295	9.14401e-06	-1.29757	1.06044e-22	-1.09068	2.06865e-16	-1.32559	5.32683e-05	-1.94423	2.43e-18	-0.235542	0.646147	0.787534	0.0255186	-0.287028	1.95941e-31	0.240179	2.65652e-22	0.29331	0.0638759	-0.0935858	0.176459
WBGene00003995	pgp-1	-2.50789	1.9676e-06	-2.0071	2.43844e-12	-2.25652	9.81105e-16	-1.76455	2.10386e-07	-0.77571	0.163978	1.861	0.0111316	1.64849	2.45e-05	1.32613	1.01099e-24	0.9162	1.97199e-24	-1.77526	9.96386e-07	-0.419108	0.00109173
WBGene00004358	rhr-1	-1.23698	0.00017008	-0.915864	3.10814e-08	-1.05855	1.57341e-10	-1.02036	0.00869026	-0.403915	0.140591	1.18528	0.0203139	0.777079	0.0350098	-0.423731	3.55751e-27	0.220086	5.55785e-07	0.343534	0.0666386	0.0569712	0.521389
WBGene00004409	rla-1	-0.647371	0.00409961	-0.568244	0.000472187	-0.40716	0.00346174	-0.607064	0.0969053	-1.05833	6.26e-05	-0.497212	0.277908	1.20339	0.033113	-0.229973	1.47235e-24	0.454976	3.72289e-99	-0.297898	0.0597795	0.107648	0.345696
WBGene00004412	rpl-1	-1.12917	6.99433e-06	-0.962256	1.21247e-13	-0.424071	0.0223884	-0.648525	0.125094	-0.777391	0.00164438	-0.498594	0.293915	1.07249	0.0336114	-0.259935	2.27793e-34	0.428443	6.84823e-93	-0.257857	0.106776	0.0192108	0.895674
WBGene00004416	rpl-5	-1.33237	9.18273e-06	-1.10815	4.13211e-16	-0.824062	7.3235e-10	-0.916401	0.0039054	-1.04516	6.23e-06	-0.530878	0.286403	1.03182	0.0350971	-0.183662	9.81302e-20	0.469064	1.44725e-145	-0.261096	0.117261	-0.0963566	0.440474
WBGene00004419	rpl-7A	-1.357	0.000203048	-0.820429	3.78824e-08	-0.691582	3.57946e-07	-0.793194	0.0462094	-0.819112	0.00127756	-0.583666	0.237409	1.0073	0.0479652	-0.283461	1.03435e-32	0.438026	6.47521e-86	-0.22001	0.197029	0.0981434	0.388558
WBGene00004421	rpl-10	-0.96348	2.90206e-09	-0.896753	3.70714e-12	-0.620654	1.93727e-05	-0.711994	0.0234421	-0.948386	0.000128824	-0.424954	0.432827	1.02901	0.0382715	-0.339251	4.13775e-79	0.446011	6.35727e-142	-0.192437	0.260415	0.0808856	0.401719
WBGene00004423	rpl-11.2	-1.20448	7.32288e-13	-1.34632	9.23246e-16	-0.884263	2.22348e-05	-1.01901	0.0147081	-1.3525	1.32e-05	1.23125	0.0543004	1.19367	0.0167265	-0.175791	2.14319e-12	0.596464	3.10547e-138	0.255932	0.150392	0.0494211	0.631927
WBGene00004428	rpl-16	-1.05049	2.92231e-08	-0.87994	1.4678e-10	-0.608615	2.05992e-06	-0.73108	0.0274163	-0.782813	0.000794196	-0.495503	0.274563	0.997422	0.0482943	-0.207759	4.82055e-24	0.471128	2.94371e-129	-0.218547	0.187229	-0.0740151	0.478984
WBGene00004430	rpl-18	-1.40612	4.77823e-05	-0.699891	8.74924e-06	-0.556255	4.04798e-05	-0.691773	0.082638	-0.798763	0.000604928	-0.445953	0.335373	1.11787	0.0413134	-0.183935	3.26956e-14	0.445228	8.53877e-89	-0.15027	0.404456	-0.0263716	0.818674
WBGene00004433	rpl-21	-1.00896	0.000440739	-0.545914	0.00162887	-0.391641	0.00480952	-0.511788	0.243141	-0.519813	0.0278788	-0.557872	0.221523	1.06782	0.0467796	-0.193703	1.18326e-14	0.441667	2.53886e-88	-0.288507	0.0611102	0.0685072	0.459528
WBGene00004436	rpl-24.1	-0.949557	4.72224e-06	-0.607707	0.000318752	-0.425881	0.00530372	-0.489212	0.203634	-0.653266	0.00760887	-0.441245	0.33415	1.05057	0.0463014	-0.204165	1.51918e-22	0.448278	1.9626e-113	-0.174169	0.319591	0.0999937	0.260611
WBGene00004440	rpl-26	-0.854321	2.54097e-05	-0.69167	2.84449e-05	-0.383758	0.0290297	-0.592301	0.128258	-0.705135	0.0038085	-0.318593	0.534827	1.05964	0.0479497	-0.294825	6.68452e-34	0.382134	2.61067e-55	-0.290375	0.0658638	0.128057	0.293638
WBGene00004447	rpl-33	-1.08895	6.36241e-05	-0.619488	0.000230135	-0.459126	0.00416629	-0.572905	0.131486	-0.817072	0.000382472	-0.390574	0.407831	1.10257	0.0478115	-0.245082	1.07077e-17	0.407574	3.3253e-61	-0.205887	0.21746	0.275309	0.0115664
WBGene00004448	rpl-34	-1.09143	1.21113e-06	-0.53284	0.00248183	-0.454835	0.0026021	-0.590813	0.134296	-0.760196	0.00270923	-0.459381	0.330895	1.20454	0.0221683	-0.233321	0.000931864	0.506535	2.79805e-17	-0.163305	0.378616	0.203721	0.321053
WBGene00004456	rpl-43	-0.825189	0.0431253	-0.732988	1.30174e-07	-0.382247	0.00979704	-0.579355	0.0651944	-0.791569	0.00720518	-0.256123	0.636368	0.986591	0.0491443	-0.203201	3.86391e-15	0.265368	1.67199e-24	-0.3956	0.00827787	0.236876	0.00635504
WBGene00004471	rps-2	-0.875574	2.17708e-08	-0.831973	1.56945e-08	-0.50759	0.00264311	-0.686667	0.0487776	-0.965987	9.02e-05	-0.12544	0.81821	0.970545	0.0252852	-0.571868	1.13381e-51	0.5728	2.07234e-47	-0.251757	0.119102	-0.135409	0.20395
WBGene00004472	rps-3	-0.998565	1.56621e-10	-0.879147	1.94692e-10	-0.640026	5.87463e-05	-0.759874	0.0341514	-1.04003	7.78e-05	-0.7225	0.195645	0.976474	0.0409484	-0.265951	2.07806e-36	0.462795	5.90281e-111	-0.211738	0.202072	-0.031407	0.781668
WBGene00004474	rps-5	-1.05221	9.8739e-07	-0.933376	1.3143e-12	-0.55498	0.00557234	-0.794304	0.00532659	-0.732674	0.00144412	-0.427269	0.362867	1.08097	0.0402542	-0.202838	2.64624e-21	0.475823	7.33061e-123	-0.220148	0.187067	0.0416131	0.72124
WBGene00004476	rps-7	-0.847302	5.96743e-08	-0.764336	2.42662e-06	-0.507857	0.000882791	-0.630906	0.0473902	-0.781778	0.000521681	-0.597337	0.180191	1.0736	0.0399267	-0.137743	2.40701e-11	0.432429	9.82371e-109	-0.232488	0.152038	-0.00415038	0.975804
WBGene00004478	rps-9	-1.01273	1.32378e-10	-0.862934	2.95042e-09	-0.710351	3.30067e-07	-0.886426	0.00298638	-1.13062	1e-05	-0.742234	0.213841	1.14185	0.0246999	-0.280035	1.01788e-34	0.404006	1.09056e-70	-0.207099	0.215913	0.057012	0.559796
WBGene00004479	rps-10	-1.1022	1.28876e-05	-0.671948	4.90859e-05	-0.419004	0.0048873	-0.612563	0.141383	-0.764918	0.00200631	-0.443902	0.343538	1.11007	0.0378769	-0.23565	4.29259e-22	0.463288	8.07781e-89	-0.204064	0.221345	0.133362	0.116959
WBGene00004482	rps-13	-0.921048	8.56738e-09	-0.849368	8.85701e-10	-0.567758	1.49988e-05	-0.710895	0.0310074	-1.00716	5.39e-05	-0.356626	0.441276	1.0797	0.0403209	-0.123927	7.65341e-06	0.406688	8.3025e-55	-0.256937	0.12252	0.206383	0.0266617
WBGene00004483	rps-14	-1.0538	2.27628e-10	-0.7965	1.56398e-08	-0.590113	3.10097e-05	-0.693805	0.0225901	-0.871874	0.00073607	-0.523959	0.313531	1.07572	0.0460842	-0.209247	1.11709e-20	0.341808	4.54567e-56	-0.139492	0.450276	0.134773	0.164797
WBGene00004485	rps-16	-0.983848	1.25644e-08	-0.879879	1.72835e-10	-0.621028	1.26957e-05	-0.763444	0.0142617	-1.06065	7.2e-05	-0.608062	0.291321	1.20951	0.0197005	-0.271916	1.67646e-30	0.489654	3.36229e-101	-0.252523	0.132172	0.165412	0.099075
WBGene00004487	rps-18	-1.07154	5.65673e-12	-0.850711	1.96752e-08	-0.759972	5.47144e-08	-0.815685	0.00250063	-1.09132	6.21e-06	-0.529189	0.248457	1.1057	0.0408096	-0.268987	1.70849e-34	0.389673	1.632e-76	-0.287415	0.0663466	0.0162033	0.875783
WBGene00004490	rps-21	-1.06071	5.13926e-05	-0.513607	0.00643746	-0.413699	0.00804142	-0.626593	0.157401	-0.784761	0.00180204	-0.415349	0.416046	1.16724	0.0473564	-0.209578	2.9001e-13	0.334232	3.55584e-30	-0.3883	0.00943088	0.255975	0.210927
WBGene00004495	rps-26	-0.89244	2.22047e-06	-0.681007	4.77055e-05	-0.574488	0.000629519	-0.677486	0.0631257	-0.993014	3.77e-05	-0.536473	0.23991	1.08875	0.041762	-0.286283	2.57904e-32	0.46203	9.51019e-90	-0.245734	0.128547	0.0958953	0.700323
WBGene00004999	spp-14	-0.814325	0.000259881	-0.516113	0.0244928	-0.422036	0.00993493	-0.268806	0.700575	-0.676285	0.0123244	1.0241	0.0504621	1.0895	0.0456652	-0.222103	5.31662e-16	0.462986	4.73099e-68	-0.193566	0.35828	0.241005	0.00137314
WBGene00005002	spp-17	-0.966057	1.50838e-07	-1.49609	1.26895e-25	-1.62986	2.50349e-13	-2.13351	1.86651e-16	-3.37007	1.44e-41	0.917672	0.136579	1.05795	0.0474514	-1.26128	4.15817e-218	0.142246	0.0125936	-0.533045	0.0433127	-0.00215314	0.987502
WBGene00005017	sqt-2	-0.319289	0.12273	-0.721022	0.00315121	-0.365602	0.014593	-0.739416	0.289441	-2.09989	4e-06	2.58032	0.0290875	1.30488	0.000634149	-0.387151	1.0537e-11	0.850796	1.16407e-60	-0.378441	NA	0.400782	0.006664
WBGene00006366	sym-1	-1.31125	6.09024e-06	-2.27949	0.0375421	-1.93615	0.000926903	-1.06281	0.502201	-2.25772	8.68e-06	-0.30988	0.620006	0.796664	0.0384525	0.167747	0.0589486	0.974415	1.11256e-51	0.84081	0.000882825	-0.448968	6.6836e-08
WBGene00006408	tag-18	-0.597917	0.0185195	-0.664404	9.0906e-05	-0.579604	0.0127838	-1.14973	0.00741308	-0.961383	0.000171079	0.480945	0.348403	1.20752	0.000576364	-0.326301	3.32052e-10	0.812544	4.6173e-66	-0.085245	0.789846	-0.0194385	0.896232
WBGene00006452	heh-1	-0.354966	0.389404	-0.507079	0.0382151	-0.45952	0.0268621	-0.893351	0.00994826	-1.75933	9.45e-10	0.510762	0.453798	0.854797	0.0493678	-0.397831	7.66392e-20	0.512966	2.79019e-31	0.239328	0.353302	0.330061	6.47411e-06
WBGene00006528	tba-1	-1.04714	0.000269943	-0.728622	3.5112e-07	-1.12127	2.67809e-13	-0.912265	1.18193e-05	-0.849765	0.0076865	-1.43539	0.00768403	1.00131	0.00871665	0.170892	1.12724e-05	0.726263	5.29621e-106	-0.298916	0.106319	-0.215155	0.00829478
WBGene00006529	tba-2	-1.08475	5.35429e-05	-0.932792	3.95323e-11	-1.17296	3.63761e-17	-1.22318	2.44897e-07	-1.19992	3.43e-06	-0.763841	0.114697	0.891747	0.0257062	0.127915	4.65111e-07	0.472279	3.61197e-89	-0.264998	0.149093	-0.177955	0.0288929
WBGene00006584	tni-1	-0.442472	0.137578	-1.33124	1.21247e-13	-0.921195	6.34731e-07	-1.88787	5.57138e-11	-3.03212	2.32e-14	0.262978	0.659035	1.24206	9.9e-05	-0.319599	5.68115e-06	1.20809	5.29637e-97	-0.201448	0.653596	-0.117755	0.196287
WBGene00006634	tsp-8	-1.12776	0.000646185	-1.58085	2.45228e-10	-0.9894	0.0419152	-1.37524	5.12034e-05	-1.58891	1.68e-06	0.315935	0.680671	1.0781	0.00426625	-0.345446	0.00353548	0.93272	2.81968e-20	-0.223642	0.733676	0.29307	0.00811442
WBGene00006728	ubq-2	-0.631137	0.000142074	-0.677991	1.13575e-05	-0.60417	0.000136481	-0.659077	0.0400914	-0.832641	0.000911239	-0.393483	0.401729	1.0422	0.049214	-0.229523	5.21057e-24	0.4047	1.06194e-78	-0.335787	0.0269289	0.13961	0.188695
WBGene00006760	unc-23	-0.817178	0.00106473	-1.27752	8.31162e-12	-0.799432	0.00334589	-1.27318	0.00399848	-1.68793	2.68e-08	1.4825	0.00893957	2.45969	1.33e-13	0.43615	7.32302e-07	1.16558	4.69703e-72	0.444307	0.107991	-0.301604	0.00296569
WBGene00006787	unc-52	-0.940539	4.50337e-07	-0.816416	0.000223708	-0.612505	0.0016561	-0.831363	0.0849092	-1.73903	4.25e-06	0.612199	0.364237	1.14277	0.0197005	-0.143093	0.000161388	1.39943	0	-0.398076	0.0518395	-0.441326	1.14256e-11
WBGene00006863	gyg-1	-0.803205	0.00151843	-1.0492	6.71352e-09	-0.937394	0.0013774	-0.88566	0.000334552	-0.609594	0.0810189	1.34025	0.00661502	1.24818	9.5e-05	0.121722	0.0679127	0.850584	3.57168e-64	-0.391095	0.113381	-0.11497	0.196436
WBGene00006947	wrt-1	0.0394097	0.949418	-1.63677	0.00566402	-0.960575	0.000788673	-1.09224	0.0969029	-1.98982	9.18e-05	-0.108726	0.882886	0.802651	0.04295	-0.425457	0.00169729	0.819606	3.36992e-11	0.0328303	0.9882	-0.478276	0.00344455
WBGene00006956	wrt-10	-0.964133	0.0138221	-2.22588	0.0371196	-1.92521	0.000746969	-1.21726	0.373723	-2.3535	3.45e-06	-0.172609	0.818515	0.813393	0.0363329	0.289704	0.00289699	0.795945	2.16945e-24	0.716073	0.0243502	-0.131582	0.190447
WBGene00007142	ttr-18	-0.89787	0.0182108	-1.50468	3.11304e-10	-1.01933	0.039641	-1.40549	4.9281e-05	-2.13133	6.77e-14	1.87485	0.00143551	1.09254	0.0065923	-0.104732	0.103694	0.868464	1.5779e-70	-0.748814	0.00353874	0.11432	0.195736
WBGene00007236	C01G10.9	-1.63316	2.85246e-06	-1.88798	1.09478e-09	-1.6115	1.14495e-07	-1.36096	0.0207676	-1.95666	3.44e-08	0.910875	0.0919474	1.09092	0.00522618	-0.189587	0.255758	0.401838	0.00859113	0.118658	0.850726	0.0359462	0.818228
WBGene00007261	lron-3	-0.50321	0.177104	-1.04156	4.15594e-05	-0.604118	0.0468137	-0.735113	0.0677561	-0.896409	0.0107148	0.62606	0.210983	0.775478	0.0464611	-0.00536027	0.974193	0.660884	5.51888e-13	-0.0395576	0.936034	-0.119678	0.221015
WBGene00007350	sucl-1	-0.799455	6.22846e-05	-0.948223	4.81709e-10	-0.538357	0.00148646	-0.798463	0.0885246	-1.38471	1.12e-06	0.925509	0.0291863	0.941681	0.00852443	-0.472524	8.65246e-28	0.718042	1.76247e-67	0.0298815	0.931162	-0.0958909	0.240091
WBGene00007402	ugt-60	-0.589374	0.179274	-1.04458	0.00747625	-0.93932	0.0118847	-0.920892	0.150911	-1.36561	0.00197878	1.31758	0.0282728	1.23557	0.00204389	-0.16921	0.447058	1.12241	2.65848e-14	-0.467643	0.461056	-0.178397	0.146643
WBGene00007474	C08H9.15	-0.492041	0.356123	-0.110675	0.799322	-1.16168	0.00487721	-0.493563	0.365228	-0.493037	0.326663	1.46361	0.0130985	1.04531	0.02191	-0.0382721	0.89598	0.915975	3.25563e-08	-0.340131	0.443516	0.273727	0.0167089
WBGene00007630	har-1	-0.995462	3.91444e-07	-1.30686	8.61118e-17	-1.83257	2.16079e-30	-2.12912	1.04097e-17	-2.52867	2.37e-25	0.0975255	0.849269	0.960162	0.0268176	-0.502642	2.02618e-37	0.348282	5.97659e-16	-0.546906	0.000393092	0.0867229	0.339059
WBGene00007736	igdb-2	-1.46564	0.000243829	-2.04708	4.41267e-19	-1.15154	0.00185126	-1.02298	0.025645	-1.39538	9.19e-05	-0.393057	0.441709	0.989512	0.0198744	0.372926	0.02517	1.06544	1.78032e-19	0.0125597	0.983213	-0.827962	2.9473e-20
WBGene00007836	C31C9.2	-1.18093	1.18355e-07	-2.03056	5.31594e-31	-1.88787	6.60328e-19	-2.10766	2.28789e-05	-2.57476	4.26e-14	1.03296	0.0980056	1.05731	0.00258975	0.314546	3.29089e-06	0.739357	3.02498e-41	0.357518	0.169511	0.072527	0.461085
WBGene00008132	gale-1	-0.443249	0.127276	-0.814709	2.98776e-05	-0.814538	0.00121702	-0.64202	0.132402	-1.02676	0.000341603	0.703768	0.117107	1.62727	8.81e-08	-0.261601	9.35999e-07	0.533934	6.13511e-27	0.0291817	0.928877	0.0246635	0.81446
WBGene00008205	sams-1	-0.566782	0.00514615	-0.891381	0.0742886	-0.91367	0.00240866	-0.939124	0.0175472	-1.41203	1.64e-06	1.12427	0.0470347	1.63254	9.46e-07	-0.140034	8.31334e-05	1.16028	0	-2.9066	3.34539e-75	-0.0853697	0.211
WBGene00008245	fipr-10	-1.91987	0.0405956	-1.73471	0.00209766	-2.05266	0.0107746	-1.44286	0.434187	-1.05148	0.188716	-0.160714	NA	1.5437	0.00102808	-0.391609	0.213573	0.671427	0.0213703	0.266068	NA	0.0770541	0.865203
WBGene00008375	D1054.8	-1.53909	3.50625e-07	-1.82267	2.3933e-13	-1.89983	6.82513e-14	-1.91667	4.39815e-08	-1.81662	1.33e-08	1.54863	0.00565889	0.920907	0.0114892	-0.918797	1.5937e-16	0.308094	0.0409747	-0.650562	0.131394	0.0473053	0.703799
WBGene00008405	ttll-12	-0.859102	0.000796789	-0.790636	0.000293568	-0.688028	0.00432416	-0.639734	0.0350017	-0.751076	0.0177507	-0.930953	0.0562486	1.73138	2.48e-08	0.00272437	0.979739	1.01185	2.79194e-85	-0.281896	0.149093	-0.35875	3.63919e-07
WBGene00008506	tkt-1	-1.38709	0.000204788	-1.52239	5.08334e-31	-1.54985	1.02849e-29	-1.5961	3.54054e-15	-1.64246	3.48e-13	-0.0893939	0.889121	0.875836	0.013662	-0.634306	5.38707e-81	0.409957	1.42395e-29	-0.313258	0.074012	-0.279536	5.80268e-05
WBGene00008546	gfat-1	-0.51749	0.238822	0.103706	0.699059	-0.839411	0.000155882	-0.435311	0.421546	-0.0844624	0.894531	-2.05133	0.00145167	1.04667	0.00189295	0.743921	2.15874e-29	0.437001	2.74217e-14	-0.411572	0.0173947	-0.466684	1.29659e-11
WBGene00008563	F07H5.13	-0.335159	0.683355	-1.62399	0.00584326	-1.46426	0.0276134	-1.00453	0.268635	-0.445748	0.723389	-0.272292	0.668063	1.44829	0.00135101	0.108389	0.798207	0.689488	0.0143136	0.58951	0.0147517	-0.134455	0.416128
WBGene00008577	F08G2.5	-1.87744	1.28074e-05	-2.55359	2.77346e-12	-2.4909	8.63737e-07	-2.4862	3.56034e-07	-1.69751	0.000111807	2.40501	0.000916637	2.60897	2.21e-11	2.91608	3.43653e-97	1.72887	6.14712e-171	4.77038	9.23286e-15	0.286374	0.478481
WBGene00008583	ugt-65	-2.70704	0.000317333	-1.91963	0.00158307	-1.65611	0.00839677	-1.22744	0.0766811	-1.55865	0.0671076	0.873999	0.124869	1.27546	0.000584263	0.491753	0.000720915	0.447532	0.000596579	-0.10409	0.928877	0.0152436	0.96132
WBGene00008607	F09B12.3	-1.39657	1.9657e-09	-2.25826	4.42603e-41	-1.81614	3.20348e-24	-1.87835	9.95449e-08	-2.40178	7.11e-15	1.31902	0.0116594	0.979746	0.00332006	-0.0090802	0.908165	0.481197	2.97596e-25	-0.41099	0.119504	-0.230711	0.00205868
WBGene00008712	F11E6.9	-0.717441	0.196758	-2.66597	0.000161897	-2.01946	0.00097645	-1.61241	0.0387554	-2.24043	9.88e-07	0.237669	0.819322	0.934061	0.0463913	-0.00816786	0.981174	0.533152	0.012414	0.436387	0.714529	-0.450375	0.338205
WBGene00008986	F20G2.2	-1.31177	2.12502e-06	-1.21269	2.65727e-08	-1.14944	1.75279e-05	-1.18798	2.00591e-05	-1.56757	2.74e-07	0.388403	0.419974	1.18412	0.00298955	-0.373191	0.000199224	0.408433	6.91383e-05	0.236846	0.363275	0.157968	0.063703
WBGene00009090	fipr-3	-1.26592	0.014711	-0.760072	0.112593	-1.67181	0.000103076	-1.54704	0.20958	-1.02768	0.268333	0.127826	0.925747	1.35976	0.00830389	-0.543632	0.0697804	1.04861	4.07555e-05	-0.389071	NA	0.123301	0.681908
WBGene00009161	cox-7C	-1.07772	0.000194888	-0.43961	0.0378136	-0.522129	0.0180609	-0.796179	0.0761326	-0.847909	0.00350258	0.0816114	0.877839	1.02678	0.0397333	-0.369635	3.03668e-21	0.193788	8.70072e-06	-0.260336	0.141183	0.15876	0.113265
WBGene00009453	F36A2.3	-0.682836	0.0448795	-1.52486	4.37418e-17	-0.791882	0.000485309	-0.63902	0.061705	-0.973893	0.00127589	1.28707	0.0166745	1.63182	9.24e-08	-0.110366	0.252311	0.815525	1.33924e-30	-0.166852	0.729228	0.00180937	0.988779
WBGene00009454	F36A2.7	-0.707457	0.00364636	-0.415081	0.0164312	-0.440641	0.00540643	-0.604219	0.0548381	-0.594208	0.0152734	0.0176013	0.975436	1.14647	0.0257378	-0.295758	2.58856e-20	0.356859	1.40377e-28	-0.0624542	0.796686	0.0763136	0.494852
WBGene00009493	hrg-4	-2.64452	0.0024385	-2.34491	0.00126668	-2.95128	0.000200307	-0.859604	0.517969	-0.540072	0.518683	1.13342	0.0438537	1.56872	4.04e-06	-0.671909	2.82827e-07	-0.212478	0.282297	-1.43737	0.213603	-0.0154308	0.952517
WBGene00009620	fip-5	-1.2653	0.0149102	-1.85723	1.60154e-08	-2.33135	1.66721e-05	-2.26671	8.50183e-05	-2.97993	3.56e-13	0.418788	0.589232	1.17303	0.0174831	-0.594359	0.000640226	0.434083	0.0249554	0.272808	0.608816	0.476553	0.033342
WBGene00009621	fipr-21	-0.723273	0.00780178	-0.878498	9.52315e-05	-1.42395	2.26581e-05	-1.31089	2.80122e-06	-1.7164	4.88e-08	0.762213	0.268876	1.31529	0.00123467	-0.566293	8.53107e-39	0.719585	1.89508e-65	-0.738049	0.00714297	0.25289	0.241174
WBGene00009628	tatn-1	-1.11606	0.00409966	-1.57537	0.000401418	-2.44691	1.06573e-14	-1.55324	0.00758756	-1.57338	3.85e-07	1.37037	0.0186623	1.41935	4.85e-06	-0.469406	1.52908e-11	1.74384	3.29382e-224	-0.0442727	0.903776	0.102385	0.157313
WBGene00009688	F44E5.1	-1.32818	8.47722e-06	-0.716315	3.18999e-05	-0.69456	0.00047914	-0.973426	0.0113348	-1.04481	2.02e-05	0.0789135	0.872812	1.06698	0.0297956	-0.355436	7.61895e-18	0.333958	1.59019e-17	-0.221068	0.23299	0.317971	9.49669e-05
WBGene00009824	gpdh-1	-2.28371	2.58423e-08	-1.74503	1.87723e-13	-2.60005	6.3158e-09	-3.2303	2.11054e-10	-3.43276	5.95e-11	1.01828	0.074006	1.08901	0.0111412	0.583971	0.00363861	0.589487	0.000475821	-1.40822	0.135109	-0.367879	0.001642
WBGene00009925	F52B11.2	-0.740425	0.00538814	-0.884498	4.65866e-05	-0.970346	5.72116e-06	-0.927973	0.00231839	-1.32979	4.79e-05	-0.563768	0.219395	1.30015	0.000162632	-0.00414556	0.981174	0.0309127	0.855353	-0.403163	0.115229	0.0589123	0.530435
WBGene00010052	F54D5.7	-0.804431	0.000127046	-1.04214	4.12515e-09	-0.768779	7.5996e-05	-0.715364	0.00751036	-0.59196	0.0341814	-0.100431	0.836869	0.988111	0.00468005	-0.318611	2.10988e-07	0.579708	7.86466e-23	-0.249484	0.25264	-0.0940192	0.238874
WBGene00010225	ttr-31	-1.03414	0.0123431	-1.86383	4.77997e-18	-1.64364	0.000503605	-1.64309	7.67216e-06	-2.68782	1.65e-10	1.68068	0.00284058	0.975696	0.013378	-0.340681	0.000161896	0.777764	1.23908e-20	-1.21896	0.00598099	0.260835	0.0103255
WBGene00010266	dct-18	-1.17385	1.49561e-06	-1.29742	4.78606e-16	-1.48641	2.58567e-29	-1.53878	7.44543e-11	-2.2623	6.45e-14	0.781276	0.148402	0.90728	0.0272034	-0.788242	9.68656e-139	0.0328161	0.528289	0.116974	0.663585	0.0672608	0.464954
WBGene00010274	F58G6.3	-1.08882	0.00122288	-1.43819	1.5576e-05	-3.09181	1.56115e-14	-2.65354	3.24598e-07	-3.75683	1.66e-18	1.00654	0.0478279	1.40338	2.84e-05	-1.30716	2.01971e-40	-0.20193	0.227395	-1.72112	0.000164219	0.398792	0.00178488
WBGene00010277	F58G6.7	-0.996915	8.393e-05	-1.40005	5.83315e-11	-2.46081	3.38025e-26	-2.13905	5.12029e-11	-3.11496	8.71e-20	1.15392	0.0470016	0.780716	0.0324288	-1.48508	9.88113e-112	-0.221765	0.0451014	-1.69872	3.45691e-07	0.126395	0.426024
WBGene00010296	dgat-2	-1.95056	2.85307e-08	-1.63797	1.10311e-15	-1.68929	1.17809e-10	-1.76585	2.40273e-11	-2.1786	4.8e-12	1.96096	0.000335334	2.56085	8.41e-17	1.30142	2.17285e-21	0.855862	7.3782e-18	0.239735	0.590466	-0.215931	0.0774558
WBGene00010317	idh-1	-1.34443	1.07046e-17	-1.39752	4.03425e-24	-1.44818	1.7628e-05	-1.17074	0.00067326	-1.55287	1.69e-12	0.371465	0.419614	0.792707	0.0319069	-0.370169	3.86263e-32	0.0740939	0.0820884	-0.388522	0.0173481	0.0312603	0.714841
WBGene00010470	cdr-4	-1.9398	6.72079e-15	-2.60958	3.92661e-40	-2.41837	1.95384e-33	-3.08277	3.07325e-21	-2.6817	9.44e-22	2.34847	1.13e-05	0.808744	0.0366072	-1.65342	1.34956e-123	0.198543	0.0853227	2.34079	1.34635e-26	0.815991	8.03023e-16
WBGene00010556	rack-1	-1.00322	1.35666e-06	-0.955366	8.56624e-14	-0.59442	4.40339e-06	-0.775049	0.0155634	-0.927332	9.73e-05	-0.423906	0.376239	0.97958	0.04274	-0.164454	4.58639e-15	0.468662	1.72025e-138	-0.169915	0.325744	-0.105163	0.383247
WBGene00010579	K05C4.2	-0.884375	6.88561e-06	-1.02692	3.89653e-11	-1.05155	2.1922e-10	-1.47193	1.2736e-09	-2.13718	1.32e-21	-0.462741	0.391339	0.951379	0.0115415	-0.250009	3.1609e-05	0.479913	5.26081e-16	-0.0627191	0.821301	0.208382	0.00450172
WBGene00010595	haao-1	-0.579158	0.161077	-0.962559	0.000340559	-1.74613	0.000145948	-1.16448	0.0707249	-0.996563	0.012612	0.68092	0.170491	1.51578	1.95e-06	-1.03184	1.53159e-36	1.11269	2.04746e-42	-0.558328	0.148697	0.034358	0.799659
WBGene00010759	cysl-2	-1.86338	4.74838e-10	-3.41484	2.104e-59	-2.31377	4.11154e-32	-3.088	1.34641e-10	-3.88352	2.9e-17	0.590953	0.199822	2.02322	5.97e-09	1.20654	3.35227e-52	0.715088	3.5698e-32	0.592491	0.0555402	0.143154	0.144288
WBGene00010984	nkat-3	-0.67012	0.0325846	-0.99582	9.76853e-06	-0.995917	0.000136619	-1.34838	0.00077323	-1.54852	9.99e-06	-0.126357	0.802581	0.912778	0.0174439	-0.429308	0.000176888	0.315087	0.0118884	-0.188315	0.568216	-0.0503458	0.629442
WBGene00011110	prdx-3	-0.733243	0.000463793	-0.862426	2.08941e-08	-0.788967	1.75917e-05	-0.929939	1.28706e-05	-1.35579	8.27e-09	-0.620188	0.167585	0.868135	0.038609	-0.0828729	0.178359	0.308453	4.67114e-09	-0.274853	0.148588	0.123311	0.180117
WBGene00011128	adk-1	-0.842411	2.85117e-07	-1.22637	7.81946e-21	-0.947946	2.28918e-11	-1.22421	2.46092e-06	-1.46624	1.14e-11	-0.181673	0.707056	0.822898	0.0200443	-0.225426	1.12438e-11	0.506363	9.23331e-60	-0.317584	0.0699807	-0.0964534	0.251075
WBGene00011300	R107.5	-0.134314	0.69464	0.0327544	0.923453	-0.518553	0.0387582	-0.399319	0.456687	-0.433229	0.248155	-0.947765	0.0586142	3.19871	8.75e-32	-0.32755	4.60993e-08	1.92093	0	-0.463746	0.0049267	0.12318	0.155784
WBGene00011474	aldo-1	-1.05527	1.8972e-08	-1.0374	5.17154e-09	-0.80935	0.00891932	-1.11854	0.00171924	-1.4533	3.52e-08	1.13494	0.0170332	1.32901	0.000188118	0.0981131	0.0628807	0.696337	1.3609e-57	0.0586383	0.829321	0.212576	0.0151217
WBGene00011694	T10G3.3	-0.878039	0.0156134	-1.25177	3.40956e-05	-0.889023	0.00752845	-0.602802	0.37285	-2.19309	4.67e-06	1.48305	0.020388	1.8993	3.46e-08	-0.600057	1.76209e-05	0.967918	2.07689e-13	-1.34509	0.00712923	0.105201	0.354251
WBGene00011753	T13F3.6	-0.544471	0.180001	1.03398	1.76232e-05	-1.65111	0.000544649	-1.11772	0.243837	-1.23268	0.000230252	0.714623	0.170866	1.23889	0.000811581	-1.17988	5.77076e-57	0.123803	0.3076	-4.18556	4.07398e-10	0.240536	0.000876573
WBGene00011831	T19B10.2	-0.257285	0.291916	-1.04763	1.04459e-07	-0.677654	8.92876e-07	-1.22287	0.032178	-2.6752	3.2e-11	1.34976	0.0718315	1.00111	0.0026836	-0.24338	2.85476e-05	1.18773	6.33099e-139	0.200688	0.447045	-0.0466546	0.625063
WBGene00011884	enol-1	-0.723548	0.000156379	-0.879587	1.1473e-09	-0.883517	7.95055e-06	-1.05511	3.95162e-06	-1.24155	1.29e-07	-0.234673	0.653565	0.876545	0.011856	0.000114207	0.99802	0.507444	2.85425e-92	-0.323638	0.0712581	-0.046074	0.622457
WBGene00012007	T25B9.1	-0.820148	0.0466796	-0.805783	0.0106273	-0.906484	0.0171936	-0.554386	0.188896	-1.28484	0.00370362	0.847806	0.173374	1.65088	9.95e-08	-0.745614	5.47513e-12	1.21355	3.54788e-34	0.326933	0.533544	-0.0492489	0.689264
WBGene00012101	zip-10	-1.09181	0.221794	-1.37198	0.0062734	-1.75788	0.000885899	-1.84833	0.011524	-1.54688	0.00711669	2.50667	8.82e-07	1.92297	1.94e-06	2.03162	5.12e-35	1.50453	2.5845e-62	2.58497	2.4299e-23	-0.0218081	0.957976
WBGene00012123	T28D6.3	-0.268813	0.705517	-0.211309	0.577256	-1.18158	0.000215809	-0.459667	0.52056	-0.690761	0.153003	-0.125116	0.885562	0.94008	0.0174439	-0.077506	0.451569	0.321986	0.000101558	-1.0325	0.000536196	0.479155	6.59209e-09
WBGene00012255	lpr-6	-0.735333	0.0437826	-2.28686	0.0147807	-1.81262	0.000132948	-1.01651	0.248356	-2.06323	5.92e-05	0.106695	0.879516	1.11276	0.00244418	0.169731	0.303216	1.13844	3.0472e-27	0.516541	0.279224	-0.633738	1.06947e-06
WBGene00012635	Y38H8A.1	-0.617181	0.0945634	-1.66779	5.70468e-06	-1.028	0.000909587	-0.99819	0.147747	-1.88694	0.000993499	-0.198678	0.818678	1.03935	0.0338084	0.0624136	0.851047	0.868413	8.87921e-06	1.21118	0.203417	-0.0173522	0.970289
WBGene00012680	Y39B6A.21	-1.15968	0.153006	-1.3863	0.0483576	-2.32027	0.00887215	-2.41692	0.0303037	-3.88432	7.87e-05	1.09161	0.0658487	1.70712	2.09e-05	-1.27479	1.24303e-07	0.707963	0.0214473	-0.100347	0.92834	0.134943	0.263538
WBGene00012722	Y39G8B.1	-0.936222	8.06733e-06	-1.40324	1.1473e-09	-0.736963	2.74053e-05	-1.03372	0.0650089	-1.64457	1.77e-07	1.07757	0.0226623	0.88876	0.0359842	-0.214767	0.00087865	0.497147	7.53672e-17	-0.150937	0.604337	-0.08991	0.321451
WBGene00012738	eif-3.J	-1.21799	3.51685e-06	-1.02626	2.31737e-08	-1.24204	6.00712e-10	-1.42459	1.54406e-08	-1.44372	2.28e-06	-0.770702	0.118776	0.948392	0.047267	0.0195967	0.830947	0.34603	1.6117e-08	-0.302403	0.0784725	0.0949883	0.355036
WBGene00012758	Y41C4A.12	-1.57398	0.00206957	-1.61463	0.000181716	-1.32858	0.00647823	-0.530055	0.437454	-0.627501	0.220262	0.861078	0.176987	1.00114	0.0387912	0.437098	0.0183907	0.412523	0.0152343	0.345653	0.594568	0.213302	0.289146
WBGene00013074	hmit-1.2	-1.40679	0.00267016	-1.42716	4.18292e-05	-1.24198	0.0108515	-1.81937	0.000266486	-2.47579	4.39e-08	0.16913	0.865679	1.83638	0.00328862	1.15701	0.0050997	1.03381	0.000311073	-0.611156	0.14314	0.00215516	0.988779
WBGene00013083	Y51A2D.18	-1.224	0.00087485	-1.72467	1.71349e-12	-1.82773	3.57376e-09	-1.88624	2.6846e-05	-2.75431	5.08e-15	0.919589	0.0883769	1.18018	0.000516402	-1.03078	5.50289e-17	1.27602	1.27957e-26	-0.772779	0.0461191	-0.232146	0.0203755
WBGene00013136	tmem-189	-0.611439	0.059184	-0.851388	7.45004e-05	-0.90505	0.00042656	-0.662046	0.0751083	-0.743711	0.0363381	1.44302	0.00382624	0.951163	0.00897459	0.0761499	0.567589	0.254351	0.0196292	0.461228	0.191571	0.313915	0.000310059
WBGene00013169	Y53F4B.23	-2.35434	0.001595	-2.26355	2.56064e-05	-1.94145	0.000953512	-1.27805	0.0486489	-0.575205	0.355384	2.03657	0.0079985	2.53471	3.02e-08	0.379278	0.371117	1.38381	5.28884e-08	-1.25509	NA	0.477372	0.013403
WBGene00013263	txdc-12.1	-0.378154	0.0460685	-1.51836	3.97965e-16	-1.29151	1.36344e-09	-1.5353	0.00896477	-2.9484	2.57e-11	-0.0554471	0.952853	1.14405	0.000954177	-0.549982	2.90153e-23	0.801578	1.33949e-50	0.22816	0.549141	0.0465221	0.677301
WBGene00013765	cdkr-3	-0.86039	0.0204274	-0.918379	2.93985e-05	-0.995818	4.98637e-05	-0.84767	0.0315601	-1.42705	9.2e-07	-0.68762	0.140755	0.830641	0.0436982	-0.0645137	0.56523	0.245424	0.00833131	-0.274326	0.208583	-0.0422633	0.68628
WBGene00013947	ZK228.4	0.217419	0.533881	0.0186478	0.959336	-2.5286	1.65123e-06	-1.96609	2.73559e-06	-0.933383	0.0171405	1.21809	0.0145675	0.826597	0.0220666	-1.14096	2.73045e-45	0.0720527	0.636357	1.15292	1.00582e-07	0.12335	0.358626
WBGene00014244	ZK1307.1	-1.17065	3.53469e-05	-2.11089	4.70238e-28	-1.6651	1.2119e-09	-1.29361	0.00596808	-2.43347	3.46e-16	0.836772	0.121168	1.44061	3.27e-05	-0.389659	6.23023e-15	0.513793	9.46587e-23	-0.172702	0.571718	0.113964	0.229424
WBGene00014562	Y17D7B.7	-0.22827	0.487826	-1.24867	9.56298e-10	-1.7011	5.31433e-12	-1.52731	0.000378608	-1.18352	0.00388807	1.74211	0.0307725	0.811493	0.0442966	1.42233	2.06847e-94	0.276976	1.77657e-06	-1.32156	0.219077	0.264445	0.31585
WBGene00015064	B0228.7	-0.562752	0.00836641	-1.22906	1.8684e-12	-0.760226	6.44693e-05	-0.62941	0.0677558	-0.597178	0.0247404	0.146122	0.761609	0.911914	0.0274276	-0.0266556	0.809307	0.0680486	0.521125	-0.264558	0.370997	0.170076	0.0908489
WBGene00015168	pdi-6	-1.29331	6.87981e-15	-1.96142	1.0998e-42	-1.71266	2.14908e-14	-1.68981	3.83756e-07	-2.37889	1.42e-16	0.332215	0.433035	1.17399	0.000173894	-0.456158	1.19453e-33	0.219717	1.37777e-07	0.366975	0.0237143	-0.149668	0.074595
WBGene00015196	B0454.5	-1.49118	0.00405085	-1.28147	0.00259544	-1.02438	0.0286043	-1.09532	0.0405665	-1.00256	0.0603797	1.03545	0.122612	1.65568	9.4e-05	-0.178397	0.125609	1.0952	3.13694e-33	-1.22942	0.194338	0.0859782	0.658163
WBGene00015298	rml-4	-1.15827	0.0213697	-2.58675	3.17606e-05	-1.71493	2.06393e-05	-1.22995	0.115318	-2.6752	2.58e-07	0.131674	0.849517	1.03911	0.00528127	0.0651499	0.720875	1.1225	8.01786e-29	0.351897	0.420882	-0.536387	4.82047e-08
WBGene00015514	nlp-77	-0.673591	8.43135e-05	-0.561316	0.00409054	-1.00271	1.00467e-13	-1.35568	2.32601e-07	-1.61792	1.7e-06	0.905243	0.051562	1.34009	0.00177094	-0.160979	2.41857e-10	0.659432	4.24956e-176	-0.729291	1.2286e-07	0.202141	0.0095671
WBGene00015660	catp-3	-0.150073	0.745899	-0.342749	0.226161	-0.831498	0.0426208	-1.57403	2.4535e-06	-2.05738	0.00425938	2.64884	2.74e-06	1.07721	0.0180531	-0.215917	5.02426e-06	0.495928	2.9957e-29	0.664461	0.014364	-0.449426	0.00307812
WBGene00015781	rml-3	-0.300497	0.485834	-1.74358	9.49332e-14	-1.02759	0.000355157	-0.720165	0.384989	-1.53772	0.00251618	-0.347962	0.650744	1.18724	0.00260325	0.3832	0.016819	1.27851	1.19605e-32	0.604121	0.272337	-0.495325	0.000517313
WBGene00015802	kynu-1	-1.3897	1.22432e-08	-1.6609	2.9709e-11	-1.50721	1.16009e-08	-1.39301	9.8236e-06	-2.41806	5.01e-11	1.00522	0.0531569	1.30194	2.64e-05	-0.767069	2.18616e-37	0.900538	3.74862e-49	-0.674382	0.00714492	-0.176801	0.0206651
WBGene00015814	oatr-1	-0.906399	3.78103e-05	-0.91942	3.84969e-09	-1.07482	6.20504e-13	-0.863759	7.37229e-05	-1.18742	1.11e-06	0.373885	0.431466	0.969933	0.00427114	-0.261517	7.88892e-11	0.275427	2.25537e-11	-0.377851	0.0677195	-0.0949351	0.206634
WBGene00015829	math-15	-1.20979	NA	-2.0432	0.0709001	-2.64568	0.047598	-0.504705	0.743198	-0.971256	0.441331	1.04105	NA	1.63276	0.000825234	2.62639	1.3353e-35	0.400383	0.00657997	0.666678	NA	-0.201428	NA
WBGene00015954	C18B2.3	-0.773312	0.0145773	-1.08956	9.34328e-07	-0.730279	0.0363597	-1.07038	0.00242249	-1.76395	1.98e-05	0.973033	0.0655821	1.36044	4.35e-05	-0.0690304	0.493884	1.05073	1.05977e-58	-0.291476	0.452904	0.00332793	0.983272
WBGene00016250	hsp-110	-1.79964	1.69664e-13	-1.7751	1.18439e-35	-1.98925	2.5455e-41	-2.07643	4.28901e-19	-2.55468	7.05e-22	-1.14198	0.0496666	2.20537	3.95e-12	-0.0483603	0.317774	1.71562	0	-0.623909	2.02789e-05	-0.612341	2.38839e-18
WBGene00016283	zmp-3	-1.15621	0.00110487	-1.28723	8.32566e-08	-1.02959	0.0489926	-1.34444	1.66242e-05	-1.44755	0.000103665	1.38201	0.0264381	1.5113	1.37e-05	0.286805	0.0655113	1.04041	3.35427e-21	-0.115317	0.875974	-0.149662	0.289623
WBGene00016659	C45B2.2	-1.36218	1.12497e-07	-1.68714	4.00685e-12	-2.59495	3.04982e-05	-3.67242	5.23773e-32	-5.1066	2.83e-39	1.23893	0.183416	1.51268	8.94e-05	-0.410069	0.0043642	1.57639	4.74835e-48	-0.893117	0.471387	0.0142261	0.954427
WBGene00016797	C50A2.3	-1.81074	0.000410209	-1.25149	0.0160723	-1.59575	0.0010362	-1.83309	0.0262168	-1.25556	0.0180798	1.34444	0.0153337	1.31272	0.0463915	1.06157	0.0577943	0.194166	0.606983	-0.987147	0.0173637	0.403455	0.00139523
WBGene00016877	C52D10.3	-1.29765	7.39189e-05	-2.31144	7.94947e-21	-2.21802	6.91039e-23	-2.48188	1.96758e-05	-4.99989	6.01e-28	2.28262	9.16e-05	2.25725	4.38e-13	0.359573	0.00443069	1.52832	7.061e-76	-1.70229	3.54182e-06	-0.746003	6.11297e-11
WBGene00016934	mboa-3	-1.71325	8.58185e-16	-1.61048	8.08213e-13	-1.08935	0.000221965	-1.15226	0.00323947	-1.62868	5.7e-08	0.940017	0.061811	1.02409	0.00715974	0.672379	4.77104e-10	0.462392	1.58183e-06	0.829373	0.000369712	-0.0787171	0.420437
WBGene00016995	acly-1	-1.55812	6.73478e-09	-1.25561	4.21319e-13	-1.412	1.98696e-12	-1.48593	2.51234e-08	-1.90309	1.81e-14	-0.0229826	0.97033	0.909168	0.0297288	0.078339	0.365008	0.73453	1.64162e-34	0.418813	0.0106314	-0.507989	2.29235e-11
WBGene00017163	dnpp-1	-1.57571	1.96195e-11	-1.67638	2.15435e-28	-1.87658	6.70882e-35	-1.80636	2.32172e-15	-2.05021	4.62e-18	0.102517	0.850629	0.796413	0.0264782	-0.613049	9.26326e-30	0.309577	5.8119e-07	-0.0422846	0.898764	-0.199619	0.00739996
WBGene00017166	aldo-2	-0.907295	2.57471e-06	-0.926849	7.6155e-12	-0.659491	3.88848e-07	-0.72565	0.0119274	-0.535011	0.0432464	0.526731	0.253696	1.07254	0.0129284	-0.280514	5.72724e-27	0.291091	4.36242e-28	0.0413728	0.882468	-0.13206	0.0872986
WBGene00017201	grsp-4	-0.878871	0.0586545	-2.28367	9.34192e-14	-1.5684	0.00419846	-1.76783	0.000748251	-2.74635	8.94e-13	0.363866	0.502258	1.40832	0.000577801	-0.287248	0.0211919	0.796266	8.68003e-14	-0.64262	0.199442	0.211596	0.452699
WBGene00017340	F10D7.3	-1.41172	0.00158412	-0.901301	0.00152756	-0.981126	0.00510181	-0.849894	0.0868866	0.050297	0.916081	0.0458108	0.949355	1.66742	1.02e-05	0.848051	1.33271e-06	1.15515	3.15346e-21	0.761621	0.102137	0.0665439	0.734842
WBGene00017506	F16B4.4	-0.615927	0.00211633	-0.109458	0.683528	-1.66105	3.30082e-05	-1.16809	0.0298427	-0.878045	0.0191239	1.158	0.0545643	0.934644	0.0450569	-0.259539	1.09235e-11	0.450872	5.859e-36	0.329482	0.2337	0.182705	0.0156226
WBGene00017567	F18E3.11	0.290722	0.446053	-0.684668	0.00638763	-0.935118	0.000102975	-1.41832	0.0143831	-1.93191	0.000404419	1.01121	0.0555338	3.52015	1.01e-24	2.10997	1.58655e-23	1.28512	5.74055e-27	-3.40216	3.89399e-15	0.286924	0.0672353
WBGene00017703	F22E5.1	-0.882532	0.140178	-0.925002	0.088583	-2.00734	0.00137346	-2.01899	0.00139934	-2.23771	0.000215958	0.434752	0.438784	1.32608	0.000306825	-0.647906	0.00102041	0.493117	0.0373083	-0.881254	0.121317	-0.124672	0.53918
WBGene00017719	ldp-1	-1.42751	2.8523e-07	-1.48345	1.09927e-17	-1.55429	8.66954e-11	-1.34772	0.00360885	-1.70035	6.45e-14	0.480028	0.34296	1.16227	0.000242134	-0.433095	2.14123e-20	0.472924	5.41909e-23	-0.381175	0.0490186	0.0213239	0.80613
WBGene00017759	sucl-2	-0.748495	0.000898561	-0.666931	7.89374e-05	-0.462562	0.0131109	-0.747426	0.00215918	-1.32209	5.13e-07	-0.395539	0.421238	0.931821	0.0113509	-0.403003	1.17801e-12	0.468724	5.51807e-16	-0.335539	0.0776127	-0.0138505	0.905732
WBGene00017962	fbxa-72	-0.0635855	0.872433	-1.71082	1.0531e-11	-1.39602	0.00949705	-2.03118	1.43017e-06	-3.4335	6.79e-20	0.360513	0.499419	1.85508	2.72e-07	-0.328094	0.218421	0.868187	5.43471e-05	-2.68852	3.61537e-22	-0.000396488	0.997647
WBGene00018250	F40H3.2	-0.376503	0.702304	0.495453	0.372728	-1.42302	0.0484442	-0.894486	0.51234	0.0344468	0.973007	1.2906	0.0438306	1.11853	0.0039213	-1.02625	1.07887e-16	0.609621	1.43568e-05	-2.41201	0.000587928	0.017452	0.927741
WBGene00018271	ctsa-1.1	-0.336508	0.378094	-0.829743	6.41097e-09	-0.976773	1.29962e-13	-1.25662	1.19855e-10	-1.29833	1.33e-09	-0.0859644	0.865957	0.858116	0.0138386	-0.442137	1.36767e-50	0.968778	1.37212e-254	0.0213208	0.946442	-0.0973851	0.165607
WBGene00018293	F41E6.12	-0.337965	0.374114	-1.38334	1.35226e-05	-0.89158	0.00750744	-1.03123	0.0766773	-2.50588	1.28e-06	1.69582	0.00724738	1.75337	2.66e-07	-0.0987555	0.676748	1.04545	3.37581e-13	-1.11175	0.0212453	0.133095	0.202955
WBGene00018398	sptl-2	-1.64384	2.45885e-05	-1.38589	1.05959e-08	-1.99931	7.48902e-17	-1.35173	3.75971e-05	-2.15681	2.8e-09	1.67246	0.00486239	1.70382	6e-08	0.428306	7.40611e-06	0.454407	9.14463e-08	1.42912	3.72395e-12	-0.073568	0.591749
WBGene00018465	F45E1.4	-1.0793	0.0059254	-1.67064	6.89794e-12	-0.792986	0.00171036	-1.41276	0.000158062	-2.39869	2.7e-14	0.664157	0.251924	1.05172	0.00366208	-0.0707008	0.690414	0.188494	0.244467	0.398558	0.558637	-0.220876	0.263198
WBGene00018682	aagr-4	-0.415397	0.0669651	-1.46007	4.46063e-13	-0.768386	1.13913e-05	-0.823335	0.244928	-2.11508	2.53e-07	0.40015	0.454183	0.938324	0.0314961	-0.0250979	0.811704	0.99436	2.2764e-63	-0.246994	0.526307	-0.354649	5.23736e-05
WBGene00018701	pccb-1	-1.01738	7.54498e-08	-1.04119	1.34463e-10	-0.583732	0.0363683	-0.666546	0.0890391	-0.826704	0.00114131	0.286393	0.550787	0.718799	0.0494309	0.0192064	0.713109	0.410236	5.87637e-34	-0.0727673	0.79837	-0.229263	0.00164097
WBGene00018744	F53B3.6	-1.29372	0.000287022	-2.21212	0.000975411	-1.41869	0.000378606	-1.44088	0.093371	-3.10525	1.48e-11	1.54357	0.0114645	2.25416	2.95e-09	0.262187	0.346962	1.54036	2.44743e-21	-1.81937	0.000738636	-0.0420664	0.838488
WBGene00018765	mpc-2	-1.03725	4.8997e-05	-0.843189	2.11998e-05	-1.06527	2.62883e-08	-1.07536	4.0047e-05	-0.558566	0.0547461	0.316068	0.508072	1.00029	0.016877	-0.106437	0.271014	0.360499	1.07238e-05	-0.517598	0.00153818	0.295899	2.05393e-05
WBGene00018811	pmt-2	-0.922296	4.51786e-05	-1.34342	2.27901e-12	-1.26953	8.66406e-13	-1.69152	7.89192e-09	-2.21894	1.64e-20	1.2067	0.0239913	1.21024	0.000199964	-0.994188	2.6174e-239	1.027	1.71079e-246	-1.21149	3.786e-14	-0.0530871	0.49465
WBGene00019021	F57H12.6	-0.0779513	0.922908	-2.20938	0.00169249	-1.53941	0.00078207	-1.82847	0.0179744	-4.83494	1.71e-29	2.16765	0.0485612	1.50046	4.65e-05	0.354229	0.00206197	1.48703	1.53787e-84	0.574383	NA	0.39515	0.46216
WBGene00019061	F58F12.1	-1.10448	2.35187e-08	-0.968543	8.76052e-12	-0.789308	2.9844e-07	-0.995805	0.00051466	-1.27691	3.46e-08	-0.0256335	0.964776	0.947978	0.0478115	-0.31753	6.46811e-22	0.313138	1.9651e-20	-0.103822	0.619826	0.116185	0.116957
WBGene00019232	ugt-13	-2.39327	1.3285e-07	-3.37255	4.34536e-62	-2.87951	6.25268e-11	-3.22801	9.95775e-11	-2.85497	1.03e-23	1.13704	0.0583985	1.42751	0.000125628	0.646516	0.000138269	0.868712	1.37615e-11	0.0368476	0.958602	0.199161	0.0928117
WBGene00019322	ahcy-1	-1.57759	1.39492e-16	-2.00151	6.72281e-40	-2.06153	3.74831e-22	-2.24569	7.60155e-12	-3.01548	2.39e-44	0.233607	0.633328	1.38188	2.89e-05	-0.476274	6.18393e-86	0.574357	2.68358e-124	-0.841162	1.23809e-07	-0.24229	0.000496319
WBGene00019511	lido-8	-1.24286	2.43385e-08	-0.867823	1.48498e-06	-1.04179	5.43305e-06	-1.35454	0.00829982	-1.70399	3.92e-06	0.238666	0.612153	1.30823	0.00011676	0.409062	3.21261e-27	0.795718	4.12909e-136	-0.135695	0.673285	-0.00600504	0.962659
WBGene00019620	fah-1	-1.19852	1.95847e-11	-1.7291	2.13697e-25	-1.53046	2.37844e-07	-1.58247	5.68671e-06	-2.68423	1.14e-20	0.989953	0.0303106	0.962665	0.0112029	-0.373401	2.03143e-14	0.415359	3.93417e-17	-0.0621082	0.841696	-0.107103	0.14643
WBGene00019645	swt-7	-0.617745	0.0425666	-0.596175	0.00331512	-0.935155	9.9522e-07	-0.863622	0.0051801	-0.907081	0.00452141	0.0226032	0.970073	1.19153	0.00196438	-0.334737	0.000631655	0.536861	5.9565e-08	1.30299	2.30525e-14	0.200818	0.031092
WBGene00019663	K11H12.7	-1.15813	1.90112e-05	-1.10748	8.59194e-06	-1.09928	0.00852029	-1.12734	0.000174269	-1.18176	8.47e-05	0.939251	0.0470174	0.979298	0.0184676	-0.005133	0.968608	0.65501	1.82359e-21	-0.194384	0.493194	0.223112	0.0561998
WBGene00019727	zig-12	-0.376408	0.258209	-0.686034	0.000725767	-0.803731	3.46832e-06	-1.13153	0.000639278	-1.77588	1.52e-08	0.910394	0.0425117	0.973633	0.00702013	-0.244283	2.13812e-06	0.766631	1.43953e-61	-0.563374	0.0151028	0.0612252	0.519232
WBGene00019759	M03F4.6	-0.650322	0.0276602	-1.59892	6.5828e-09	-0.917044	0.000345634	-0.809871	0.32917	-2.07045	0.000743879	0.278211	0.709146	1.03846	0.0121517	-0.114913	0.659437	1.03003	7.17691e-10	0.491559	0.511275	-0.332387	0.0951562
WBGene00019890	R05F9.6	-1.40641	2.27435e-16	-2.23854	8.54247e-46	-2.0349	2.29209e-24	-2.37638	5.29181e-27	-2.32878	1.91e-25	-0.627282	0.184102	1.13744	0.000346589	-0.275115	1.03158e-07	0.501773	2.65481e-23	-0.586752	0.000532262	-0.196138	0.00275206
WBGene00019937	R07E4.3	-0.286501	0.595474	-1.23737	8.42415e-08	-1.26585	4.71848e-07	-1.03132	0.000318168	-0.847739	0.00699831	0.453034	0.446493	0.930422	0.0411896	-0.58408	3.05678e-17	0.075074	0.493473	-0.33456	0.376573	0.405769	9.22312e-05
WBGene00019983	sti-1	-1.82436	4.12663e-13	-1.53062	1.3467e-20	-1.58189	6.31049e-20	-1.71602	4.45182e-10	-2.0599	1.02e-12	-1.15514	0.0172641	1.04096	0.00579906	-0.257182	9.63079e-05	0.194098	0.00820574	-0.312704	0.0641928	-0.0204858	0.847599
WBGene00020038	R12E2.13	-0.695633	0.00134334	-0.657207	0.00020295	-0.487317	0.0194536	-0.468464	0.194025	-0.425035	0.133079	-0.436269	0.359339	0.878357	0.0406912	-0.126003	0.0932499	0.108943	0.20394	0.220073	0.290726	0.171691	0.0232468
WBGene00020052	R13A5.10	-0.804562	0.243238	-0.66794	0.218394	-1.63877	0.0211684	-1.18781	0.104119	-1.0288	0.108878	1.0922	0.228188	1.23396	0.00351271	-0.979159	4.61892e-09	0.732481	0.000106657	-0.172801	0.902246	0.0938517	0.604725
WBGene00020058	R13D11.4	-0.742778	0.266867	-1.25209	0.0137407	-1.22362	0.0166913	-1.11983	0.101832	-0.374309	0.557346	0.641772	0.350626	1.2942	0.0174223	0.314046	0.357316	0.763092	0.0027637	-0.913933	0.289342	0.241978	0.145382
WBGene00020143	T01C8.2	-0.628724	0.298943	-1.68793	3.3291e-11	-1.25332	0.00736595	-1.27294	7.78435e-05	-1.32123	0.000196375	1.07252	0.0710737	0.91809	0.043371	1.08778	2.97118e-49	0.329635	1.68298e-07	-0.367874	0.574385	0.112793	0.408789
WBGene00020185	pgk-1	-0.835815	0.000974677	-1.12927	1.37479e-10	-1.03833	3.32588e-06	-1.23623	2.28789e-05	-1.50108	8.16e-09	-0.209843	0.69763	0.851099	0.0189833	-0.167483	0.000702467	0.473679	6.16802e-26	-0.5726	0.000145795	-0.0701117	0.394533
WBGene00020194	T03G6.1	-0.122621	0.841352	-1.36412	0.0754752	-1.15661	0.000114162	-0.795774	0.285791	-1.90668	0.000244055	-0.452887	0.559628	0.896837	0.0236162	-0.246842	0.111553	0.969244	1.11648e-15	0.451604	0.493784	-0.596605	0.00106077
WBGene00020245	T05B11.1	-1.26037	0.00696675	-2.05871	1.49993e-13	-1.08824	0.000437886	-1.24683	0.0465631	-2.89589	2.39e-17	0.926969	0.0845635	0.865748	0.0229794	0.256324	0.00947318	1.12526	6.11846e-56	0.948762	0.00490218	-0.286637	0.0387579
WBGene00020335	ttr-30	-0.627391	0.0989608	-1.44913	1.59631e-06	-1.60163	0.000669832	-1.19588	0.00901257	-1.03837	0.0118	1.44498	0.0118599	0.90605	0.0446219	-0.506313	0.000109952	0.760187	1.1023e-09	-0.167065	0.810225	0.13945	0.476259
WBGene00020339	ttr-59	-0.547031	0.25261	0.40392	0.177552	-1.09253	0.00213589	-0.136659	0.93065	0.211497	0.679982	1.47676	0.00738827	1.36527	0.000375329	0.0791776	0.499808	0.830588	1.19797e-27	-0.0497868	0.938781	0.257899	0.0134129
WBGene00020382	T09B4.8	-0.984813	0.00036242	-1.62106	1.07637e-13	-1.40014	1.59599e-07	-1.65997	1.49275e-09	-2.3054	2.11e-17	0.680136	0.205027	1.19384	0.000157074	-0.400768	1.85656e-11	0.802747	2.99226e-47	0.199264	0.542815	-0.206031	0.00489427
WBGene00020391	cct-7	-1.2251	1.75485e-07	-1.14707	2.09639e-12	-1.0291	3.89595e-11	-1.14148	2.2785e-07	-1.30208	1.76e-06	-0.965896	0.048361	0.748739	0.0464004	-0.213192	5.02426e-06	0.194917	0.000100658	-0.386519	0.01053	-0.33306	6.55122e-06
WBGene00020471	pho-14	-0.593077	0.0383364	-0.593054	0.00737195	-0.714286	0.000914785	-0.858687	0.00298155	-0.676916	0.0286567	0.618042	0.230749	1.21631	0.000748092	1.30955	4.44758e-67	0.894455	4.64131e-63	0.0892854	0.775899	0.158005	0.0449823
WBGene00020703	T22F7.4	-1.82777	0.00185967	-1.91292	0.000202472	-2.22732	0.00152234	-1.71497	0.0124697	-1.63021	0.00984612	1.07224	0.243414	1.42134	0.0376695	0.858419	0.0616759	0.95905	0.00414309	0.386163	0.66806	0.375947	0.0836762
WBGene00020808	clik-1	-0.642359	0.0125421	-0.915424	2.21418e-10	-0.622633	0.0285631	-1.05842	3.03069e-05	-2.02212	7.65e-15	0.765498	0.144995	1.31945	4.35e-05	-0.193434	1.23736e-18	0.9347	0	-0.103629	0.664798	-0.0347231	0.771208
WBGene00020862	fip-2	-0.785889	0.0947969	-1.55231	1.83103e-10	-0.994858	0.0315811	-0.886342	0.00808166	-0.418309	0.367554	-0.0713094	0.932395	1.09293	0.0251969	0.199079	0.26584	0.18182	0.338077	0.373933	0.510607	0.216358	0.0581151
WBGene00020895	plpp-1.2	-0.67166	0.047322	-1.25438	1.67558e-05	-0.875741	0.00307159	-0.935876	0.00908006	-0.912	0.0332802	1.69249	0.00128924	0.861569	0.0424863	0.140844	0.393991	0.239262	0.127471	0.322289	0.525489	0.0576419	0.72389
WBGene00020902	jmjc-1	-1.78315	8.49956e-07	-1.6021	6.75205e-08	-0.872908	0.01899	-0.882125	0.145174	-1.51627	0.00319817	-0.291035	0.545581	0.908031	0.0396089	0.560349	0.000550448	0.831583	2.11395e-11	0.4553	0.264151	-0.188644	0.0790507
WBGene00020999	W03F9.1	-1.24025	0.000108423	-0.762569	0.000419711	-1.06758	7.47187e-09	-1.05491	0.000958328	-1.23649	0.000582136	-1.0817	0.0257396	1.74965	3.25e-09	0.126857	0.132394	0.250553	0.00106438	-0.209603	0.33471	-0.156575	0.0649054
WBGene00021043	pck-1	-0.966065	0.0147803	-2.0302	6.81238e-19	-1.3941	4.52129e-05	-2.14422	7.5211e-18	-2.18149	4.21e-18	1.55748	0.00670343	1.31315	6.5e-05	0.692907	1.8345e-48	0.31577	2.66474e-14	0.463264	0.00432597	0.109041	0.203538
WBGene00021248	Y22D7AL.10	-0.988584	2.08647e-08	-1.45655	5.27696e-23	-2.06138	3.9642e-18	-2.26749	9.86621e-15	-2.77492	1.67e-28	-0.708748	0.123352	0.865842	0.031776	-0.455273	2.08557e-25	0.0455915	0.510823	-0.809921	2.88081e-08	0.238756	0.00874677
WBGene00021448	Y39D8A.1	-0.841033	0.173363	-1.13493	0.00872612	-1.62996	0.000867899	-1.68558	0.0029675	-1.52092	0.0104824	1.83044	0.0061917	1.26113	0.000326243	0.416582	0.0016212	0.94834	7.47065e-22	-0.442304	0.208191	0.246808	0.0433409
WBGene00021487	comt-3	-1.23833	0.00136411	-1.60144	3.73045e-06	-1.58337	5.643e-06	-1.83773	8.30303e-06	-2.07685	3.71e-05	1.23541	0.0762942	1.11852	0.0107732	0.566623	1.28706e-06	0.660884	9.88052e-13	1.42034	7.4368e-05	-0.013628	0.945183
WBGene00021492	comt-5	-0.846577	0.39568	-2.11044	0.000970138	-1.88754	0.0165807	-3.75059	0.000688752	-2.61046	0.000414718	0.724928	0.452286	2.48636	0.00153425	-0.0425856	0.970095	0.620619	0.458675	-0.556866	NA	-0.145354	0.624258
WBGene00021646	Y47G6A.21	-1.11466	0.000166588	-0.700153	0.00730271	-0.718424	0.0409565	-0.486445	0.189894	-0.341434	0.369451	0.0151993	0.978182	1.45901	0.000396495	0.0647605	0.716229	0.828729	7.53463e-14	0.00569577	0.991864	-0.0126084	0.930808
WBGene00021768	Y51F10.7	-1.47336	9.30634e-19	-0.922063	2.03025e-06	-1.15277	3.92542e-17	-0.890133	0.0867778	-2.07883	9.54e-11	1.43008	0.0364975	1.06316	0.00368154	-0.746075	2.72209e-62	0.214313	0.000162705	1.93719	5.77708e-37	0.495538	2.84931e-14
WBGene00021829	mrpl-17	-0.67973	0.0258756	-0.539848	0.0566626	-0.586778	0.0283821	-0.475583	0.197799	-0.807336	0.0394197	-1.00735	0.0305465	1.11243	0.0110802	0.0487359	0.754983	0.30435	0.00674435	-0.273782	0.297903	0.0357039	0.8067
WBGene00021835	Y54E10A.17	-0.961553	0.000116659	-1.07846	1.00435e-05	-1.17846	0.000109533	-0.974627	0.00732034	-2.25338	1.77e-09	0.822798	0.183865	1.65974	1.05e-05	-0.0705072	0.44065	1.07345	1.72773e-73	-0.556544	0.0580357	0.135636	0.29293
WBGene00021883	Y54G2A.18	-1.06084	1.23285e-06	-0.825745	1.14854e-05	-0.634926	0.0132716	-0.758402	0.0781355	-1.08046	2.29e-05	0.432032	0.368807	0.91473	0.0263912	0.0392142	0.632895	0.541597	1.87256e-23	0.410227	0.0102088	0.0956174	0.29076
WBGene00021930	Y55F3AM.13	-1.02419	2.49888e-06	-0.789049	1.15136e-05	-0.722603	0.00413438	-0.966232	0.000199554	-1.35578	2.27e-07	-0.577982	0.211459	0.879191	0.0395769	-0.246346	0.00038633	0.507357	1.3625e-16	-0.344907	0.0641319	-0.0180866	0.869472
WBGene00022072	cpg-9	-0.389795	0.201569	-0.828125	1.14158e-05	-1.47269	8.46257e-12	-1.39907	5.45371e-10	-1.90609	1.74e-07	0.891981	0.152593	1.06049	0.014012	-0.474887	3.71008e-33	0.365993	3.0261e-19	-1.94008	4.35653e-20	0.257194	0.00355025
WBGene00022125	Y71F9B.1	-1.12622	0.00630948	-0.898187	0.0116009	-1.14496	0.0181886	-1.24256	0.00643097	-0.877117	0.0550894	1.03409	0.0472734	1.15551	0.00853198	-0.370386	0.00894563	0.387437	0.00926844	-1.34468	0.000390592	0.282937	0.0608148
WBGene00022146	rml-5	-0.899345	0.0216168	-2.02761	1.79132e-12	-1.18886	0.00047653	-0.761253	0.301169	-1.73713	2.82e-07	0.490976	0.390445	0.80044	0.0317582	-0.311963	0.000393376	0.744382	5.10656e-21	0.117142	0.761572	-0.332426	0.00274199
WBGene00022159	mppa-1	-1.47325	1.2878e-06	-1.59198	3.86702e-15	-1.65778	7.61228e-15	-1.79836	2.17632e-08	-2.30058	2.42e-15	-0.934673	0.0323764	0.780417	0.0382542	-0.364138	5.79282e-05	0.459609	3.81202e-07	-0.582676	0.0106021	-0.20969	0.00979912
WBGene00022199	pfk-1.1	-0.512536	0.0992013	-0.68898	0.000484789	-0.691355	0.00571521	-0.879153	0.00243238	-0.983177	0.000979782	-0.173793	0.77671	0.950967	0.00551496	-0.0525186	0.545635	0.602669	6.33792e-24	-0.148759	0.572287	-0.0845516	0.281305
WBGene00022348	Y82E9BR.16	-0.96676	0.00535452	-0.569362	0.0065082	-0.554381	0.0132827	-0.524888	0.19048	-0.435901	0.204308	-0.117567	0.819216	0.878641	0.0150832	0.0652762	0.480895	0.436461	1.81095e-10	0.117376	0.684106	-0.0622698	0.518635
WBGene00022569	ZC239.6	-1.00875	0.0536012	-1.89863	3.67039e-08	-1.28777	0.000256582	-1.52835	0.0038682	-2.0917	0.000209613	0.81978	0.150542	1.02473	0.00543068	0.287823	0.0238373	0.667104	3.29884e-11	0.0507813	0.951334	0.107776	0.636582
WBGene00022683	ZK185.3	-1.18275	0.027326	-1.23409	0.00645366	-1.41742	0.00370528	-1.30676	0.0734825	-1.37718	0.0132501	0.969971	0.0717908	1.20974	0.00275404	-1.11633	8.14807e-07	0.663824	0.0182121	-0.514423	0.264563	0.083497	0.57473
WBGene00023500	C11H1.9	-0.778763	0.119851	-1.15326	0.000851528	-0.778509	0.0274269	-0.573448	0.445264	-0.878274	0.137171	0.642792	0.23991	1.43109	7.05e-05	-0.0184244	0.946505	1.29124	1.10544e-21	-0.328747	0.501844	-0.246301	0.0374371
WBGene00044107	F58G6.9	-1.06462	0.00499693	-1.87585	2.10863e-11	-2.82431	4.42991e-14	-3.44581	9.98557e-11	-4.32888	5.27e-26	1.34911	0.0109565	1.27342	0.000732158	-0.883778	5.72842e-22	-0.304517	0.0245347	-3.98748	9.49565e-13	0.594416	6.32196e-05
WBGene00044163	F49C5.11	-0.9394	0.000513264	-2.00656	5.88415e-12	-1.88154	9.35908e-12	-1.72936	0.00714144	-2.83123	2.55e-06	NA	NA	1.54744	0.00673776	0.0127483	0.983452	1.32228	1.28688e-05	NA	NA	0.246472	0.615634
WBGene00045272	F59C12.4	-0.602224	0.36765	-1.26177	0.00969225	-1.29619	0.0112998	-1.33323	0.028233	-1.41684	0.0147157	-0.94338	0.163423	2.86924	4.36e-13	2.16157	6.67105e-100	0.924685	2.64081e-48	-0.324384	0.403775	0.26901	0.039618
WBGene00045275	F18E3.12	0.477905	0.159869	-0.454285	0.170609	-1.29094	0.0042068	-2.4802	6.94207e-05	-3.13316	6.7e-07	0.352702	0.611443	1.31021	0.0317443	2.31201	1.24276e-19	-0.00706047	0.981025	-4.37688	1.26122e-11	0.439816	0.00395177
WBGene00045276	F18E3.13	0.258378	0.536626	-0.59369	0.0122181	-0.896279	0.000140881	-1.34523	0.0106555	-1.75352	0.0085027	1.14395	0.0315759	3.64484	2.37e-32	1.66354	2.93751e-24	1.96532	2.20622e-113	-2.83533	5.31333e-16	0.302322	0.0457561
WBGene00045399	Y47G6A.33	-1.19514	0.00199992	-0.073521	0.831386	-2.55874	5.15999e-11	-1.73809	0.0309264	-1.8005	4.89e-06	0.722709	0.112858	1.76498	1.25e-06	-0.443725	6.79317e-09	0.811047	4.50269e-30	-2.33686	2.3091e-24	0.292124	0.0016149
WBGene00077690	mtp-18	-1.27275	0.00185793	-1.43009	7.17441e-05	-1.89306	4.98883e-05	-1.67976	0.000646295	-1.90987	8.64e-06	0.344464	0.536616	1.37884	0.00120573	-0.126675	0.646925	0.216896	0.427591	-0.247517	0.665675	0.166381	0.268781
WBGene00185014	F17C8.9	-1.19725	0.00371385	-1.71641	7.69128e-10	-1.04913	0.0286061	-0.90805	0.00881206	-1.01641	0.0030417	1.08147	0.0735685	1.25417	0.000261996	-0.322246	0.0154782	0.964456	2.2913e-18	-0.627159	0.376918	0.0536927	0.684796
WBGene00185067	Y54G11A.17	-0.712039	0.0623369	-1.03736	6.55419e-05	-1.01635	0.000228479	-0.851057	0.0188402	-1.17205	0.000818682	-0.658372	0.270953	0.901025	0.043371	-0.290915	0.00108834	-0.115058	0.353461	-0.350104	0.18667	0.347823	3.51954e-05
WBGene00235268	Y54G2A.76	-0.290302	0.592	-1.80467	0.0867757	-1.43007	5.2923e-05	-1.13651	0.167564	-2.15126	1.38e-05	-0.214332	0.78514	1.1174	0.028675	0.035456	0.935502	0.8273	0.00182719	0.318837	0.768382	0.247057	0.532249

## Sheet: ClassII(Egroup-DownHeat)
Gene	description	Log2FC_1hr	Padj_1hr	Log2FC_3hr	Padj_3hr	Log2FC_4hr	Padj_4hr	Log2FC_6hr	Padj_6hr	Log2FC_16hr	Padj_16hr	Log2FC_OwStarved	Padj_OwStarved	Log2FC_Heat	Padj_Heat	Log2FC_Hsf1	Padj_Hsf1	Log2FC_Hsf1Heat	Padj_Hsf1Heat	Log2FC_Pathogen	Padj_Pathogen	Log2FC_Rotenone	Padj_Rotenone
WBGene00000226	atl-1	0.995936	0.000477248	0.886282	1.22655e-05	0.719936	0.000771638	0.78038	0.00713732	1.19321	0.000526491	-1.24239	0.0402059	-1.35293	0.0218817	0.374984	5.11858e-15	-0.501107	8.88888e-24	-0.284833	0.17361	-0.523129	1.07355e-09
WBGene00000383	cdc-14	0.931981	4.09195e-05	1.05443	2.32673e-08	1.13772	2.11728e-09	0.954048	0.000343082	1.32916	1.25e-05	-1.1317	0.0531383	-0.987361	0.0442966	0.442144	1.78015e-11	-0.371889	2.32578e-08	0.0223757	0.947534	-0.16724	0.03645
WBGene00000872	cyk-1	0.210819	0.575371	0.636874	0.00235916	0.75198	0.000284637	0.689064	0.0222799	0.970686	0.000558629	-0.245742	0.695831	-1.3423	0.00689703	-0.0622274	0.540217	-0.420205	1.603e-06	0.010861	0.978908	-0.258087	0.000490523
WBGene00000981	dhs-18	0.828519	0.0282248	0.342378	0.169504	1.01981	2.37111e-07	0.639631	0.11073	0.586996	0.0442791	1.936	0.00116684	-1.07009	0.001536	-1.04886	1.10026e-56	-0.848046	2.27616e-18	1.65047	8.24013e-11	0.0551603	0.664658
WBGene00001053	dop-2	1.03306	0.0979452	0.282838	0.680304	1.15774	0.024888	1.12124	0.079237	0.951417	0.134619	1.63931	0.0118869	-1.23989	0.044038	-0.446638	0.159242	-0.119671	0.808071	-0.148448	0.86334	0.290097	0.207603
WBGene00001059	dpf-6	0.66407	0.297752	-0.548448	0.145059	1.31684	0.0013683	0.986512	0.163056	0.467719	0.382699	1.59052	0.0104692	-1.40981	0.00736308	1.4605	2.64512e-21	-1.71917	1.42606e-26	0.858046	0.0462378	0.137233	0.480076
WBGene00001352	evl-14	1.18009	9.6244e-05	1.26879	3.8596e-09	1.02008	2.40217e-05	1.09495	0.000421525	1.38114	0.000295234	-1.12233	0.0504865	-1.12113	0.0438814	0.402342	9.22869e-14	-0.338682	1.54911e-09	-0.172797	0.411823	-0.559922	2.90064e-13
WBGene00001439	fkh-7	1.04169	0.00801527	0.642059	0.00386272	1.33637	6.29144e-07	0.929464	0.0360922	1.11803	7.82e-05	-0.14619	0.791211	-2.38822	2.32e-09	0.373774	0.000109499	-1.07331	2.53885e-23	0.686389	7.55069e-05	-0.238715	0.00908595
WBGene00001476	fmo-1	0.100788	0.829579	-0.186808	0.610854	0.736328	0.00737903	0.561055	0.145133	0.423366	0.175106	1.921	0.00156118	-1.27079	0.000108205	-0.326527	9.77028e-13	-0.461097	5.57879e-19	1.35453	2.59479e-05	-0.337174	0.0944689
WBGene00001523	gbh-2	0.685572	0.318335	0.649661	0.0143793	1.37122	2.62738e-06	1.00587	0.00457642	1.02265	0.00300478	1.25501	0.00771461	-1.98911	2.71e-09	-1.02513	7.35812e-100	-1.38862	5.40101e-74	1.34288	3.05308e-05	0.0684848	0.711229
WBGene00001564	icl-1	0.246301	0.220423	-0.0697123	0.79325	1.23515	1.10889e-14	0.84263	0.0225827	1.23641	1.67e-06	1.45445	0.00517123	-1.04524	0.0023058	0.131551	5.05955e-09	-1.13969	0	0.209712	0.777568	-0.222068	0.0178482
WBGene00001571	gei-14	1.3164	0.0116786	1.91725	3.69393e-11	0.990358	0.0138827	1.2158	0.0233068	1.34097	0.00776665	-1.59522	0.00643004	-0.928754	0.0429837	0.617038	2.22108e-12	-0.483968	1.23276e-07	-0.430876	0.015861	-0.185172	0.0102113
WBGene00001591	glc-1	1.00117	0.016415	0.865836	0.000133345	1.85822	1.57934e-19	1.83059	4.67978e-11	2.28171	2.8e-19	0.916935	0.088458	-2.1816	2.03e-10	-0.141554	0.21879	-1.27583	2.14517e-24	1.11481	1.52295e-05	0.0203855	0.917452
WBGene00001596	gld-2	0.797542	0.000623754	1.10969	2.89795e-12	0.891881	1.68284e-07	0.822574	0.00417651	0.916256	0.00238989	-1.21816	0.0670303	-1.51821	0.00203062	-0.29668	1.97756e-10	-0.583623	1.13917e-26	-0.203842	0.330041	-0.455782	3.03784e-12
WBGene00001623	glt-5	-0.297716	0.696801	0.474601	0.306245	1.28774	0.0022031	1.25996	0.0195551	2.17355	1.19e-08	1.01008	0.157418	-1.46144	0.00342312	0.869605	1.39878e-08	-0.948621	7.95517e-10	0.579271	0.621571	0.168792	0.552823
WBGene00001651	gon-2	0.542329	0.0201273	0.534718	0.00580194	0.846	2.76418e-06	0.71574	0.0513183	0.570855	0.070611	0.36247	0.593284	-1.57688	0.00685568	-0.578438	7.06404e-31	-0.693852	1.1596e-27	-0.00453228	0.992125	-0.489136	1.0723e-11
WBGene00001653	gon-4	1.03676	0.0188173	1.49265	3.4441e-08	0.952159	0.00250544	1.12468	0.0139195	1.46422	0.0035808	-1.35265	0.0164552	-1.0728	0.0344256	0.638216	2.60239e-23	-0.251879	9.57898e-05	-0.164302	0.46309	-0.437558	5.02911e-08
WBGene00001795	gtl-1	1.57695	2.53151e-10	1.39203	4.07972e-12	1.74512	1.18323e-19	1.52171	3.26881e-07	1.92726	6.93e-14	1.12245	0.102421	-1.31455	0.0251969	-0.283918	2.5175e-07	-1.02747	3.83208e-51	1.39111	9.24921e-08	-0.295069	0.0031272
WBGene00001852	hil-1	1.52577	0.0774068	2.29507	0.000134656	4.17355	8.98477e-13	4.00804	5.86706e-11	5.37809	3.71e-25	1.74992	0.00148746	-1.06472	0.0210698	-0.0520605	0.825476	-0.403233	0.0469825	2.29483	8.1021e-11	0.0171951	0.95109
WBGene00002163	ist-1	0.866115	0.0634274	0.575369	0.133878	1.63353	1.79474e-07	0.711546	0.148649	1.86086	6.45e-07	0.923268	0.103966	-1.7309	0.00394701	0.0413915	0.876053	-0.900156	3.14809e-05	0.441763	0.296877	-0.201712	0.224579
WBGene00002299	let-23	1.46278	4.50337e-07	1.05382	8.88528e-05	1.39611	3.12055e-07	1.3468	0.000147378	1.68671	9.77e-08	0.752908	0.159457	-1.42931	0.0180531	-0.38001	2.76478e-07	-0.528478	1.47951e-09	0.559887	0.0342704	-0.277579	0.011749
WBGene00002981	lgg-2	1.4153	6.03057e-05	1.36606	4.16094e-16	1.83125	1.32307e-28	1.60808	1.31733e-12	2.037	1.86e-18	-0.279825	0.573306	-1.78208	2.88e-09	-0.126218	0.0149773	-0.917418	2.28714e-60	0.348605	0.0300211	0.0213253	0.846554
WBGene00003030	lin-45	0.619058	0.0599728	1.19583	8.6058e-10	0.614859	0.0131778	0.701843	0.0696778	1.00237	0.00588932	-1.32828	0.0366418	-1.00282	0.0274654	0.548511	7.04893e-20	-0.46682	4.91969e-14	-0.285719	0.112432	-0.173967	0.00985586
WBGene00003034	lin-49	0.861944	0.000870462	0.899413	2.61851e-05	0.773554	0.000791082	0.902638	0.00359799	1.00867	0.00321847	-1.19696	0.0490726	-1.0032	0.0431592	0.552161	1.07837e-15	-0.367163	2.01619e-07	-0.179733	0.397498	-0.441439	1.16078e-09
WBGene00003149	mbk-1	0.496899	0.113128	0.300997	0.28331	0.801453	0.000845453	0.662056	0.2165	0.661737	0.0562349	-0.257893	0.604756	-1.06026	0.00784823	0.166262	0.166603	-0.935326	1.47766e-15	0.355654	0.0901724	-0.12626	0.157243
WBGene00003593	nfm-1	1.27114	2.72826e-05	1.15094	1.01087e-05	1.72387	2.87221e-08	1.4249	0.00149175	1.39086	2.02e-05	1.31183	0.00605324	-0.947201	0.0198744	0.310802	8.6491e-06	-0.389856	1.33738e-07	1.12931	4.17485e-09	-0.13497	0.219198
WBGene00003618	nhr-19	1.23948	0.00357738	0.739106	0.0108111	1.45873	3.1703e-06	1.26657	0.000114411	1.61276	7.18e-07	1.22071	0.014299	-1.01956	0.00926643	-0.174851	0.170853	0.0456127	0.803525	0.533556	0.121877	0.0205644	0.939705
WBGene00003626	nhr-32	1.15837	0.00175406	0.906224	0.00374835	1.37781	7.43443e-06	1.14673	0.00243146	1.24764	0.000482818	0.493677	0.317677	-1.01604	0.0110696	-0.231754	0.0652662	-0.743688	1.33095e-07	0.659973	0.0166838	-0.129114	0.384347
WBGene00003680	nhr-90	0.632909	0.236342	0.408943	0.347672	1.28875	3.41999e-05	1.12346	0.00317682	1.23897	0.000919058	1.60829	0.00231432	-0.844539	0.0460907	-0.288044	0.0263529	-0.790472	1.52796e-07	0.702172	0.110127	0.253729	0.222392
WBGene00003689	nhr-99	1.1903	0.0329485	1.5128	0.00105871	1.50279	0.00254667	1.77963	0.000988068	1.96307	0.000110018	1.17485	0.093739	-1.06176	0.0125485	-0.161976	0.335469	-0.919694	1.12973e-07	2.06888	0.000446174	0.0943615	0.820177
WBGene00003691	nhr-101	0.867297	0.00269425	0.035539	0.926459	0.584206	0.0284331	0.723834	0.02749	1.3419	5.11e-05	1.56997	0.00551107	-1.10252	0.0174038	-0.537157	7.4612e-06	-0.982392	3.71302e-10	-1.47866	9.25641e-05	0.131826	0.280981
WBGene00003706	nhr-116	0.3469	0.676388	0.790147	0.173417	1.48572	0.00491294	1.37677	0.0234421	1.34634	0.0168373	-0.0512751	0.948396	-1.26766	0.0260816	-0.416745	0.14186	-0.554488	0.128865	0.355776	0.700397	-0.0898809	0.815867
WBGene00003707	nhr-117	1.00685	0.0504938	0.598509	0.235682	1.32066	0.00632448	1.10576	0.0341514	1.962	1.21e-05	1.2648	0.0254957	-1.07951	0.0218493	-0.1359	0.528555	-0.514829	0.0146615	0.477998	0.62194	-0.253944	0.341044
WBGene00003724	nhr-134	0.733985	0.0931003	0.258475	0.541874	0.8181	0.0255612	0.590688	0.253933	0.734112	0.103385	1.28596	0.0194553	-1.09995	0.00336387	-0.501781	7.05678e-06	-0.659606	4.73724e-06	0.748453	0.0851412	-0.0156847	0.94821
WBGene00004037	plc-2	0.501628	0.159984	0.280271	0.344606	0.89054	0.00887215	0.47143	0.369252	0.389366	0.358649	1.3679	0.029407	-1.07118	0.0257378	-0.270358	0.00443069	-0.735171	3.91532e-11	1.54812	3.74401e-09	-0.266124	0.0377963
WBGene00004138	pqn-53	0.656303	0.0013604	0.942287	5.0907e-09	1.24785	3.29653e-08	1.23505	3.67082e-07	1.88775	9.09e-18	-0.559193	0.204625	-0.76997	0.0366662	0.207452	7.96243e-05	-0.771775	2.02695e-43	0.309409	0.0581344	0.136903	0.0377062
WBGene00004179	prg-2	0.75098	0.0314156	1.31567	3.38897e-18	0.822074	1.39511e-06	0.917296	0.012553	1.19465	0.000655017	-0.903456	0.0960746	-0.93809	0.0442244	0.21514	2.37042e-05	-0.597585	2.4259e-29	-0.0824796	0.781581	0.296456	2.15192e-07
WBGene00004186	prpf-4	1.38999	2.4625e-07	1.31077	3.22908e-09	1.28019	3.08759e-07	1.19694	0.000224199	1.45123	0.000139965	-1.06244	0.0362638	-0.749451	0.0434243	-0.0660871	0.233745	-0.353899	3.03659e-12	-0.209948	0.252103	-0.250259	0.000277163
WBGene00004296	rad-50	1.52767	1.12898e-05	1.6824	6.15168e-13	1.41417	3.79674e-07	1.29643	0.000203332	1.6967	1.84e-05	-0.940832	0.0899895	-1.41321	0.000710339	0.229128	1.74361e-05	-0.508532	2.81968e-20	-0.30708	0.105485	-0.529843	1.02774e-11
WBGene00004323	rde-1	1.47586	6.96161e-10	1.27467	5.33631e-09	1.23647	7.29605e-07	1.23635	7.19778e-06	1.37803	7.61e-06	-0.919762	0.0722996	-1.24673	0.0101466	0.0497995	0.471524	-0.365771	5.88696e-10	-0.261346	0.169003	-0.21778	0.00129615
WBGene00004727	sax-1	0.895827	0.0236529	0.654682	0.0122521	1.25437	1.08656e-06	0.965131	0.0152637	0.77426	0.0302779	0.0383739	0.943719	-1.02608	0.011531	-0.0028091	0.984014	-0.386097	8.07165e-05	0.489106	0.0176301	-0.190858	0.0706558
WBGene00004862	sma-9	0.561556	0.0101686	0.578679	0.00146892	1.07446	1.32884e-08	0.801165	0.00587091	1.23797	1.14e-06	-0.0952853	0.892424	-1.5363	0.013378	0.0319431	0.637948	-0.638411	3.1808e-32	0.463606	0.0174266	-0.514607	5.57923e-14
WBGene00004878	smf-3	-0.23859	0.753342	0.966726	0.0164081	1.3549	0.000735934	1.00667	0.0548913	1.15064	0.0152004	1.26343	0.0504865	-1.12236	0.0245623	-0.924766	2.34635e-09	-1.58533	1.64763e-10	-1.33443	0.215048	-0.00801939	0.98405
WBGene00004949	sox-2	0.579148	0.175373	0.329788	0.381648	0.778686	0.0267351	0.814994	0.214011	0.774786	0.0786104	0.650964	0.29058	-1.00282	0.0250044	-0.381125	0.00570097	-0.727853	1.71907e-05	0.573611	0.0124872	-0.345556	0.00227115
WBGene00004987	spp-2	0.608819	0.220481	1.31995	0.014898	1.68296	9.6968e-06	2.13582	2.40738e-06	1.63473	6.39e-09	2.1379	0.00199917	-1.3571	0.000382821	-0.227903	8.05633e-05	-1.61458	2.3399e-99	2.31896	3.11161e-32	0.558654	0.000994339
WBGene00005228	srh-2	3.42044	0.026471	3.36682	0.0145727	4.23487	0.00187989	4.46195	0.00106927	6.29654	7.2e-08	2.20318	0.0199278	-4.41077	4.98e-06	0.679119	0.0173313	-3.25665	2.31538e-14	0.35377	NA	0.396784	0.384347
WBGene00006331	sup-26	0.0755751	0.836653	-0.0841655	0.776558	0.844739	0.00680188	0.789861	0.165533	0.494389	0.132669	-0.578206	0.253261	-1.14355	0.00147796	0.570608	3.01764e-17	-0.854713	3.16243e-32	0.908346	3.81996e-07	-0.303643	2.86698e-05
WBGene00006431	tag-52	2.00217	0.000257623	2.48189	5.66599e-09	3.27943	6.79593e-15	2.99586	5.72066e-12	3.72876	3.36e-19	-1.30968	0.010468	-1.53982	0.000552845	0.670988	8.60103e-06	-1.39811	1.04803e-16	-0.0734461	0.847971	-0.366551	2.69932e-06
WBGene00006705	ubc-8	1.1729	0.019018	0.963637	0.00386788	2.00896	2.75692e-10	1.53731	0.000148111	1.52914	9.4e-05	0.931491	0.0488582	-1.5128	0.000147725	0.241806	0.0380765	-0.757857	2.99468e-10	0.75661	0.00722442	0.106843	0.547998
WBGene00007016	mdt-15	0.819434	1.92026e-05	0.882878	8.85699e-08	1.0798	3.89115e-08	0.943735	0.000780632	1.15329	5.28e-07	-0.318225	0.603077	-1.34063	0.0139369	-0.055734	0.242908	-0.584672	5.53585e-40	0.0177991	0.954155	-0.373667	5.47715e-10
WBGene00007054	scpl-1	0.654222	0.00311868	0.813637	8.70778e-06	0.813908	0.000228136	0.76712	0.0265997	0.978875	0.000294238	-0.473267	0.389214	-1.02949	0.0189808	0.117992	0.0722764	-0.627965	1.86855e-21	-0.0856206	0.715119	-0.103954	0.252776
WBGene00007087	B0001.2	1.03983	0.000377618	1.25627	8.52035e-07	0.702993	0.00532505	0.865783	0.0573657	1.02255	0.0150987	-1.23986	0.0159125	-1.07752	0.0161871	-0.251711	1.53343e-07	-0.446229	1.84285e-16	-0.472968	0.00784527	-0.310877	6.89228e-06
WBGene00007226	C01G6.4	0.727939	0.00896176	0.841618	3.91709e-05	0.75892	0.00115657	0.753681	0.0143913	0.978279	0.00174928	-0.413904	0.397636	-0.787013	0.0411866	0.0581405	0.539923	-0.251445	0.00226596	0.0966378	0.699696	0.211443	0.00448904
WBGene00007365	C06B3.6	1.08519	0.00422303	0.298847	0.235909	1.07683	1.2604e-08	0.731118	0.0226557	1.65131	2.13e-08	1.59683	0.000685717	-1.32089	3.71e-05	0.200378	0.000633095	-0.667141	2.20728e-28	1.65323	0.0328992	0.487585	0.0014342
WBGene00007460	C08F11.13	0.97277	0.0215063	0.104045	0.724704	0.856969	0.00175304	0.298047	0.563723	0.0791256	0.866018	1.40024	0.0090977	-1.45801	0.000209911	-1.27132	1.5429e-221	-0.816212	9.44314e-46	2.48991	4.91118e-28	-0.21196	0.358924
WBGene00007508	C10C5.4	1.84029	0.00463756	2.57585	3.28321e-15	1.49192	0.000475766	2.23479	0.00196393	2.91123	2.73e-13	0.749863	0.132325	-1.19576	0.000247586	-0.730517	4.90898e-33	-1.69427	1.18188e-72	-0.773156	0.291485	0.0700554	0.652607
WBGene00007550	C13C4.6	1.85181	0.0149351	1.80747	0.00484128	2.28034	0.000236378	2.36935	0.000535196	2.469	9.4e-05	1.42804	0.0233087	-1.75954	0.000847893	-0.810684	1.79573e-05	-1.36309	9.85089e-07	1.65167	0.00599621	0.0514076	0.893596
WBGene00007677	C18D4.8	1.51263	0.0402754	2.06836	0.000552838	2.59564	6.27599e-06	2.58451	2.21136e-05	3.74905	1.5e-12	1.83807	0.00853033	-1.3118	0.000545137	-1.23244	3.92291e-08	-1.79075	1.1018e-13	0.144163	0.903985	0.646856	0.00222626
WBGene00007748	C26E1.2	2.08514	1.17509e-06	2.19183	8.75587e-11	2.46403	1.9261e-12	2.14415	3.5598e-07	2.66699	1.37e-11	1.72991	0.00235188	-1.14259	0.00207807	-0.240362	0.0292361	-1.07671	5.55831e-17	1.56362	7.46059e-05	0.0468466	0.868254
WBGene00007957	C35C5.8	0.859396	0.142078	1.32117	0.000591741	2.68844	3.41987e-17	3.43147	7.13196e-19	4.69504	1.93e-44	1.76026	0.00405404	-0.824194	0.0382193	0.940899	7.95738e-35	-0.672232	6.15329e-19	0.0411567	0.977869	0.690219	1.00364e-05
WBGene00008099	C44H9.4	1.80793	0.00384317	1.6849	0.00390995	1.80325	0.0026645	1.64524	0.0213648	2.41056	3.84e-05	1.36292	0.0301068	-1.15201	0.0178727	0.083344	0.637679	-0.201639	0.232835	1.23361	0.0029726	-0.222022	0.218948
WBGene00008233	C50F4.8	0.720402	0.0785913	0.75356	0.00590598	1.52668	6.59034e-10	1.49295	1.67374e-05	2.11119	2.1e-11	1.22615	0.01739	-1.01868	0.00556747	0.366452	6.19835e-06	-0.478753	3.38765e-08	0.996984	0.000292888	0.301634	0.0251535
WBGene00008412	D2030.2	0.609208	0.201128	0.629283	0.000653393	1.50066	3.99979e-14	1.1484	1.33468e-06	1.1074	2.35e-06	-0.117668	0.81628	-1.38366	2.69e-05	-0.385809	1.29563e-21	-0.718359	5.33082e-51	0.18554	0.454521	-0.129205	0.241287
WBGene00008429	etc-1	0.630903	0.0186045	0.526316	0.0239773	0.538374	0.0244528	0.612508	0.0832138	0.661295	0.0470718	-0.955297	0.0556826	-1.02811	0.0253478	0.330262	2.77059e-07	-0.330696	5.30655e-07	-0.165025	0.47456	-0.344395	2.15301e-06
WBGene00008439	mfb-1	1.47285	0.00330966	1.22171	1.20393e-05	1.84859	5.99993e-09	1.88111	6.17801e-06	1.7526	1.46e-07	0.582316	0.263793	-1.85157	5.24e-06	0.621548	1.06404e-09	-1.23067	1.20178e-27	0.557108	0.0622812	-0.209163	0.160065
WBGene00008596	clec-54	0.792452	0.122836	1.53017	1.01593e-05	1.80963	3.3843e-07	1.96748	4.75797e-07	2.37069	1.6e-09	1.24105	0.0167585	-0.819743	0.048517	-0.771327	3.55086e-12	-1.80068	5.09294e-25	0.220073	0.824113	0.33572	0.0698466
WBGene00008750	nish-1	1.09705	0.000415826	1.08177	3.08011e-05	0.741877	0.0235014	0.855102	0.148752	1.13805	0.00681945	-1.14503	0.0196644	-1.00404	0.0308244	0.301843	3.93168e-05	-0.166423	0.0373556	-0.356329	0.0688455	-0.148191	0.106726
WBGene00008876	F16A11.1	0.534709	0.0391454	0.693189	0.000701884	0.828761	0.000170396	0.622191	0.0350386	0.650815	0.0484576	-0.751632	0.140713	-1.50077	0.001065	0.0631618	0.38819	-0.610123	3.59068e-23	0.0158713	0.960541	-0.202476	0.00450585
WBGene00008915	F17C11.4	1.65726	7.24226e-05	1.15053	2.52764e-07	1.59467	5.43219e-14	1.30709	0.000633505	1.69687	3.82e-09	1.12412	0.0142609	-0.887408	0.0204507	0.0136132	0.908165	-0.506589	3.20943e-09	0.708892	0.00591047	0.385414	0.000414167
WBGene00009226	cyp-37B1	3.78472	1.95847e-11	5.33133	5.94731e-28	6.1042	9.05343e-26	5.87472	4.38123e-24	4.61227	1.87e-17	2.09658	0.000996087	-1.32381	7.91e-05	-0.356917	1.13578e-05	-1.94953	3.73697e-61	2.72111	5.36179e-10	0.552089	NA
WBGene00009380	F34H10.3	1.68749	6.24725e-06	0.721876	0.00447753	1.34976	4.00767e-08	1.17261	0.00907578	1.34287	1.59e-05	0.543729	0.24575	-1.46531	0.000280071	0.420613	4.75419e-08	-0.477403	3.30581e-09	0.865425	4.6107e-06	-0.17862	0.088803
WBGene00009435	F35G2.1	0.438097	0.0466796	0.90865	1.55255e-07	0.760351	0.000142613	0.701354	0.00614727	1.06402	0.000336189	-0.94943	0.107017	-1.58321	7.75e-06	0.232584	1.69333e-06	-0.691428	1.09787e-40	0.0253688	0.934543	0.117427	0.252675
WBGene00009503	F37A8.5	1.88544	0.000321653	0.82986	0.0031096	1.66377	3.75496e-12	1.50291	0.00344634	1.34782	4.53e-05	0.695837	0.183666	-0.998805	0.0308244	0.543295	0.000148722	-0.0970002	0.612085	1.11805	0.00864076	0.12151	0.727082
WBGene00009773	lipl-2	2.39895	0.00121779	4.39042	5.93515e-18	5.34841	8.08351e-26	5.53258	4.61111e-22	4.2077	7.31e-14	1.57408	0.00965546	-0.97863	0.00345458	-0.731261	4.60404e-61	-1.37534	4.41622e-102	1.06961	0.0916089	0.270005	NA
WBGene00009805	F47B8.4	3.18999	0.035273	3.28184	0.0180931	4.1196	0.0023079	3.99473	0.00666609	4.85034	0.000103895	2.80259	0.00065177	-1.28104	0.0442244	1.58983	7.79044e-18	-0.283978	0.150812	3.59416	1.46732e-05	0.731845	NA
WBGene00009835	F47H4.2	1.98195	0.00080553	2.26498	8.421e-09	3.20963	3.06477e-17	2.63674	3.95162e-06	3.18014	2.56e-12	3.28554	3e-07	-1.36611	0.0285918	1.00099	3.19632e-09	-0.0969513	0.658898	-0.0650722	0.9736	-0.127248	0.81563
WBGene00009957	F53B2.8	0.692399	0.00612709	0.4501	0.0524618	0.852165	1.41873e-05	-0.0369399	0.955127	-0.454016	0.146905	2.34105	0.000134854	-1.41174	9.9e-05	1.70285	0	-0.295422	5.42156e-16	4.43943	8.33074e-16	-0.103744	0.663198
WBGene00009978	F53E4.1	0.397321	0.173162	1.00287	3.26053e-07	0.976348	0.000718225	0.797872	0.0461202	0.683885	0.0222568	-0.849686	0.0760813	-0.876214	0.0146905	-0.152064	0.00892308	-0.292466	2.55343e-06	-0.21019	0.36688	0.0178239	0.893186
WBGene00009991	F53F4.8	2.01499	0.133673	3.47801	0.000181546	3.48923	0.00019257	3.59727	0.000414299	3.39512	0.000755844	0.962178	0.308708	-1.72391	0.0224191	-1.45221	0.000171415	-1.73217	0.0219773	-0.316937	NA	0.0973972	0.84804
WBGene00010018	fbxa-69	1.54624	0.00757911	2.16526	2.39139e-06	2.46789	5.77288e-07	2.6301	2.96191e-05	3.69988	5.06e-16	1.79912	0.00508648	-0.860428	0.0463913	-0.715804	1.92321e-13	-0.225282	0.115757	0.294576	0.737493	0.422113	0.00307314
WBGene00010044	F54C9.9	1.44555	0.000138695	1.53241	2.83968e-10	1.23839	1.38264e-06	1.22149	0.000595629	1.54149	9e-05	-0.979204	0.0841519	-0.795468	0.029935	-0.226601	4.07594e-06	-0.410387	1.93477e-14	-0.226625	0.27182	-0.091261	0.386357
WBGene00010453	fozi-1	0.733544	0.0659346	-0.10322	0.819583	0.816037	0.0455876	0.684078	0.148574	0.723056	0.0431777	1.83458	0.00273685	-1.05646	0.0299366	0.470857	1.50949e-05	-0.0896075	0.534451	1.79578	2.18934e-12	-0.0800291	0.72124
WBGene00010480	tasp-1	0.681596	0.0192057	0.422439	0.0825114	0.848567	9.04822e-05	0.568603	0.171812	0.761469	0.0142821	-1.133	0.020103	-1.09377	0.00207807	0.327491	4.53683e-05	-0.650266	1.51154e-14	-0.287041	0.198686	-0.17359	0.0200731
WBGene00010540	K03H1.5	0.151518	0.642273	-0.125106	0.646889	0.531731	0.014593	0.29454	0.632549	-0.00150826	0.99772	1.21248	0.0550301	-1.15206	0.0338084	0.106226	0.225596	-0.420371	2.12167e-07	1.26505	7.59341e-07	-0.367011	0.0058034
WBGene00010545	cbp-2	1.2257	0.000981492	0.992445	0.000140454	1.53224	1.01795e-06	1.36414	0.000138206	1.27304	0.000145849	2.15743	0.000156999	-1.65681	3.42e-07	0.172674	0.0163412	-0.792338	7.34861e-27	1.71043	7.63712e-10	-0.145226	0.437348
WBGene00010629	sluh-7	1.3451	0.00303705	1.8764	5.23616e-18	1.09949	1.45823e-05	1.29422	0.000485926	1.67133	0.00046036	-1.40071	0.0114619	-0.800762	0.0310278	0.319523	2.18648e-08	-0.55894	1.45411e-20	-0.216055	0.298514	0.0373149	0.685474
WBGene00010684	K08F9.1	0.507269	0.686357	0.99206	0.218813	2.83597	7.9246e-07	2.06357	0.00339615	2.56993	5.64e-05	1.63752	0.0174762	-1.62065	0.000660281	-0.891208	4.97253e-05	-1.49481	3.53206e-05	1.844	0.101009	0.279406	NA
WBGene00010740	K10D3.6	2.0854	0.00821013	2.1511	0.00176959	3.19453	3.05716e-06	3.93921	4.08048e-11	5.52012	1.75e-23	0.200915	0.768045	-1.27542	0.000276965	0.0433327	0.748132	-0.599973	4.49423e-08	0.289	0.689488	0.76967	0.000455708
WBGene00010811	hmit-1.3	0.316446	0.310707	0.959325	1.88511e-06	1.40704	2.67366e-10	1.19546	4.80361e-06	0.487624	0.131891	0.971617	0.06325	-1.19393	0.00289353	-0.646053	5.83559e-26	-0.927897	1.16931e-28	0.972279	0.000393968	-0.170174	0.167498
WBGene00010850	M04C3.1	2.10045	8.66766e-16	1.21323	2.53002e-07	1.52612	5.12026e-06	1.51803	0.000285165	1.50378	9.53e-07	1.71224	0.0063547	-1.27763	0.00988912	-0.168125	0.00252708	-0.858648	1.76472e-43	1.85571	2.4196e-18	0.0626268	0.610199
WBGene00010935	M163.1	1.25979	1.07386e-06	1.15946	9.31292e-09	1.71418	6.32729e-11	1.44867	3.90174e-05	1.0929	0.000243879	0.539414	0.273713	-0.862073	0.0291383	0.359729	7.10523e-05	-0.717506	7.10941e-14	1.87747	2.56364e-18	0.134484	0.241245
WBGene00011213	R10E8.8	0.838277	0.105979	0.351412	0.444914	0.95385	0.0126943	0.55707	0.297398	1.22434	0.00617557	2.14498	0.000304588	-0.955393	0.0248737	-0.259934	0.00947601	-0.156923	0.227717	2.31665	1.13037e-11	-0.0769556	0.803967
WBGene00011331	T01E8.1	0.812037	0.0942194	0.647456	0.0279078	0.925064	0.0060662	0.745577	0.0489904	0.780451	0.0503476	0.464353	0.388198	-1.11704	0.0167358	0.223273	0.156856	-1.20084	3.9171e-13	0.542934	0.107859	-0.258886	0.055572
WBGene00011361	lyst-1	1.66953	0.000961119	1.09665	0.0159324	1.72745	0.000766958	1.53629	0.0325034	1.733	0.00066828	0.733712	0.256369	-1.57845	0.0155566	-0.417305	8.41379e-05	-0.78264	1.06217e-09	0.847331	0.0246289	-0.382383	0.000958244
WBGene00011364	cest-1.2	2.35231	7.43778e-11	1.65728	1.21183e-07	2.22077	2.34129e-13	2.04793	2.01827e-07	2.212	6.41e-09	0.960315	0.0980056	-1.16798	0.00651056	-1.92793	1.1022e-77	-1.35685	1.08049e-11	0.406504	0.584158	-0.387647	0.0164215
WBGene00011578	npr-20	0.467852	0.54156	0.558364	0.375752	1.2166	0.0221576	0.973679	0.137359	0.963324	0.110018	0.840745	0.213674	-1.38995	0.00293244	-0.395296	0.0304365	-1.21363	1.98967e-07	0.959041	0.272417	-0.0932676	0.800886
WBGene00011596	T07G12.5	3.49897	NA	4.21793	0.0168343	5.36672	0.00154373	5.62808	0.00136272	5.96337	0.000325058	3.70863	0.000211375	-2.47299	0.0181656	0.226629	0.679694	-0.762294	0.15324	2.1333	0.00806708	-0.0321897	NA
WBGene00011660	T09E11.11	1.3451	0.0270282	1.35485	0.00423879	1.89945	3.11138e-05	1.37271	0.0423732	0.539066	0.459761	1.01392	0.0659194	-1.24775	0.00175146	-1.41029	2.7342e-21	-1.08032	2.47613e-05	0.708934	0.297911	0.455125	0.0953215
WBGene00011677	cyp-13A1	3.12105	NA	2.38754	0.291366	4.36089	0.0171885	4.17817	0.0378607	4.20749	0.0248195	3.08549	0.00215148	-2.17183	0.0317582	0.253561	0.633213	-0.840506	0.111545	0.339821	NA	0.111022	NA
WBGene00011801	T16G1.7	1.1311	0.00375363	1.14539	6.36843e-05	1.6962	7.63648e-05	1.05041	0.265817	3.03038	8.53e-13	2.12415	0.0120994	-1.58953	0.00016402	-0.903454	9.49936e-10	-0.793484	0.000322426	-0.96608	0.0777701	-0.293718	0.00344455
WBGene00011920	T22C1.11	1.28512	0.00575993	0.937036	0.0352499	1.334	0.00120641	1.01911	0.0697616	1.30237	0.00613664	-0.347251	0.470231	-1.02175	0.0082365	-0.314246	0.00429507	-0.59199	3.64234e-06	0.0907536	0.827959	-0.0951247	0.409059
WBGene00011975	T24B1.1	1.32289	6.13389e-08	0.943449	2.4137e-05	0.944103	0.000132332	0.976807	0.000643319	0.767205	0.0179074	-0.568531	0.268463	-0.994823	0.0312699	-0.20137	0.000421365	-0.285429	7.34192e-06	-0.203329	0.364424	-0.134534	0.179197
WBGene00012013	ugt-54	1.07261	0.0212727	1.02163	0.00426375	1.13126	0.0374748	0.481417	0.518373	0.715046	0.123272	1.78285	0.00302801	-1.85112	6.47e-09	-1.3849	2.47579e-53	-1.78631	4.29537e-27	1.47527	8.77026e-05	-0.0471097	0.868517
WBGene00012113	T28B8.1	0.693834	0.0390578	0.570222	0.00483362	1.17758	0.0011378	0.603202	0.0327551	1.02258	0.000670434	0.517677	0.277191	-1.14129	0.001065	-0.126518	0.0777227	-0.918701	9.0868e-35	0.621704	0.00144207	0.00280461	0.984737
WBGene00012139	T28F4.4	1.21427	1.96968e-06	0.426584	0.109898	0.762234	0.00266957	0.575323	0.129546	0.605706	0.117983	0.880165	0.0677098	-1.50607	0.0007374	-0.998717	9.00552e-20	-0.0526821	0.814229	0.214621	0.595176	-0.0731131	0.589997
WBGene00012140	T28F4.5	1.78378	6.51327e-11	0.618046	3.63442e-05	0.90294	3.77337e-07	0.394464	0.120224	0.679945	0.00588999	1.49552	0.00125722	-1.2716	3.88e-05	-1.49306	0	-0.601008	1.4975e-76	1.51938	4.75737e-27	-0.0037908	0.976874
WBGene00012144	lgmn-1	1.70578	1.057e-21	1.73246	4.41732e-24	2.37825	1.29262e-25	2.27859	9.99474e-15	2.18572	4.16e-20	2.00543	9.87e-05	-1.57271	5.7e-07	0.439892	3.17146e-44	-0.683915	2.69534e-95	3.00154	3.37316e-67	-0.0115493	0.924491
WBGene00012404	Y6G8.2	1.79386	1.16927e-05	1.54503	6.78573e-06	2.63967	7.84529e-19	2.04335	5.25353e-06	2.74833	1.21e-14	2.98924	8.25e-06	-1.38712	0.00149944	-0.565755	9.10076e-06	-1.47831	4.82298e-16	0.293805	0.78069	-0.17364	0.460555
WBGene00012491	Y20C6A.1	2.31124	6.32071e-05	1.87092	0.00102045	2.79402	6.22579e-08	2.72778	2.0063e-05	3.13487	5.18e-09	2.40163	0.000267651	-1.36718	0.00597347	-0.326066	0.0723658	-1.03049	2.17663e-06	1.17128	0.0607289	-0.17173	0.52001
WBGene00012531	Y32F6B.1	0.791627	0.000490477	-0.0771335	0.774481	0.479154	0.0337789	0.141395	0.735799	-0.227786	0.581679	1.56443	0.00353832	-1.32472	0.00101787	-1.02707	3.26018e-109	-1.1367	2.1177e-61	-0.695555	0.0806964	-0.298703	0.00601098
WBGene00012819	Y43F8B.9	0.674769	0.277982	1.93022	4.33685e-06	2.29943	2.43339e-09	1.84487	0.000210856	2.1565	1.64e-06	0.795062	0.172864	-1.71704	8.58e-05	-1.55984	9.35966e-23	0.441883	0.0625986	1.53532	0.000562541	0.462268	0.15275
WBGene00012850	Y44A6C.1	0.980789	0.0567433	0.568854	0.0540103	1.57869	2.10906e-05	0.566389	0.225347	0.736993	0.0820185	0.524865	0.257484	-1.21974	0.00100551	0.106937	0.406989	-0.706409	1.27534e-09	0.783763	0.0221622	-0.000303168	0.998719
WBGene00012907	cpt-1	-0.0992161	0.742679	0.510424	0.000737099	1.00444	3.32994e-11	0.321514	0.324127	-0.00497421	0.990126	-0.491953	0.344103	-0.925797	0.0172229	-0.0339207	0.499594	-0.368744	3.58453e-18	0.179075	0.482301	-0.319711	3.60019e-07
WBGene00013101	Y51H4A.5	0.71051	0.581384	1.79231	0.0284506	2.25964	0.00330519	2.85046	0.000452832	2.05254	0.0155872	2.09474	0.00195523	-2.30394	0.00745254	-0.950282	0.0333189	-2.34438	0.00418573	0.483683	0.71705	0.698055	0.095489
WBGene00013202	Y54E5A.7	0.537345	0.113115	0.622565	0.0167546	0.752096	0.00424362	0.723035	0.04179	0.777477	0.0514006	-0.792853	0.123767	-0.970992	0.0150606	0.349185	0.000126256	-0.438241	3.88019e-06	0.081622	0.780135	-0.105546	0.199689
WBGene00013560	zip-12	0.673983	0.0478062	0.673183	0.00834751	0.737692	0.0245579	0.203243	0.698418	0.35021	0.354975	1.37096	0.00796629	-0.817709	0.0418785	-0.572581	3.31437e-18	-0.539619	1.05968e-10	0.656712	0.0261233	0.0180093	0.916873
WBGene00013898	ZC443.3	2.26108	2.82101e-06	1.54617	1.77311e-09	2.45499	2.48149e-20	2.20464	1.14664e-10	2.66217	4.77e-16	0.503785	0.41119	-1.98951	4.32e-09	0.284474	0.000968171	-0.572947	1.6367e-10	1.27156	4.30361e-08	-0.245915	0.0990651
WBGene00013905	ugt-4	0.908684	0.051454	1.1656	0.00257311	1.28414	0.00347416	1.08785	0.0252743	1.26644	0.00433125	-0.532033	0.453297	-1.83955	9.46e-07	-1.74018	6.53634e-69	-1.13783	2.2881e-10	0.258972	0.795805	-0.11561	0.628232
WBGene00013996	ZK550.2	2.41753	1.07721e-11	2.70546	1.45729e-12	2.58793	3.27521e-15	2.39679	6.33176e-08	2.46033	1.94e-09	1.21666	0.0184999	-1.02872	0.0108165	-0.824341	4.84676e-29	-0.949394	9.19701e-20	0.850327	0.0185581	0.103845	0.569557
WBGene00014011	ZK632.2	1.11281	0.000135639	1.36938	2.79495e-09	1.12203	3.18699e-05	1.15065	0.00632593	1.40352	0.000412163	-1.39073	0.0134271	-1.12178	0.00115071	0.183859	0.0103956	-0.733938	7.67788e-23	-0.320293	0.143265	-0.143804	0.0944652
WBGene00014015	panl-3	0.729617	0.00193976	0.813424	1.97225e-05	0.773102	7.58887e-05	0.661428	0.0249169	0.852777	0.00651039	-1.2875	0.0365948	-1.01046	0.0192699	0.42944	1.72511e-09	-0.615619	5.02397e-16	-0.183577	0.331187	-0.157276	0.0335478
WBGene00014058	ZK673.2	0.480943	0.175586	0.3929	0.0263277	0.910837	0.000116364	0.846234	0.000944458	1.26807	1.35e-07	-0.26253	0.583302	-0.866932	0.0149252	0.0928628	0.039507	-0.725124	1.34405e-56	0.138631	0.539805	0.108945	0.131534
WBGene00014066	rev-1	1.50837	5.48899e-06	1.25889	7.6046e-05	1.33908	1.56959e-05	1.39057	0.00018128	1.54217	2.06e-05	-0.793794	0.119062	-1.20776	0.0259712	0.0381785	0.71648	-0.184189	0.0451345	-0.0881527	0.761776	-0.228258	0.00497427
WBGene00014087	ZK809.5	1.25649	0.00535452	1.54807	4.3674e-09	0.938448	0.0100119	0.999308	0.0796253	1.32325	0.00761248	-1.46129	0.00866171	-1.15098	0.00752506	0.447444	1.86439e-10	-0.301315	4.05243e-05	-0.282025	0.181998	-0.213619	0.00316847
WBGene00014136	ZK896.5	-0.0422642	0.955863	0.767663	0.0385004	1.02185	0.00187989	1.15514	0.0292335	-0.473614	0.48421	1.72718	0.00552709	-1.35719	0.000169277	-0.573302	3.28846e-07	-0.447735	0.00170931	4.13232	3.80765e-12	0.218836	0.660664
WBGene00015057	gad-3	2.15336	1.34395e-12	1.27345	2.06292e-06	2.28114	1.54137e-19	1.89415	1.25172e-05	2.09455	1.77e-11	1.71846	0.0033539	-1.29262	0.00292582	-0.548736	1.21665e-16	-0.814598	5.48571e-21	0.72158	0.0135851	-0.299123	0.00545875
WBGene00015194	trul-1	1.19897	0.00844326	1.54818	1.88446e-06	1.47585	6.6294e-05	1.3895	0.00197424	1.48527	0.00106705	-1.53341	0.00302801	-0.872755	0.0317443	0.204613	0.0548078	-0.458806	2.00725e-05	-0.262297	0.236067	0.0368773	0.743607
WBGene00015350	fbxl-1	0.948961	0.0409314	0.325235	0.144231	1.3301	2.98872e-12	1.04417	0.00549524	1.04065	0.000381934	-0.209878	0.704853	-1.39679	0.000212363	0.354841	1.88441e-07	-0.922039	3.68348e-36	0.78198	4.91659e-06	0.125634	0.144211
WBGene00015371	C03A7.13	2.449	0.000383079	2.51355	1.84783e-05	2.96456	7.16581e-06	2.98716	1.23734e-05	3.71255	4.35e-10	1.23608	0.0627895	-1.57107	0.000122966	-0.956112	1.54858e-09	-1.98801	1.42582e-13	-0.262826	0.801089	0.56676	0.0022913
WBGene00015378	C03B1.7	1.327	0.0282248	1.1657	0.0148398	1.35534	0.00789811	1.28841	0.0313153	1.32076	0.0172396	-0.193246	0.736981	-1.40345	0.000753459	-0.627053	6.19131e-05	-0.843357	0.000127666	0.0534091	0.927907	-0.136754	0.260542
WBGene00015430	C04E7.3	1.91798	0.000106218	1.67802	0.000319877	2.25214	1.49572e-06	2.1178	0.000396578	2.77761	8.07e-10	0.845186	0.17472	-1.56313	0.0371368	-0.00412082	0.985452	-0.437956	0.00974481	0.492783	0.250374	-0.373898	0.00994165
WBGene00015740	C13E3.1	1.6179	0.0327502	1.38868	0.0273418	1.84897	0.00176413	1.85961	0.0171184	2.7126	9.46e-07	0.608494	0.298719	-1.3289	0.0218817	0.312925	0.113929	-0.454233	0.0220107	0.371866	0.574514	-0.198466	0.282428
WBGene00015776	dct-1	1.57765	0.000201496	0.783522	0.00145366	1.51222	5.07222e-12	1.05377	0.000539774	1.66899	2.73e-09	0.340281	0.463243	-2.78501	1.47e-16	-0.0924602	0.452384	-1.42188	1.27068e-29	0.534407	0.0220671	0.0901035	0.441194
WBGene00015972	C18E3.3	1.15874	0.0065115	0.849938	0.0411027	1.09573	0.00565397	1.28781	0.00549524	0.805395	0.109572	-0.743586	0.150354	-1.23471	0.0307686	0.0622422	0.770801	-0.249967	0.193054	0.0314194	0.945659	-0.296368	0.00203296
WBGene00016003	C18H9.5	1.46382	0.0095628	0.947547	0.0523042	1.22064	0.0447639	1.04288	0.126262	1.01675	0.150342	1.42464	0.145533	-1.5041	0.0026836	-0.525174	0.025221	-0.184327	0.614313	-0.527664	0.607784	0.106017	0.764619
WBGene00016052	dod-3	1.85634	0.0170083	2.57077	6.18049e-05	3.45066	2.52979e-10	2.23505	0.0104873	3.47945	2.04e-09	2.61725	1.67e-05	-2.29794	4.29e-08	-0.873219	2.39504e-16	-2.09267	4.05504e-30	-0.333695	0.575852	0.952851	0.0102506
WBGene00016119	C25H3.10	0.56029	0.648468	-0.252387	0.689423	1.52103	0.000904497	0.875794	0.180584	1.73486	5.52e-05	1.39581	0.0361369	-0.834127	0.0299366	-0.354125	2.2256e-06	-1.00915	4.01582e-27	1.71817	0.000456414	0.220198	0.215908
WBGene00016151	smc-5	0.775924	0.00163487	0.966811	4.27364e-05	0.764057	0.000264983	0.869696	0.0501637	1.09573	0.00627226	-1.22954	0.0157607	-1.00557	0.0349846	-0.354767	2.64564e-22	-0.193889	6.27972e-06	-0.297573	0.117863	-0.417506	1.5284e-08
WBGene00016269	C30G4.4	1.16974	0.000458942	1.05433	1.46014e-05	1.56368	1.1153e-11	1.21722	0.000753682	1.40355	1.33e-05	1.14209	0.0203651	-1.0283	0.00699528	-0.0251663	0.847084	-0.786806	1.7392e-14	1.09232	5.97659e-05	0.038103	0.835383
WBGene00016406	C34D10.1	0.243249	0.736625	-0.221693	0.560148	0.676521	0.0486631	0.0561215	0.939275	0.196587	0.677243	-0.238958	0.632291	-1.0178	0.0172217	-0.201401	0.176746	-0.66569	2.85079e-05	0.212953	0.504191	0.172799	0.113769
WBGene00016407	unk-1	1.23714	0.00176542	0.559498	0.00313148	1.65662	5.63534e-07	1.16677	0.000359388	1.25359	5.38e-07	2.22133	0.000476941	-1.37603	0.0201303	0.275779	7.3205e-09	-0.56685	9.47359e-30	1.38877	1.19657e-20	-0.240158	0.00879431
WBGene00016500	memo-1	0.757519	0.102065	0.41831	0.08726	1.11082	2.87158e-06	1.0321	0.000799596	1.08885	0.00018119	0.969262	0.0340155	-1.08081	0.0024869	0.302449	0.000175962	-0.481964	1.11018e-08	0.369242	0.0943007	-0.125985	0.330106
WBGene00016566	eri-7	1.89426	5.38612e-06	1.98374	2.66431e-08	2.05794	4.42462e-07	1.90353	3.16279e-05	2.12242	9.9e-06	-1.39611	0.0153948	-1.12493	0.0140885	-0.113938	0.198626	-0.297187	0.000790503	-0.178467	0.482194	-0.313173	0.000313413
WBGene00016594	C42D4.1	1.28033	1.24145e-08	1.09299	2.93195e-14	1.33507	6.26708e-09	0.614313	0.0201822	1.19589	5.94e-07	1.70725	0.000461995	-0.783657	0.0474514	-0.835428	2.10122e-302	-0.824731	1.02146e-172	0.754512	2.18654e-07	0.107569	0.197491
WBGene00016716	acs-17	0.137992	0.79098	0.178457	0.41824	1.01712	1.82987e-05	0.647236	0.0236297	0.775627	0.00297444	1.85776	0.000390243	-1.09217	0.00940168	0.128172	0.111446	-0.409107	1.30234e-07	1.31162	6.38038e-07	-0.164534	0.113386
WBGene00016845	C50F7.5	0.943365	0.0069078	0.737088	0.0022376	1.15482	0.000363563	0.553818	0.298485	1.39363	0.000569755	3.03138	6.89e-05	-1.65932	4.46e-05	2.85597	2.05672e-246	-0.595975	6.75663e-22	6.14906	1.62173e-43	0.9307	0.0112807
WBGene00016866	coel-1	2.25185	0.000109426	3.17956	1.40665e-15	3.83546	5.46988e-24	3.56217	3.2812e-14	4.36063	5.6e-26	0.426056	0.390034	-1.79792	1.56e-06	0.489947	2.99496e-07	-1.50203	4.33648e-40	1.14502	7.67572e-06	-0.194241	0.322707
WBGene00016883	C52E2.4	1.67921	0.00305704	0.95846	0.0897041	1.71597	0.00279741	1.43564	0.0253331	1.56781	0.0165844	1.34436	0.0372268	-1.45398	0.000215275	-0.277593	0.0536464	-0.774572	2.8255e-06	1.67866	0.00131882	-0.210036	0.575739
WBGene00016884	C52E2.5	2.81749	0.000157352	2.42563	0.000793118	2.7273	0.000348665	2.47658	0.00340745	3.10253	1.06e-05	1.58837	0.0472853	-1.71309	0.000162555	-0.710579	6.68984e-06	-0.81582	0.00021647	0.701686	0.506324	-0.0667547	0.849729
WBGene00016967	not found	0.748861	0.0071058	0.711299	0.00221495	0.695553	0.0053135	0.520148	0.215185	0.668921	0.0321713	-0.756264	0.210933	-0.954128	0.0255186	0.371069	5.0338e-05	-0.643191	2.70439e-12	0.235059	0.239924	-0.192481	0.0187449
WBGene00016971	toe-2	0.694124	0.108698	1.22756	2.85329e-05	0.792861	0.0161482	1.02126	0.0811134	1.5681	1.37e-05	-1.32583	0.0162534	-0.832621	0.0392799	-0.0424109	0.684734	-0.0432822	0.707828	-0.235161	0.287685	-0.214772	0.00249631
WBGene00017045	atg-13	0.79225	0.0109156	0.371958	0.181309	0.694496	0.00483514	0.681304	0.053354	0.728722	0.0245674	-0.769691	0.0991508	-0.942904	0.013457	-0.289105	1.53706e-06	-0.342689	2.66276e-06	-0.0227906	0.948437	-0.0956833	0.240539
WBGene00017153	E_BE45912.2	2.16939	0.000180882	2.55854	2.13916e-07	2.49294	1.46802e-05	2.63677	3.62175e-06	2.90801	7.06e-08	-1.04693	0.0352208	-1.53617	0.000675258	0.120387	0.591674	-0.51634	0.0103215	0.115682	0.834637	0.202276	0.114094
WBGene00017195	glo-4	1.16111	2.21286e-07	1.04344	2.07654e-07	1.22876	3.10469e-09	1.2744	2.8982e-07	1.37495	2.9e-07	-0.184447	0.756244	-1.16274	0.024551	-0.287167	5.04551e-05	-0.614317	8.96836e-14	0.312257	0.201088	-0.304742	0.000101616
WBGene00017205	cest-29	NA	NA	5.376	0.00453665	5.94401	0.00120783	8.22634	1.20787e-06	10.5483	3.62e-11	2.19581	NA	-1.8776	0.00891275	2.63533	2.63032e-48	-2.1493	3.08257e-35	NA	NA	-0.431035	NA
WBGene00017303	F09F7.6	1.40366	0.00539687	1.18534	2.50847e-05	2.28941	2.32629e-18	1.94701	1.08732e-08	2.56738	3.04e-15	0.982364	0.0765189	-1.74929	3.92e-05	-0.240576	0.0132808	-1.1179	1.13152e-22	0.565538	0.158588	0.423604	0.00483612
WBGene00017313	cpsf-2	0.414082	0.138533	0.488898	0.0387819	0.552943	0.0141537	0.654312	0.0397498	0.777309	0.019803	-1.26063	0.0138343	-0.789183	0.0339428	0.117827	0.0790981	-0.490144	1.61116e-12	-0.105348	0.68325	-0.190166	0.0240791
WBGene00017430	bcl-11	1.00431	0.00261923	1.50826	6.44958e-14	1.76868	6.59463e-05	1.63124	4.8175e-06	1.11251	0.00160853	1.01541	0.0688461	-1.12577	0.0411059	-0.237834	0.000208529	-0.718972	2.43937e-22	0.525878	0.461252	-0.0172312	0.89751
WBGene00017582	F18G5.6	0.726348	0.0437289	0.630584	0.0104065	1.06764	0.000902299	0.87186	0.00632593	1.36049	1.75e-06	0.99067	0.0315134	-1.97557	8.06e-10	-0.232714	0.00629179	-1.22132	3.49029e-14	1.45677	6.43546e-14	0.191586	0.101891
WBGene00017642	F20D12.2	1.42495	5.49336e-08	1.52986	2.91964e-13	1.46364	1.11411e-11	1.4664	8.78171e-08	1.78037	2.95e-07	-1.29864	0.0302477	-0.90047	0.0415744	0.445539	1.32679e-13	-0.496735	1.92304e-15	-0.255772	0.226318	-0.327729	2.96551e-05
WBGene00017696	polk-1	1.449	0.000641222	2.04657	1.40318e-12	1.07856	0.00148646	1.53988	0.0169647	1.96381	0.000368814	-1.46921	0.00481938	-0.948686	0.0129284	-0.0906014	0.209018	-0.263894	2.8221e-05	-0.296229	0.129984	-0.16895	0.037455
WBGene00017967	ada-2	1.00561	0.000627188	1.03061	3.85729e-05	0.917706	0.00176206	0.932673	0.0180128	1.03591	0.0116501	-0.94408	0.0562751	-0.950594	0.0280759	-0.0181687	0.843533	-0.192698	0.00671619	-0.174398	0.425317	0.0473433	0.627542
WBGene00018101	math-27	0.953655	0.00109186	0.800323	0.00388126	1.29624	1.36232e-07	0.955893	0.0216793	1.97787	2.67e-12	1.77676	0.00109446	-1.07677	0.0440702	-0.140321	0.0161435	-0.652739	1.40156e-26	0.900474	0.0129965	0.466703	3.0808e-05
WBGene00018150	epg-4	1.61374	8.85571e-07	1.59886	2.14997e-13	1.55548	9.04125e-13	1.59213	9.4058e-09	1.88101	2.8e-10	-0.906182	0.0922478	-0.920369	0.0127023	0.22617	0.00166441	-0.399591	5.74968e-08	-0.00919941	0.978505	0.100199	0.220578
WBGene00018184	F38E9.1	0.906121	0.210681	1.90971	2.38728e-06	1.22602	0.0087705	2.03236	0.0226706	4.03505	9.22e-26	0.388165	0.502609	-1.49069	0.00534481	0.0467311	0.757548	-0.902626	2.14206e-13	0.503695	0.0752862	0.141093	0.225013
WBGene00018225	nep-14	3.60428	NA	5.87737	0.00103297	5.31031	0.0358073	5.75482	0.00890162	7.39701	1.62e-05	0.404291	0.534827	-3.05252	1.22e-16	-1.45794	3.34029e-30	-1.18326	9.5136e-08	2.89568	0.000108397	0.42491	NA
WBGene00018286	F41E6.5	1.29126	0.000655589	1.1498	0.000152863	2.08533	4.63111e-14	2.0261	7.90745e-07	2.49362	1.5e-12	1.2939	0.0116555	-1.13367	0.00125127	0.105052	0.250632	-1.47299	2.86914e-53	0.0704829	0.936631	0.187852	0.245829
WBGene00018294	atg-18	0.684969	0.00200068	0.62104	0.000248288	0.710847	0.000228953	0.682352	0.00580835	0.788173	0.00301739	-1.02782	0.0504569	-1.24889	0.000169277	0.319898	2.39322e-09	-0.536926	2.52176e-22	0.117219	0.587447	-0.0110444	0.91762
WBGene00018351	F42G2.2	1.28581	0.00273748	0.51949	0.225831	1.25929	0.00534665	0.943749	0.0457546	1.41542	0.000279087	1.9245	0.000903496	-1.2761	0.00188347	-0.308291	0.00128014	-0.818714	9.79122e-13	1.31722	0.000865372	0.110328	0.618419
WBGene00018384	F43C11.7	1.77388	2.90875e-05	2.52992	2.02278e-16	3.72848	3.27721e-43	3.31623	2.31216e-22	3.36711	1.02e-24	1.81418	0.00133644	-1.14817	0.00305101	-0.81731	1.7877e-20	-1.22492	3.77469e-25	1.21173	0.00114049	0.317403	0.0360732
WBGene00018803	fbxa-24	1.55466	0.0240853	1.50284	5.46941e-05	3.68878	6.3845e-21	3.62681	1.03137e-25	4.87982	9.55e-39	2.73328	0.00174278	-2.14444	2.33e-06	1.02796	7.35242e-16	-1.43016	7.50253e-25	1.73098	0.00150896	0.534512	0.0570119
WBGene00018953	F56C9.10	0.71095	0.000410209	0.577797	0.000740846	0.517178	0.00463197	0.395626	0.359759	0.602525	0.0460537	-1.03657	0.0992272	-1.05515	0.0482455	-0.0726755	0.134098	-0.0401808	0.508185	-0.0992875	0.691011	-0.475585	1.98166e-11
WBGene00019004	xpg-1	1.88584	4.43598e-10	1.75841	9.54904e-10	1.79498	1.21856e-10	1.798	5.48483e-07	2.02564	3.89e-07	-1.08005	0.0282611	-1.06827	0.011498	-0.128097	0.0847882	-0.404448	1.32234e-08	-0.159006	0.513688	-0.192292	0.0432299
WBGene00019294	K02A6.3	0.899373	0.00741532	0.44054	0.139614	0.948174	0.000693245	0.591743	0.164294	0.83384	0.0290836	0.81082	0.0972102	-1.26396	0.000960205	-0.602427	5.73495e-10	-0.770387	1.67439e-08	0.786554	0.0128662	-0.00148419	0.994722
WBGene00019467	K07B1.7	1.19894	0.00127611	1.11613	0.00120232	1.09943	0.00237503	1.31323	0.00130327	1.27146	0.00620914	-1.04345	0.0606737	-0.991896	0.0079327	0.00350588	0.981294	-0.652974	3.10926e-10	-0.00785787	0.984852	0.106939	0.326925
WBGene00019599	acds-10	-0.0751375	0.839463	-0.127351	0.66585	0.59771	0.00502516	0.0716562	0.905025	0.26757	0.473388	1.35594	0.0153068	-0.940373	0.0120619	-0.757138	2.50592e-28	-0.626863	1.76395e-11	1.05127	0.000279626	-0.0863887	0.424085
WBGene00019719	M01H9.3	0.948575	0.00960886	0.714106	2.11821e-05	1.61234	8.51953e-12	1.17113	1.23471e-05	1.43012	1.87e-08	-0.597679	0.235098	-0.834226	0.0218493	0.471306	4.06693e-23	-0.370254	1.93633e-15	-0.000396488	0.999085	0.308199	4.08769e-06
WBGene00019733	M02E1.1	0.780621	0.0313473	0.630433	0.0497438	1.06111	0.000321886	0.748842	0.174926	1.13566	0.00218479	0.0504045	0.940858	-1.32054	0.0108165	0.0823569	0.747043	-0.61822	9.8676e-06	0.155417	0.589397	-0.236894	0.0097451
WBGene00019748	atg-2	0.646966	0.002965	0.549758	0.00316968	0.904695	0.000147979	0.724974	0.0453923	0.766138	0.0149258	0.285412	0.667794	-1.44415	0.00353056	-0.258439	1.0706e-07	-0.313493	1.36838e-08	0.984054	3.10195e-09	-0.380581	1.50841e-06
WBGene00019801	aak-1	1.16474	7.69457e-05	1.08667	1.09467e-05	1.13338	9.13564e-06	0.903493	0.00770432	0.832398	0.0197648	-0.481213	0.397602	-0.982103	0.0268725	-0.122148	0.210545	-0.301308	0.00192151	-0.0392054	0.908506	-0.211423	0.0122577
WBGene00019884	R05D3.12	1.28209	2.12403e-06	1.04238	5.21447e-05	1.32626	7.88454e-07	1.22666	0.00062022	1.29078	7.68e-05	-0.833614	0.137787	-1.24472	0.00776244	0.268319	3.69555e-05	-0.609828	4.93987e-18	-0.141998	0.594509	-0.283402	0.00164759
WBGene00019902	R05G6.10	1.1808	0.0158433	0.403019	0.221626	0.9807	0.00152234	0.622276	0.141383	1.21439	0.000103023	1.13967	0.0271552	-1.55477	4.73e-05	-0.475555	8.15858e-12	-0.910048	2.32016e-23	0.943098	0.00351463	-0.0777777	0.6429
WBGene00020006	set-15	1.339	0.00467537	1.62491	1.4477e-06	2.21451	0.000119034	1.69193	0.00382554	0.264199	0.707913	-0.50396	0.375854	-1.42126	0.0180531	-0.653942	3.88051e-06	-0.325658	0.109979	0.245179	0.486513	-0.0442713	0.776589
WBGene00020031	suco-1	0.885297	2.27625e-05	0.949026	3.13371e-10	1.09972	1.48174e-08	0.688421	0.00673126	1.0268	1.24e-05	-0.901289	0.119149	-2.00809	5.78e-08	-0.145602	0.000235698	-1.04034	4.28955e-104	-0.00504747	0.987504	-0.278785	7.42447e-05
WBGene00020251	camt-1	0.35595	0.21793	0.407328	0.102274	0.633959	0.00363607	0.478133	0.401255	0.57405	0.0855595	0.449432	0.379605	-1.00785	0.0108168	-0.0725252	0.45783	-0.557139	1.93152e-10	0.262463	0.260986	-0.11991	0.213675
WBGene00020412	T10E9.2	1.1334	0.00222127	1.31924	1.92957e-06	0.959713	0.00386426	1.14047	0.029891	1.31011	0.0034388	-1.38318	0.00711148	-0.960658	0.0261116	-0.17001	0.0106849	-0.227353	0.0010593	-0.250011	0.212965	-0.169087	0.0632783
WBGene00020649	sma-10	1.84648	2.97399e-09	0.965829	5.02533e-05	1.87198	1.56488e-12	1.74875	3.02223e-06	2.07907	4.97e-15	1.22053	0.0260905	-1.78715	9.73e-05	-0.699357	1.55212e-18	-1.27335	1.1954e-32	0.0636363	0.911375	-0.151281	0.169278
WBGene00020721	T23B12.6	0.746166	0.0461318	0.964974	0.000133421	0.629538	0.0367984	0.806978	0.0706499	1.2035	0.00185567	-0.822041	0.126894	-1.32093	0.000760273	0.0146776	0.899497	-0.381515	5.18845e-06	-0.0120298	0.971639	-0.106174	0.229496
WBGene00020938	clec-218	1.03377	0.000150911	1.29876	4.62336e-09	1.19291	0.0123185	1.02616	0.137137	1.24042	7.94e-05	1.35762	0.00522771	-0.958812	0.00945447	-1.64451	2.22266e-60	-2.5592	7.68658e-31	-1.40838	8.87266e-07	0.145716	0.145631
WBGene00021048	W05H9.1	0.733712	0.00407708	0.718764	1.91514e-05	1.16215	9.11197e-12	0.579463	0.0323309	0.675801	0.0457366	1.66489	0.000267651	-0.847226	0.0166045	-0.11286	0.00520153	-0.554909	1.2097e-37	1.53023	7.0459e-22	0.0457829	0.709607
WBGene00021237	crtc-1	0.408594	0.273157	0.352839	0.210091	1.05025	0.000418321	0.582523	0.27256	0.60393	0.122109	0.913904	0.0767579	-1.21287	0.00173157	-0.211379	0.0322761	-0.702398	2.70952e-11	0.86673	0.000131279	-0.436318	0.00188466
WBGene00021533	Y42G9A.3	1.67327	4.36653e-05	1.82236	3.89598e-10	2.72406	4.97808e-15	2.77235	1.66221e-11	3.2448	2.63e-18	1.10318	0.0247262	-1.00733	0.00920943	0.0829224	0.499891	-1.03975	4.61439e-20	0.148877	0.824113	0.261961	0.0775404
WBGene00021539	Y42H9AR.4	1.33728	4.71155e-06	1.55627	3.51847e-10	1.27537	1.79437e-06	1.40213	0.000163224	1.45501	0.000156117	-1.17359	0.0371667	-1.02479	0.0343302	0.428221	1.37152e-09	-0.217322	0.00410479	-0.122343	0.59657	-0.254889	0.00108264
WBGene00021703	cpt-3	-2.6031	NA	0.909806	0.269941	2.07295	0.000775063	1.69031	0.0295921	1.8112	0.0121532	2.81906	0.00122399	-2.02511	0.00593611	1.75705	2.96194e-15	-0.927819	1.09022e-05	3.49299	1.03546e-05	0.293438	NA
WBGene00021772	math-45	NA	NA	2.76957	NA	4.79985	0.0204573	5.5415	0.00766338	6.41985	0.000246463	2.29894	0.000192265	-1.12431	0.00704709	-0.715517	1.9389e-08	-1.28581	8.2395e-12	0.168361	0.918321	0.126941	0.744344
WBGene00021834	mab-31	0.356888	0.176358	0.447134	0.0402749	0.726714	0.00214359	0.711163	0.0185139	0.511133	0.0818921	1.05527	0.0499551	-1.23037	0.000132942	-0.0725367	0.254424	-0.779083	1.05887e-37	1.31423	7.95029e-13	-0.0699591	0.506623
WBGene00021876	Y54G2A.11	1.26146	1.10163e-05	1.55621	3.55159e-20	1.71738	2.56508e-22	1.69383	2.66678e-09	1.89627	3.82e-12	0.840524	0.0509684	-1.05161	0.00246935	0.397406	5.23209e-15	0.119746	0.0303346	1.0113	2.25025e-07	0.277132	0.00871969
WBGene00022078	epg-9	0.803947	0.0342641	0.456943	0.0352972	0.817874	0.000917445	0.160274	0.768816	0.548302	0.0885217	0.285369	0.553223	-1.89811	4.15e-10	-0.234327	9.49607e-05	-1.0079	4.83372e-45	0.474407	0.0153414	0.110585	0.34916
WBGene00022597	ZC395.5	1.83656	0.00958877	0.302946	0.493294	1.41306	1.11092e-05	0.785966	0.132379	1.46689	0.000301622	1.41073	0.0523745	-1.53817	1.24e-05	-1.30396	1.90969e-43	-1.10891	3.28731e-13	1.18697	0.208807	0.519783	0.0480162
WBGene00022765	ZK546.14	1.43844	2.02431e-07	1.61677	1.31092e-15	1.25957	1.08626e-08	1.08404	0.000129759	1.51496	0.000352759	-1.11969	0.0257153	-0.747931	0.0399049	-0.560783	3.30284e-46	-0.312077	4.62249e-11	-0.229022	0.219727	-0.0702599	0.571105
WBGene00023432	K12B6.9	1.11885	0.0311182	0.813954	0.00638354	1.19395	0.00012283	1.14419	0.00530462	1.09575	0.00241066	1.49861	0.00324424	-1.16989	0.00189295	-0.331039	0.00201077	-0.929428	5.77323e-13	1.25777	0.0068078	0.360228	0.0558648
WBGene00045338	M01B2.13	2.91868	0.00252593	1.87995	0.0369292	2.58305	0.00527824	2.27837	0.039013	2.46778	0.00712262	1.2655	NA	-1.91895	0.0133863	-0.431368	0.297135	0.442684	0.329594	0.451916	NA	-0.361433	NA
WBGene00194769	Y32B12C.5	1.58049	0.00219909	1.82657	5.51693e-06	3.08559	2.07069e-19	2.62866	3.59588e-09	3.45774	1.64e-18	2.05482	0.00834642	-1.66059	0.00708231	-0.236934	0.17939	-1.53991	2.90627e-13	-0.519042	0.610054	-0.0692383	0.801905
WBGene00194815	Y43F8B.23	3.05784	0.00128208	2.85983	0.00117452	3.18369	0.000745635	3.15232	0.00150218	3.27655	0.000314516	3.00447	0.00143808	-3.26204	1.51e-10	-0.339658	0.0647289	-1.97932	1.98601e-14	3.42673	NA	0.315144	NA
WBGene00219316	F21A3.11	0.414924	0.209778	0.422633	0.0899882	1.15924	1.87439e-05	0.966468	0.0292721	1.07679	0.000392084	1.75669	0.00153824	-1.07605	0.00279722	0.00536867	0.968895	-0.738133	4.22575e-14	1.55159	7.09343e-10	0.185318	0.202955

## Sheet: Agroup-UPHeat
Gene	description	Log2FC_1hr	Padj_1hr	Log2FC_3hr	Padj_3hr	Log2FC_4hr	Padj_4hr	Log2FC_6hr	Padj_6hr	Log2FC_16hr	Padj_16hr	Log2FC_OwStarved	Padj_OwStarved	Log2FC_Heat	Padj_Heat	Log2FC_Hsf1	Padj_Hsf1	Log2FC_Hsf1Heat	Padj_Hsf1Heat	Log2FC_Pathogen	Padj_Pathogen	Log2FC_Rotenone	Padj_Rotenone
WBGene00000618	col-41	-2.74593	7.55238e-09	-1.54927	0.0391732	-3.27762	7.80406e-42	-2.76187	5.41537e-06	-1.56602	0.555838	1.62592	NA	2.29205	1.18e-10	1.63734	7.48735e-40	1.76295	4.27255e-139	0.354087	NA	-0.143873	0.890909
WBGene00000722	col-149	-1.77898	2.91402e-24	-2.2539	1.54291e-32	-3.72504	3.38025e-26	-3.26203	1.1095e-32	-4.25444	1.04e-44	1.1062	0.502765	3.05069	7.73e-20	0.181398	0.00409492	2.12524	0	-2.91095	6.17297e-10	-0.321303	0.00450242
WBGene00002016	hsp-16.2	-3.76126	4.23221e-39	-7.04959	6.37398e-07	-6.01137	3.50067e-22	-8.13157	1.69435e-34	-8.78776	3.02e-32	0.596881	0.71349	7.6426	1.67e-139	-1.65775	1.57899e-05	7.99342	0	2.71569	8.77026e-05	-0.0135259	NA
WBGene00002018	hsp-16.41	-3.41095	2.71796e-41	-7.67397	3.01784e-06	-6.65953	1.48381e-05	-8.32122	1.17419e-33	-8.26836	1.28e-37	-0.455024	NA	7.44453	2.45e-128	-2.20402	6.44528e-11	7.82418	0	1.10111	0.662823	0.14415	NA
WBGene00002026	hsp-70	-4.50367	4.45347e-47	-6.76539	0.0445998	-4.7702	1.95181e-25	-7.50252	5.92419e-39	-6.11386	3.74e-40	1.37796	0.0539197	7.123	6.53e-106	-0.601588	0.106742	7.06358	0	0.04185	0.981097	-0.258742	NA
WBGene00004567	rrn-2.1	-5.17927	0.000829991	-7.62285	4.28781e-12	-7.15218	7.42683e-46	-5.54258	2.04238e-06	-7.17055	1.18e-06	-2.72434	0.0749035	1.25938	0.018213	-0.186811	0.774719	0.619529	0.0022686	1.40509	0.463972	1.12607	NA
WBGene00008028	scl-6	-2.09176	NA	-4.98115	0.00103552	-3.6963	0.00450907	-5.08142	0.00628084	-3.67812	0.00677761	-0.17952	NA	2.18226	0.00639033	-0.695807	0.501869	2.64618	5.52848e-06	-1.28392	0.200091	0.261829	0.164471
WBGene00008944	F19B2.5	-2.13178	1.82053e-14	-3.28525	1.26117e-75	-4.62773	3.79153e-19	-4.71647	2.65772e-33	-5.77997	7.26e-75	1.67626	0.000934776	3.3917	2.55e-36	0.719859	2.99823e-34	0.894293	1.95344e-87	2.13574	1.43018e-22	-0.0409792	0.787595
WBGene00009692	F44E5.5	-2.86664	NA	-4.26471	0.0159985	-6.13554	0.00772099	-6.18652	NA	-5.40127	0.0096754	0.645715	0.544341	8.26654	3.55e-67	-0.428077	0.703128	7.58269	8.90405e-114	NA	NA	NA	NA
WBGene00009787	F46F2.3	-3.43335	4.74026e-53	-4.01122	8.37532e-05	-3.8149	9.17498e-13	-4.69637	1.22842e-15	-5.86722	9.35e-42	1.24019	0.0251341	2.11203	1.55e-08	-0.288524	0.000640626	1.36586	4.22356e-95	-2.60732	0.00127048	0.040927	0.715956
WBGene00011231	R11A5.3	-3.71283	0.000192959	-2.81737	0.000506456	-3.65233	0.000498221	-3.90392	0.000204766	-1.76053	0.0286142	-1.43961	0.0279278	7.08102	2.1e-49	0.647432	0.488493	3.33499	1.21049e-22	-0.104818	0.88782	0.23283	0.137786
WBGene00013007	Y48E1B.8	-3.68807	2.26373e-07	-3.76228	6.28808e-08	-3.24475	1.04587e-06	-4.66906	2.98288e-07	-3.94683	6.65e-08	0.287909	0.745693	2.77941	3.16e-15	0.64662	0.0117266	1.23511	1.6664e-12	-4.40866	2.58018e-17	0.075749	0.63447
WBGene00013207	zipt-2.3	-5.39297	NA	-3.84286	0.000816763	-4.71769	0.00352429	-3.92492	0.00773679	-3.61352	0.00197012	1.06857	0.0504865	2.39278	3.25e-09	1.00241	0.000647979	0.901076	2.96481e-05	-0.546723	0.510169	-0.313381	0.232289
WBGene00014454	MTCE.7	-4.5267	1.78329e-06	-6.08764	0	-5.84044	4.04059e-121	-4.21844	0.00801205	-4.8673	7.75e-65	1.09684	0.101247	5.81422	2.07e-98	0.413745	0.0127977	4.5035	0	0.25998	0.542999	0.570375	1.96217e-06
WBGene00014472	MTCE.33	-4.29131	5.7621e-22	-5.18605	6.49088e-270	-4.81019	3.06227e-53	-3.73612	0.0203309	-4.15037	5.1e-44	0.0655914	0.94953	3.94477	3.96e-45	0.677391	1.20276e-17	2.25096	1.70604e-220	0.610872	0.051735	0.243467	0.0627284
WBGene00015449	ugt-63	-2.6661	3.89275e-08	-1.87418	3.13615e-08	-3.04842	1.7835e-11	-3.39183	4.67725e-05	-2.23333	4.5e-07	1.39032	0.0254035	2.12611	1.51e-09	-0.281605	0.3517	1.49037	7.67167e-14	-2.25646	5.11656e-08	-0.234992	0.00521986
WBGene00018643	drd-50	-1.84643	NA	-1.79598	0.0802632	-5.04249	0.00238389	-6.00877	0.00207581	-7.14106	7.18e-05	0.617969	0.335	1.0796	0.0169903	0.655709	0.000314762	0.480182	0.0032981	0.0951283	0.840496	-0.197973	0.342005
WBGene00019963	R08E5.3	-2.21635	6.87981e-15	-2.66797	1.0578e-37	-3.43892	1.42092e-20	-4.01797	5.32193e-50	-5.43402	3.66e-46	1.42432	0.00382571	0.892497	0.04274	-1.01714	1.83892e-15	0.194986	0.341345	-0.866865	0.0010806	-0.0701797	0.521389
WBGene00020128	R193.2	-2.80073	8.24211e-17	-4.46531	2.38202e-93	-5.54022	1.14607e-25	-3.16983	2.62948e-10	-2.33973	3.87e-10	0.746534	0.340521	-1.4864	0.00637719	-0.628644	5.96749e-44	-1.6027	4.35986e-135	-1.06142	0.00176437	-0.818305	3.75498e-29
WBGene00022382	Y94H6A.10	-2.45295	2.55089e-41	-3.36487	2.04403e-70	-3.53932	2.89621e-32	-4.31405	7.57694e-76	-4.15293	1.24e-62	1.98534	3.11e-05	2.27351	2.4e-16	-1.93958	0	0.760913	1.22532e-32	3.19473	7.60302e-13	-0.3191	7.62567e-05
WBGene00044488	Y54G2A.45	-1.65927	5.24568e-09	-2.61386	3.62156e-19	-3.43477	2.20636e-14	-2.69557	2.86707e-17	-4.30595	1.37e-17	1.26635	0.0344059	0.94137	0.0103354	-0.436116	4.31136e-13	0.526189	6.06668e-18	1.28799	6.16342e-08	0.145344	0.211959
WBGene00044514	R09E12.9	-1.5232	0.119585	-4.8191	9.0906e-05	-4.1461	0.000613414	-3.33663	0.00433981	-2.00196	0.0381483	1.41633	0.130636	1.46072	0.00714434	-0.221608	0.569279	0.0925589	0.852645	0.135501	NA	0.387742	0.053097
WBGene00044644	B0205.13	-0.877274	0.0298328	-1.91658	3.53261e-06	-4.15201	8.04044e-17	-4.64018	0.0187695	-3.9473	2.33e-12	1.59326	0.0126429	1.11	0.0460464	1.55476	4.74697e-20	0.591636	6.30705e-06	-0.356844	NA	2.02636	4.64367e-24
WBGene00045095	mrpr-1	-6.23391	1.54441e-28	-8.01658	4.66039e-18	-6.49779	6.10889e-27	-4.82563	1.16056e-10	-6.41785	9.68e-26	NA	NA	5.80234	0.00588299	NA	NA	3.35702	0.052748	NA	NA	0.305474	NA
WBGene00045238	rpr-1	-5.06817	2.22219e-05	-9.09346	2.76433e-16	-6.57481	4.64695e-34	-4.08306	0.0496527	-5.71133	9.47e-24	0.213376	NA	5.59269	2.4e-11	0.588634	0.743653	3.58248	6.63032e-09	2.22744	NA	1.2233	NA
WBGene00219917	F26D10.24	-5.72905	NA	-4.04956	0.00851137	-3.3915	0.0382889	-2.87939	0.126527	-4.26944	0.0144562	1.91837	NA	4.92108	7.5e-05	NA	NA	3.05093	NA	1.62978	NA	0.354606	NA
WBGene00220000	K02F2.11	-2.7855	NA	-3.92282	0.00940658	-4.57643	0.0199378	-5.51389	NA	-4.80724	0.00714735	1.00249	NA	4.91688	1.35e-06	-0.294251	NA	4.68274	7.78265e-09	NA	NA	-0.207933	0.681835
WBGene00270321	Y41C4A.32	-1.11447	0.174581	-3.45326	2.03942e-08	-3.90426	7.69382e-07	-3.55905	2.48832e-06	-2.12036	0.00859678	2.82338	9.16e-05	1.85126	2.99e-07	1.36015	1.98537e-24	0.62508	5.38399e-10	0.656368	0.140501	-0.148416	0.518272
WBGene00284847	F54D8.10	1.28632	0.0520047	0.322586	0.705885	-4.26183	0.00135186	-6.20482	0.000744313	-7.3368	1.8e-05	-2.45358	NA	2.70666	0.000123984	-0.556052	0.61015	1.37454	0.100117	NA	NA	-0.703208	0.0019248

## Sheet: Bgroup-UPHeat
Gene	description	Log2FC_1hr	Padj_1hr	Log2FC_3hr	Padj_3hr	Log2FC_4hr	Padj_4hr	Log2FC_6hr	Padj_6hr	Log2FC_16hr	Padj_16hr	Log2FC_OwStarved	Padj_OwStarved	Log2FC_Heat	Padj_Heat	Log2FC_Hsf1	Padj_Hsf1	Log2FC_Hsf1Heat	Padj_Hsf1Heat	Log2FC_Pathogen	Padj_Pathogen	Log2FC_Rotenone	Padj_Rotenone
WBGene00000063	act-1	-0.799973	3.48459e-06	-0.699263	1.30881e-05	-0.656679	0.00802278	-1.00906	1.93772e-05	-1.53759	4.39e-10	-0.169965	0.76953	1.40583	0.00195215	-0.271245	2.06616e-15	0.754318	2.0209e-117	-0.1078	0.609768	0.227281	0.0160763
WBGene00000064	act-2	-0.957417	0.000126643	-0.547518	0.000310799	-0.793472	4.49251e-08	-1.03735	0.000459828	-1.29688	1.27e-05	-1.34169	0.00807849	1.10736	0.00265162	-0.256895	5.9529e-20	0.690661	9.12928e-150	-0.5132	0.000873422	-0.309471	0.000596363
WBGene00000066	act-4	-0.769714	0.000177765	-0.600516	0.000395797	-0.384685	0.0294686	-0.75284	0.0489843	-1.38411	4.64e-07	0.673221	0.143062	0.998847	0.00213488	-0.232815	1.49198e-40	0.918765	0	0.231106	0.216038	0.0442226	0.708582
WBGene00000097	aip-1	-0.694253	0.0104179	-0.480642	0.0500779	-0.796851	0.0159769	-0.805019	0.0276525	-0.692519	0.0365762	-0.323018	0.506783	1.26093	0.000127925	-0.0744172	0.592864	0.165588	0.201906	-0.110866	0.677189	0.34825	7.25624e-06
WBGene00000112	alh-6	-1.02829	5.88223e-07	-0.951725	6.07212e-08	-1.06635	5.07299e-06	-1.12826	2.91929e-06	-1.69621	5.38e-12	-0.129625	0.779671	1.73717	2.96e-09	-0.142502	0.0257856	0.894741	4.04452e-69	-0.354595	0.0752114	-0.123061	0.198042
WBGene00000115	alh-9	-1.31066	8.73681e-08	-1.95316	2.83865e-27	-1.33738	0.000210028	-1.54359	1.76493e-07	-2.34509	1.45e-21	0.203376	0.677317	1.27422	4.24e-05	-0.579427	2.41238e-35	0.741556	7.69033e-58	-0.51629	0.013278	-0.209886	0.00137259
WBGene00000176	aqp-8	-1.34898	6.71177e-08	-1.03732	1.49097e-08	-1.49309	0.00242202	-1.16464	0.000230789	-0.281593	0.365847	0.700999	0.272758	1.96947	6.06e-10	0.542399	0.000100894	1.34797	8.81973e-45	0.453111	0.0392256	0.00989104	0.94038
WBGene00000210	asg-2	-0.562226	0.0194947	-0.857735	3.67933e-06	-0.750602	7.53066e-07	-0.934767	0.0223563	-1.18601	3.99e-05	0.875418	0.0461645	0.981262	0.0378255	-0.43986	4.14741e-23	0.257203	6.84651e-08	-0.480977	0.00724216	0.283043	0.000501885
WBGene00000252	bli-2	-0.204146	0.523653	-1.2457	0.0283081	-0.81263	0.00112489	-1.11011	0.108993	-2.51961	4.53e-10	2.84148	0.027428	1.00067	0.0243056	-0.723797	6.49441e-41	0.695993	1.83836e-33	-0.940626	NA	0.373531	0.378377
WBGene00000377	cct-1	-0.996824	2.68475e-09	-1.03393	3.76741e-13	-0.883881	1.28198e-10	-1.02004	5.69261e-06	-1.09588	1.17e-05	-1.33037	0.0192494	0.848577	0.0149252	-0.0877606	0.116306	0.338393	1.35457e-12	-0.32444	0.0389196	-0.356583	1.66784e-07
WBGene00000391	cdd-1	-0.932433	0.0137857	-1.35761	9.09116e-05	-1.25735	0.000136506	-1.40029	0.00537364	-1.30426	0.00816486	0.797815	0.140711	1.47832	0.000432875	-0.851453	1.83748e-08	0.694514	2.8799e-05	-0.0455588	0.955274	0.0437996	0.802658
WBGene00000557	cnc-3	0.04809	0.952478	-1.52682	0.0319456	-0.983996	0.0152944	-0.787285	0.401225	-2.35613	6.03e-06	0.965679	0.174751	1.15167	0.0269427	-0.219701	0.458895	0.808523	0.000359181	-0.674514	0.447336	0.157564	0.397031
WBGene00000599	col-10	-2.28371	2.55089e-41	-2.52799	5.84213e-08	-1.45579	2.36182e-07	-2.45329	2.12957e-08	-4.27009	4.91e-06	0.95728	0.170172	1.71996	4.29e-06	0.12986	0.0478084	1.52981	5.31683e-257	-0.323772	0.89466	0.308724	0.0425091
WBGene00000616	col-39	-1.33754	0.17664	-0.0890325	0.643024	-0.904716	8.04465e-06	-0.591155	0.543861	-0.569426	0.322753	1.96511	0.0192494	2.32019	6.42e-10	0.0591052	0.205417	1.71706	0	-0.827375	0.14699	0.150112	0.161611
WBGene00000623	col-46	-0.844733	0.042266	-2.11016	0.0334384	-1.5763	3.79674e-07	-1.55708	0.0534681	-2.09457	2.13e-05	0.811025	NA	1.41303	0.0075921	0.318038	0.389163	1.19104	1.46228e-06	1.4966	NA	0.527245	NA
WBGene00000691	col-117	-1.78976	4.04762e-06	-2.0851	6.34047e-07	-1.02453	0.00616648	-1.91934	3.27735e-06	-5.04516	0.0151294	1.25687	0.111437	1.54099	0.00172638	0.0331183	0.874655	1.15877	1.35243e-09	NA	NA	0.592626	0.231327
WBGene00000715	col-142	-1.47006	0.0116786	0.211127	0.292348	-0.992041	0.0023966	-0.309364	0.902787	1.31282	1.11e-05	0.204619	0.778521	2.37048	6.87e-09	0.293408	1.74514e-15	1.78327	0	-0.616197	0.444935	0.0318502	0.807965
WBGene00000717	col-144	-2.00425	5.40994e-33	-1.9989	1.38183e-21	-1.19015	1.78314e-18	-1.83923	1.4197e-05	-3.77058	2.25e-05	1.10042	0.0488543	1.7077	2.42e-05	-0.0931909	0.26315	1.5862	1.01955e-204	-0.297406	0.870166	0.24642	0.0777216
WBGene00000720	col-147	-1.92824	1.77571e-20	-1.09813	3.31451e-07	-1.5857	3.72318e-05	-2.06812	5.78271e-07	-2.20261	7.84e-06	1.50028	0.404489	2.37488	2.42e-08	0.21988	2.42777e-07	1.56131	0	-1.27962	0.0954904	0.0836168	0.596687
WBGene00000733	col-160	-1.29564	0.0153555	0.315345	0.0872969	-0.755614	4.27132e-06	-0.623805	0.494634	0.787593	0.0266834	0.922989	0.0778147	2.40171	3.25e-11	0.263677	5.19779e-30	1.64424	0	-1.79055	0.0191805	0.00987565	0.939559
WBGene00000739	col-166	-2.0962	1.5456e-11	-2.06479	0.00231266	-0.84892	0.000355207	-1.62701	0.0154533	-3.26714	0.000518454	1.45307	0.0148727	1.31396	0.00160808	0.243666	2.05953e-07	1.26848	0	-0.441642	0.268727	0.282557	0.00234291
WBGene00000740	col-167	-1.9312	2.99297e-25	-1.82868	9.51216e-06	-1.08833	4.70192e-12	-2.13999	5.31427e-12	-4.31265	1.67e-16	0.948058	0.189077	1.90827	4.95e-06	-0.0906781	0.485983	1.36216	4.13056e-170	-1.00345	0.783624	0.109203	0.464537
WBGene00000741	col-168	-1.6534	1.28005e-10	-1.18783	4.9696e-06	-0.658249	0.0176647	-1.53203	0.000974004	-4.01489	0.000579653	1.21012	0.212482	2.17353	7.92e-07	-0.165248	0.237061	1.39589	1.48489e-53	-1.00542	0.54836	0.143048	0.637875
WBGene00000742	col-169	-2.59659	2.07362e-47	-2.98442	6.57686e-07	-1.63248	1.36508e-10	-3.06892	2.13271e-09	-5.19427	9.97e-08	0.786703	0.41565	2.55437	6.06e-12	0.35323	0.00260294	1.94546	1.6845e-162	-0.403748	0.802036	0.330523	0.153715
WBGene00000743	col-170	-1.71188	4.90455e-14	-2.61926	5.59335e-07	-1.5589	2.42844e-14	-3.03572	7.11261e-21	-5.41287	2.18e-30	0.973192	NA	1.84179	8.01e-06	-0.498015	0.000399218	1.28033	1.41405e-28	NA	NA	0.563938	0.00321781
WBGene00000749	col-176	-2.04418	5.44084e-06	-3.50375	0.00427099	-2.15035	6.46179e-07	-2.54127	0.0594781	-6.07424	2.07e-11	1.66503	0.0182265	2.51198	9.3e-10	1.26708	1.92154e-17	2.83101	0	0.0932232	0.956283	0.250977	0.42784
WBGene00000802	crt-1	-1.07124	4.58964e-12	-1.45681	1.30432e-24	-0.811683	0.000457144	-0.990181	0.0159014	-1.78707	3.12e-11	-0.0518146	0.916557	1.40534	6.34e-05	-0.159823	2.13321e-13	0.28734	2.83144e-40	0.682483	1.55963e-07	-0.0676356	0.43624
WBGene00000881	cyn-5	-0.876447	4.09921e-05	-1.26926	3.23e-18	-0.82546	1.03052e-09	-1.00394	0.0148861	-1.70665	1.73e-12	0.678665	0.127664	0.97028	0.0280213	-0.445097	1.63829e-50	0.44899	3.5678e-50	0.307593	0.0642499	0.104322	0.134359
WBGene00000882	cyn-6	-1.12353	0.000299735	-2.4645	7.16372e-06	-2.05721	8.44054e-06	-1.66056	0.00257471	-2.87052	6.03e-13	-0.377128	0.609387	0.847367	0.0486676	-0.00341843	0.979855	0.782581	1.38589e-29	0.496738	0.10927	0.104482	0.362409
WBGene00000915	hsp-90	-1.53444	1.07034e-24	-1.40871	2.96029e-16	-1.27287	1.12181e-19	-1.31528	1.25128e-07	-1.60133	2.36e-14	-1.33507	0.0049256	1.48446	1e-06	-0.183897	9.2843e-16	0.568689	5.14976e-164	-0.36424	0.0138546	-0.521271	2.87635e-14
WBGene00000928	dao-2	-0.794174	0.0387231	-2.28629	0.00487839	-1.96479	8.38688e-05	-1.63066	0.0203965	-2.74369	5.08e-07	-0.226084	0.766823	1.30861	0.000568972	-0.0573523	0.457396	1.22591	4.11218e-149	0.94415	0.000339158	-0.0427618	0.710274
WBGene00001000	dim-1	-0.325109	0.285552	-0.862841	3.83248e-06	-0.748129	0.0159	-1.09825	0.000254218	-1.9193	4.48e-12	0.608977	0.183297	1.31271	1.99e-05	-0.231057	4.21529e-12	1.16402	0	-0.325548	0.0498879	-0.127744	0.0675147
WBGene00001031	dnj-13	-1.14566	0.000189961	-1.22726	2.00242e-13	-1.14909	4.16503e-05	-1.37724	1.51624e-09	-1.82814	2.89e-14	-0.918814	0.0408974	1.83964	9.56e-10	-0.591781	1.98825e-23	1.06818	9.22687e-86	-0.45796	0.00190766	-0.172949	0.00704423
WBGene00001064	dpy-2	-0.844423	0.0237359	-2.18685	0.0124798	-1.78067	1.71748e-05	-1.41845	0.0417964	-2.35655	1.91e-06	-0.127596	0.868081	1.14729	0.00160808	0.00251945	0.989655	1.18152	3.99558e-35	0.685757	0.0508511	-0.480304	1.5106e-05
WBGene00001065	dpy-3	-0.947645	0.000632602	-1.79822	0.0438491	-1.27621	0.00532133	-1.15309	0.149042	-1.96689	0.000103573	0.128225	0.865679	1.8485	2.63e-05	0.0466083	0.828627	1.49904	4.81193e-44	0.760747	0.0260098	-0.308341	0.0629229
WBGene00001069	dpy-7	-0.689042	0.0942256	-2.1185	0.01043	-1.57631	0.00377412	-1.17034	0.141657	-2.26179	2.58e-06	-0.139931	0.867528	1.3148	0.000749712	0.0887049	0.583452	1.17759	3.84863e-37	0.812325	0.0166838	-0.39725	0.000582589
WBGene00001070	dpy-8	-0.744616	0.00130663	-1.617	0.0647113	-1.12587	0.00103081	-0.94534	0.234375	-1.73134	0.000965679	2.56092	0.0133749	1.13932	0.00115038	-0.0260389	0.865344	1.25585	4.48848e-59	-0.223896	NA	0.6657	0.00387932
WBGene00001071	dpy-9	-0.754079	0.0832563	-2.20414	0.0119597	-1.59035	0.00172484	-1.19206	0.133303	-2.43699	1.63e-07	1.35748	0.159119	1.43469	0.000123013	0.156931	0.253165	1.08664	1.3584e-32	0.114455	0.947534	0.368987	0.181405
WBGene00001072	dpy-10	-0.584928	0.107185	-1.76316	0.10183	-1.41146	0.0104397	-1.00246	0.233101	-1.82663	9.17e-05	-0.30334	0.643956	1.15262	0.00195215	0.0411059	0.843406	1.20619	3.22571e-29	0.634724	0.0433469	-0.310174	0.00119321
WBGene00001077	dpy-18	-1.02193	2.22152e-08	-1.93395	1.08974e-05	-1.50598	2.94241e-23	-1.43255	0.0228161	-2.56339	3.85e-10	0.357906	0.454579	1.36272	1.84e-05	-0.0407678	0.668014	0.788168	2.58946e-39	0.280204	0.26561	-0.115125	0.200653
WBGene00001156	ech-7	-1.54631	1.97752e-11	-2.13147	3.69009e-30	-2.04376	3.57392e-30	-1.96404	3.17745e-05	-2.10727	1.84e-17	1.60776	0.0161475	1.72316	8.66e-06	-0.188154	0.0384977	0.461641	1.6097e-08	0.621144	0.00772312	0.286001	0.000720919
WBGene00001168	eef-1A.1	-1.28164	7.51092e-06	-0.778164	4.45193e-09	-0.425953	0.001424	-0.591268	0.0666271	-0.692869	0.00350915	-0.744063	0.132309	0.904773	0.040372	-0.0495818	0.00545149	0.457091	1.17956e-175	-0.0906726	0.672514	-0.36141	2.43273e-06
WBGene00001225	eif-3.B	-1.06346	9.17841e-06	-0.975577	9.55333e-11	-0.762721	1.1382e-06	-0.755098	0.000755979	-0.914944	0.000370126	-1.01883	0.057264	0.772546	0.0347596	0.0639953	0.284135	0.523786	9.68503e-33	-0.226497	0.233363	-0.477718	1.73251e-12
WBGene00001240	elo-2	-1.48126	3.1389e-14	-0.77339	4.40328e-07	-1.32198	1.00625e-20	-0.807104	0.177983	-1.36715	3.75e-07	1.27794	0.0187954	0.98139	0.00348438	-0.272406	2.18778e-08	0.128098	0.0275841	0.528105	0.0014897	0.15835	0.0249979
WBGene00001243	elo-5	-1.27369	1.95629e-09	-1.18263	2.13554e-14	-1.87704	4.89426e-23	-0.86986	0.0452445	-0.575855	0.0445943	1.47985	0.00310552	1.08925	0.00061028	-0.725176	6.50647e-109	-0.395769	2.36957e-22	-0.261216	0.198766	0.173446	0.0197718
WBGene00001244	elo-6	-1.4385	1.17245e-16	-1.3187	2.34431e-17	-1.50402	1.98281e-11	-0.647063	0.287833	-0.579407	0.0340257	1.35478	0.0104575	0.749956	0.0363167	-0.642241	1.91467e-139	-0.709796	1.65056e-115	-0.729322	9.16097e-07	0.127184	0.163979
WBGene00001428	fkb-3	-0.331788	0.129546	-1.46109	2.08931e-10	-0.921642	2.20827e-08	-1.17336	0.0743838	-2.40581	9.26e-08	0.484921	0.477098	1.00861	0.0126361	-0.718047	1.38553e-27	0.958545	7.71101e-51	0.00659267	0.991108	0.00734883	0.95471
WBGene00001430	fkb-5	-1.17609	1.37946e-09	-2.13146	0.00684454	-1.69373	4.56387e-05	-1.05515	0.495125	-2.49562	5.63e-07	-0.41732	0.506618	0.976445	0.00817637	-0.375053	2.35801e-05	1.04681	3.00532e-42	0.226717	0.482194	-0.0876938	0.326515
WBGene00001621	glt-3	-0.911222	0.115236	-1.38466	0.000356592	-0.954334	0.0264396	-0.792354	0.192276	-1.23844	0.00889099	1.04217	0.11948	1.16741	0.0364808	0.331173	0.391247	1.0045	0.000115475	0.172054	0.782896	0.10791	0.649467
WBGene00001633	gly-8	-0.809926	0.0011919	-1.91168	1.08623e-17	-1.43943	1.81469e-20	-1.77317	0.00170039	-3.39893	1.1e-17	0.947701	0.100745	1.35015	0.000133223	-0.27063	0.000112916	1.0463	8.44913e-67	-0.933236	0.00147079	-0.0969989	0.395173
WBGene00001684	gpd-2	-0.84371	3.77048e-06	-1.30679	5.34645e-14	-1.0431	3.66128e-05	-1.36762	0.00104016	-1.60321	3.12e-11	1.36605	0.00346828	1.17002	0.00213503	0.0132656	0.806065	0.363676	1.8188e-24	-0.389534	0.027681	0.172931	0.0748821
WBGene00001685	gpd-3	-0.620861	0.0148118	-0.970089	7.92651e-08	-0.530208	0.0160671	-0.81308	0.0549865	-1.01012	3.18e-05	1.36993	0.0034889	1.20308	0.00157973	0.139973	2.24399e-05	0.529021	2.40216e-72	-0.0607731	0.823623	-0.086071	0.398062
WBGene00001702	grd-13	-2.04914	1.19481e-08	-2.22974	0.0323731	-2.39381	0.000498586	-3.31545	5.92778e-13	-4.02664	0.00141093	1.15967	0.0798317	1.46521	0.00157973	0.237375	0.155365	0.968422	8.58761e-15	-1.60391	0.000810195	0.150107	0.469206
WBGene00001724	grl-15	0.05794	0.919316	-1.14536	4.69903e-06	-0.752632	0.00163465	-0.965782	0.126854	-2.07006	1.6e-05	0.375557	0.59621	1.04883	0.00457237	-0.368637	0.00380513	0.661185	2.19949e-08	0.533628	0.573118	-0.126693	0.771836
WBGene00001749	gst-1	-0.68004	0.000740406	-1.04799	1.23503e-09	-1.49188	8.35469e-16	-1.48266	7.38993e-08	-1.5599	7.2e-10	-0.229542	0.631632	0.972534	0.0100484	-0.518218	1.4405e-28	0.0825224	0.20802	0.127567	0.560469	-0.0199325	0.842135
WBGene00001768	gst-20	-2.13862	7.2335e-12	-2.25025	3.8848e-09	-1.10358	7.09878e-05	-1.81206	6.43134e-07	-2.80837	2.1e-11	0.267632	0.68594	0.900045	0.049214	-0.349424	2.14097e-05	0.827567	7.79294e-29	1.78406	1.04318e-12	0.0548043	0.715054
WBGene00001774	gst-26	-1.73884	4.59238e-06	-1.81793	2.06343e-19	-1.99432	1.19029e-16	-1.89285	2.64558e-11	-2.31149	2.33e-13	1.42674	0.00808711	0.989795	0.0255186	-0.51661	3.6095e-14	0.444295	9.59028e-10	-1.26359	1.14272e-06	0.209574	0.0354011
WBGene00001775	gst-27	-1.39617	2.87901e-08	-1.52535	4.03651e-13	-1.88032	4.92356e-20	-1.3657	0.000753242	-2.42739	1.32e-13	1.42568	0.00647485	1.11269	0.0094081	-0.427648	1.22238e-12	0.412277	3.24227e-11	-0.889953	0.000236852	0.250236	0.00232655
WBGene00001784	gst-36	-0.748162	0.00456081	-1.14079	4.66119e-08	-1.46516	8.46688e-11	-1.30226	0.000901952	-1.92839	8.75e-11	1.14908	0.0266956	0.918476	0.0154795	-0.449131	1.41485e-09	0.238865	0.00525785	-0.134923	0.718695	0.145071	0.163788
WBGene00001790	gst-42	-0.586797	0.0420751	-0.822476	0.00206546	-0.820393	0.00297524	-0.649082	0.359997	-1.77584	3.48e-07	1.53771	0.00456793	0.916694	0.0116099	-0.546597	1.07903e-11	0.574859	3.60221e-12	0.344779	0.183225	-0.129379	0.220108
WBGene00001915	his-41	-0.312539	0.380364	-1.05706	3.17963e-07	-0.513867	0.0364221	-0.556063	0.261716	-0.852437	0.0060301	0.648207	0.160919	0.862517	0.027687	-0.219753	0.0166067	1.24422	3.08032e-71	0.741814	0.000333507	-0.00786847	0.956212
WBGene00001935	his-61	-2.29832	4.04762e-06	-1.41162	0.000106903	-1.53824	0.000651887	-1.11764	0.135018	-3.49555	5.02e-13	-1.53928	0.0223828	1.3456	0.0108426	-0.0542787	0.901087	0.523174	0.0888281	-0.172981	0.679035	-0.153062	0.492173
WBGene00002005	hsp-1	-1.77957	6.77384e-08	-1.36315	4.88791e-22	-1.44873	5.06533e-25	-1.47169	4.95173e-14	-1.58379	5.21e-11	-1.18028	0.0351367	1.35789	0.000123013	-0.520738	2.85172e-134	0.309263	2.23376e-44	-0.554949	6.87219e-05	-0.330827	0.00016428
WBGene00002007	hsp-3	-1.09654	7.42836e-08	-1.73912	4.64855e-37	-1.48904	3.86364e-11	-1.57924	2.66254e-05	-2.31799	9.86e-17	0.381354	0.427072	1.03506	0.00131609	-0.641458	8.64129e-174	0.320882	1.72595e-39	0.302915	0.0904072	-0.283627	4.69981e-05
WBGene00002008	hsp-4	-0.268895	0.465259	-0.575412	0.000184426	-0.690157	1.42553e-06	-0.826547	0.00111609	-1.31803	1.63e-07	-1.06883	0.0416548	1.49464	5.3e-07	-0.223614	2.62997e-07	0.350377	4.61018e-17	-0.299205	0.0732616	-0.112469	0.214888
WBGene00002021	hsp-17	-1.06604	0.000106675	-2.74449	1.17204e-38	-2.62443	1.90169e-28	-2.67497	6.16902e-18	-2.80305	9.12e-16	2.07325	0.000105433	1.37182	5.76e-05	0.989522	1.4676e-33	0.367659	1.78867e-07	2.06593	8.04068e-17	0.339478	0.000285869
WBGene00002060	ife-2	-1.31893	2.65158e-06	-1.47019	2.5133e-12	-1.22066	4.98614e-07	-1.21511	2.91603e-05	-1.55584	1.98e-06	0.413859	0.362244	0.931543	0.0167358	0.110319	0.320761	0.473956	3.09076e-08	0.202925	0.474098	-0.0988289	0.289483
WBGene00002110	ins-27	-1.21091	0.00463756	-1.52127	6.7851e-05	-1.21706	0.00714859	-0.841982	0.297036	-1.86268	0.000143275	1.21298	0.103703	1.48784	0.00346687	0.410683	0.0674685	1.02095	1.62814e-10	0.141665	0.831628	0.453128	0.0801839
WBGene00002116	ins-33	-1.3117	0.14291	-2.58563	5.3735e-12	-0.935993	0.0111394	-1.09913	0.115318	-2.67482	6.08e-10	0.530798	NA	1.88526	0.000231826	-0.0438826	0.943003	0.858412	0.0216496	-0.80294	NA	0.430126	0.0571042
WBGene00002127	inx-5	-1.06343	0.000475554	-1.46326	9.68492e-14	-1.09817	0.000663445	-1.17658	0.00284113	-1.74121	1.78e-07	0.40296	0.466117	0.769054	0.0487149	0.061447	0.667907	0.556094	4.68727e-09	0.116099	0.775014	-0.192029	0.0321667
WBGene00002134	inx-12	-0.979606	1.14686e-06	-1.24528	6.74395e-09	-0.924685	0.000284037	-1.03322	0.0142178	-1.81588	8.81e-07	0.258608	0.595461	1.00885	0.00596092	-0.0930334	0.241364	0.812779	1.7678e-44	-0.244629	0.26895	-0.0153021	0.884427
WBGene00002135	inx-13	-0.808639	0.00118099	-1.33825	5.94919e-10	-0.972319	2.99957e-05	-1.09282	0.00901257	-1.95687	2.1e-08	0.348507	0.461846	0.754971	0.0460907	-0.0138606	0.906029	0.650372	3.02979e-22	-0.149029	0.581744	-0.1594	0.0447284
WBGene00002262	ldh-1	-1.16026	4.72585e-09	-1.54953	1.83968e-18	-1.7043	7.82615e-09	-1.83247	5.08826e-10	-1.98188	9.86e-12	0.481965	0.308168	1.58876	1.77e-05	0.258499	0.00096297	0.54424	4.20149e-17	-0.68767	7.19855e-05	0.0848561	0.349306
WBGene00003057	lon-3	-0.49071	0.0167213	-1.50566	0.00405861	-1.314	1.57758e-13	-1.68507	0.00241798	-2.89405	5.68e-10	0.782921	0.439294	1.09281	0.00702013	-0.523772	2.15768e-13	0.673186	1.80458e-21	-0.200514	NA	0.272508	0.214532
WBGene00003148	mbf-1	-0.71666	0.00321167	-0.375719	0.0416965	-1.21867	3.07814e-14	-1.31273	9.77905e-09	-1.53612	5.2e-09	-0.809178	0.079188	0.879999	0.0359842	-0.104296	0.145753	0.0011793	0.991316	0.897299	1.841e-07	0.120839	0.101891
WBGene00003175	mec-12	-1.14938	2.44681e-05	-1.00691	2.22124e-05	-0.618298	0.0222459	-0.844398	0.0181243	-1.06538	0.000668536	0.783842	0.09378	0.992598	0.00346687	-0.337386	1.71954e-06	1.19657	9.0324e-91	-0.350802	0.264775	-0.0246018	0.857154
WBGene00003485	mua-6	-1.41828	3.14565e-12	-1.6998	8.18449e-14	-1.15355	0.000756462	-1.35527	0.0161609	-2.22524	2.14e-12	1.27118	0.0117146	1.70863	1.3e-08	-0.0622295	0.537448	1.58184	3.27846e-173	-1.20058	3.69151e-08	-0.324161	3.90242e-05
WBGene00003495	mup-2	-0.797854	5.22031e-06	-0.916101	3.79272e-11	-0.44297	0.00891932	-1.20965	2.71118e-07	-2.05046	1.06e-14	0.964563	0.0402059	1.39367	1.52e-05	-0.159243	1.11532e-07	1.04326	0	-0.332799	0.0471543	-0.103622	0.267686
WBGene00003517	nac-1	-1.44389	4.51915e-05	-1.11117	9.37516e-06	-1.08377	0.00367832	-0.880995	0.00921887	-0.0365558	0.94185	0.716573	0.217535	1.72909	2.87e-06	0.790864	6.69856e-05	0.825133	4.55088e-08	-0.214594	0.724319	-0.0960113	0.4541
WBGene00003729	nhx-1	-1.45234	0.00160818	-1.12443	0.00662713	-1.10602	0.0123006	-0.990059	0.0752521	-0.95793	0.0445793	1.25554	0.0607921	0.973367	0.049214	0.169396	0.57942	0.538237	0.0202512	-0.160104	0.88156	-0.197985	0.317248
WBGene00003762	nlp-24	-1.02238	3.91505e-08	-0.946085	2.23907e-07	-2.18242	4.00752e-31	-1.97277	0.00119652	-2.551	4.52e-08	0.513279	0.411678	0.967247	0.020341	-0.656453	1.56799e-49	0.709672	9.97965e-58	-1.42213	4.73193e-09	0.148575	0.648021
WBGene00003764	nlp-26	-1.6939	9.77513e-05	-1.17359	0.00632956	-1.84926	0.00432088	-1.77198	0.0116119	-0.916481	0.162389	-0.0758419	0.933134	1.6351	0.000336105	-0.739642	2.9942e-10	1.02666	1.43914e-19	-0.104067	0.947534	0.193056	0.370124
WBGene00003769	nlp-31	-0.0291671	0.975652	-1.34877	2.45894e-06	-0.859474	0.00932105	-0.871608	0.00798042	-1.6016	0.000404003	0.169422	0.820852	1.07261	0.0274276	-0.243102	0.119898	0.363378	0.0108568	0.421594	0.548108	0.0677085	0.665957
WBGene00003891	osm-11	-0.90739	6.14719e-05	-0.763274	0.000132671	-0.797444	1.17844e-08	-0.768249	0.00875712	0.0261767	0.941785	1.25352	0.00618397	1.34578	2.94e-05	0.563303	6.79151e-45	0.820949	4.22873e-151	0.252475	0.209629	0.283891	0.000818718
WBGene00003931	pat-4	-0.605095	0.0796001	-0.811059	0.000718859	-0.585983	0.0150097	-1.00705	0.0077675	-1.39403	2.61e-05	0.417773	0.394968	1.05447	0.00245964	-0.209377	0.0802362	0.951015	1.47828e-24	0.142303	0.698268	-0.167358	0.165056
WBGene00003934	pat-10	-0.502916	0.0951886	-0.882259	1.96894e-10	-0.51291	0.0187683	-0.967538	1.03984e-06	-1.49092	5.74e-09	0.600049	0.354599	1.14189	0.00369152	-0.302663	4.78152e-48	0.416015	1.46414e-87	-0.00129188	0.997085	-0.200693	0.00112143
WBGene00003962	pdi-1	-0.748138	0.00085264	-0.919108	2.43806e-10	-0.729772	1.4355e-06	-0.750264	0.0343904	-1.27983	1.08e-08	-0.819771	0.116562	0.980312	0.00864783	-0.219314	1.83858e-08	0.537213	1.88253e-51	-0.129373	0.544827	-0.0687663	0.430674
WBGene00003963	pdi-2	-1.28158	2.04993e-16	-2.02388	4.29259e-26	-1.71783	8.10642e-11	-1.59126	0.00669458	-2.58338	9.28e-13	0.378582	0.402309	1.29646	2.01e-05	-0.6569	1.39505e-177	0.756817	1.74046e-232	0.329536	0.0653588	-0.263893	2.08812e-05
WBGene00003964	pdi-3	-0.747295	9.14401e-06	-1.29757	1.06044e-22	-1.09068	2.06865e-16	-1.32559	5.32683e-05	-1.94423	2.43e-18	-0.235542	0.646147	0.787534	0.0255186	-0.287028	1.95941e-31	0.240179	2.65652e-22	0.29331	0.0638759	-0.0935858	0.176459
WBGene00003995	pgp-1	-2.50789	1.9676e-06	-2.0071	2.43844e-12	-2.25652	9.81105e-16	-1.76455	2.10386e-07	-0.77571	0.163978	1.861	0.0111316	1.64849	2.45e-05	1.32613	1.01099e-24	0.9162	1.97199e-24	-1.77526	9.96386e-07	-0.419108	0.00109173
WBGene00004358	rhr-1	-1.23698	0.00017008	-0.915864	3.10814e-08	-1.05855	1.57341e-10	-1.02036	0.00869026	-0.403915	0.140591	1.18528	0.0203139	0.777079	0.0350098	-0.423731	3.55751e-27	0.220086	5.55785e-07	0.343534	0.0666386	0.0569712	0.521389
WBGene00004409	rla-1	-0.647371	0.00409961	-0.568244	0.000472187	-0.40716	0.00346174	-0.607064	0.0969053	-1.05833	6.26e-05	-0.497212	0.277908	1.20339	0.033113	-0.229973	1.47235e-24	0.454976	3.72289e-99	-0.297898	0.0597795	0.107648	0.345696
WBGene00004412	rpl-1	-1.12917	6.99433e-06	-0.962256	1.21247e-13	-0.424071	0.0223884	-0.648525	0.125094	-0.777391	0.00164438	-0.498594	0.293915	1.07249	0.0336114	-0.259935	2.27793e-34	0.428443	6.84823e-93	-0.257857	0.106776	0.0192108	0.895674
WBGene00004416	rpl-5	-1.33237	9.18273e-06	-1.10815	4.13211e-16	-0.824062	7.3235e-10	-0.916401	0.0039054	-1.04516	6.23e-06	-0.530878	0.286403	1.03182	0.0350971	-0.183662	9.81302e-20	0.469064	1.44725e-145	-0.261096	0.117261	-0.0963566	0.440474
WBGene00004419	rpl-7A	-1.357	0.000203048	-0.820429	3.78824e-08	-0.691582	3.57946e-07	-0.793194	0.0462094	-0.819112	0.00127756	-0.583666	0.237409	1.0073	0.0479652	-0.283461	1.03435e-32	0.438026	6.47521e-86	-0.22001	0.197029	0.0981434	0.388558
WBGene00004421	rpl-10	-0.96348	2.90206e-09	-0.896753	3.70714e-12	-0.620654	1.93727e-05	-0.711994	0.0234421	-0.948386	0.000128824	-0.424954	0.432827	1.02901	0.0382715	-0.339251	4.13775e-79	0.446011	6.35727e-142	-0.192437	0.260415	0.0808856	0.401719
WBGene00004423	rpl-11.2	-1.20448	7.32288e-13	-1.34632	9.23246e-16	-0.884263	2.22348e-05	-1.01901	0.0147081	-1.3525	1.32e-05	1.23125	0.0543004	1.19367	0.0167265	-0.175791	2.14319e-12	0.596464	3.10547e-138	0.255932	0.150392	0.0494211	0.631927
WBGene00004428	rpl-16	-1.05049	2.92231e-08	-0.87994	1.4678e-10	-0.608615	2.05992e-06	-0.73108	0.0274163	-0.782813	0.000794196	-0.495503	0.274563	0.997422	0.0482943	-0.207759	4.82055e-24	0.471128	2.94371e-129	-0.218547	0.187229	-0.0740151	0.478984
WBGene00004430	rpl-18	-1.40612	4.77823e-05	-0.699891	8.74924e-06	-0.556255	4.04798e-05	-0.691773	0.082638	-0.798763	0.000604928	-0.445953	0.335373	1.11787	0.0413134	-0.183935	3.26956e-14	0.445228	8.53877e-89	-0.15027	0.404456	-0.0263716	0.818674
WBGene00004433	rpl-21	-1.00896	0.000440739	-0.545914	0.00162887	-0.391641	0.00480952	-0.511788	0.243141	-0.519813	0.0278788	-0.557872	0.221523	1.06782	0.0467796	-0.193703	1.18326e-14	0.441667	2.53886e-88	-0.288507	0.0611102	0.0685072	0.459528
WBGene00004436	rpl-24.1	-0.949557	4.72224e-06	-0.607707	0.000318752	-0.425881	0.00530372	-0.489212	0.203634	-0.653266	0.00760887	-0.441245	0.33415	1.05057	0.0463014	-0.204165	1.51918e-22	0.448278	1.9626e-113	-0.174169	0.319591	0.0999937	0.260611
WBGene00004440	rpl-26	-0.854321	2.54097e-05	-0.69167	2.84449e-05	-0.383758	0.0290297	-0.592301	0.128258	-0.705135	0.0038085	-0.318593	0.534827	1.05964	0.0479497	-0.294825	6.68452e-34	0.382134	2.61067e-55	-0.290375	0.0658638	0.128057	0.293638
WBGene00004447	rpl-33	-1.08895	6.36241e-05	-0.619488	0.000230135	-0.459126	0.00416629	-0.572905	0.131486	-0.817072	0.000382472	-0.390574	0.407831	1.10257	0.0478115	-0.245082	1.07077e-17	0.407574	3.3253e-61	-0.205887	0.21746	0.275309	0.0115664
WBGene00004448	rpl-34	-1.09143	1.21113e-06	-0.53284	0.00248183	-0.454835	0.0026021	-0.590813	0.134296	-0.760196	0.00270923	-0.459381	0.330895	1.20454	0.0221683	-0.233321	0.000931864	0.506535	2.79805e-17	-0.163305	0.378616	0.203721	0.321053
WBGene00004456	rpl-43	-0.825189	0.0431253	-0.732988	1.30174e-07	-0.382247	0.00979704	-0.579355	0.0651944	-0.791569	0.00720518	-0.256123	0.636368	0.986591	0.0491443	-0.203201	3.86391e-15	0.265368	1.67199e-24	-0.3956	0.00827787	0.236876	0.00635504
WBGene00004471	rps-2	-0.875574	2.17708e-08	-0.831973	1.56945e-08	-0.50759	0.00264311	-0.686667	0.0487776	-0.965987	9.02e-05	-0.12544	0.81821	0.970545	0.0252852	-0.571868	1.13381e-51	0.5728	2.07234e-47	-0.251757	0.119102	-0.135409	0.20395
WBGene00004472	rps-3	-0.998565	1.56621e-10	-0.879147	1.94692e-10	-0.640026	5.87463e-05	-0.759874	0.0341514	-1.04003	7.78e-05	-0.7225	0.195645	0.976474	0.0409484	-0.265951	2.07806e-36	0.462795	5.90281e-111	-0.211738	0.202072	-0.031407	0.781668
WBGene00004474	rps-5	-1.05221	9.8739e-07	-0.933376	1.3143e-12	-0.55498	0.00557234	-0.794304	0.00532659	-0.732674	0.00144412	-0.427269	0.362867	1.08097	0.0402542	-0.202838	2.64624e-21	0.475823	7.33061e-123	-0.220148	0.187067	0.0416131	0.72124
WBGene00004476	rps-7	-0.847302	5.96743e-08	-0.764336	2.42662e-06	-0.507857	0.000882791	-0.630906	0.0473902	-0.781778	0.000521681	-0.597337	0.180191	1.0736	0.0399267	-0.137743	2.40701e-11	0.432429	9.82371e-109	-0.232488	0.152038	-0.00415038	0.975804
WBGene00004478	rps-9	-1.01273	1.32378e-10	-0.862934	2.95042e-09	-0.710351	3.30067e-07	-0.886426	0.00298638	-1.13062	1e-05	-0.742234	0.213841	1.14185	0.0246999	-0.280035	1.01788e-34	0.404006	1.09056e-70	-0.207099	0.215913	0.057012	0.559796
WBGene00004479	rps-10	-1.1022	1.28876e-05	-0.671948	4.90859e-05	-0.419004	0.0048873	-0.612563	0.141383	-0.764918	0.00200631	-0.443902	0.343538	1.11007	0.0378769	-0.23565	4.29259e-22	0.463288	8.07781e-89	-0.204064	0.221345	0.133362	0.116959
WBGene00004482	rps-13	-0.921048	8.56738e-09	-0.849368	8.85701e-10	-0.567758	1.49988e-05	-0.710895	0.0310074	-1.00716	5.39e-05	-0.356626	0.441276	1.0797	0.0403209	-0.123927	7.65341e-06	0.406688	8.3025e-55	-0.256937	0.12252	0.206383	0.0266617
WBGene00004483	rps-14	-1.0538	2.27628e-10	-0.7965	1.56398e-08	-0.590113	3.10097e-05	-0.693805	0.0225901	-0.871874	0.00073607	-0.523959	0.313531	1.07572	0.0460842	-0.209247	1.11709e-20	0.341808	4.54567e-56	-0.139492	0.450276	0.134773	0.164797
WBGene00004485	rps-16	-0.983848	1.25644e-08	-0.879879	1.72835e-10	-0.621028	1.26957e-05	-0.763444	0.0142617	-1.06065	7.2e-05	-0.608062	0.291321	1.20951	0.0197005	-0.271916	1.67646e-30	0.489654	3.36229e-101	-0.252523	0.132172	0.165412	0.099075
WBGene00004487	rps-18	-1.07154	5.65673e-12	-0.850711	1.96752e-08	-0.759972	5.47144e-08	-0.815685	0.00250063	-1.09132	6.21e-06	-0.529189	0.248457	1.1057	0.0408096	-0.268987	1.70849e-34	0.389673	1.632e-76	-0.287415	0.0663466	0.0162033	0.875783
WBGene00004490	rps-21	-1.06071	5.13926e-05	-0.513607	0.00643746	-0.413699	0.00804142	-0.626593	0.157401	-0.784761	0.00180204	-0.415349	0.416046	1.16724	0.0473564	-0.209578	2.9001e-13	0.334232	3.55584e-30	-0.3883	0.00943088	0.255975	0.210927
WBGene00004495	rps-26	-0.89244	2.22047e-06	-0.681007	4.77055e-05	-0.574488	0.000629519	-0.677486	0.0631257	-0.993014	3.77e-05	-0.536473	0.23991	1.08875	0.041762	-0.286283	2.57904e-32	0.46203	9.51019e-90	-0.245734	0.128547	0.0958953	0.700323
WBGene00004999	spp-14	-0.814325	0.000259881	-0.516113	0.0244928	-0.422036	0.00993493	-0.268806	0.700575	-0.676285	0.0123244	1.0241	0.0504621	1.0895	0.0456652	-0.222103	5.31662e-16	0.462986	4.73099e-68	-0.193566	0.35828	0.241005	0.00137314
WBGene00005002	spp-17	-0.966057	1.50838e-07	-1.49609	1.26895e-25	-1.62986	2.50349e-13	-2.13351	1.86651e-16	-3.37007	1.44e-41	0.917672	0.136579	1.05795	0.0474514	-1.26128	4.15817e-218	0.142246	0.0125936	-0.533045	0.0433127	-0.00215314	0.987502
WBGene00005017	sqt-2	-0.319289	0.12273	-0.721022	0.00315121	-0.365602	0.014593	-0.739416	0.289441	-2.09989	4e-06	2.58032	0.0290875	1.30488	0.000634149	-0.387151	1.0537e-11	0.850796	1.16407e-60	-0.378441	NA	0.400782	0.006664
WBGene00006366	sym-1	-1.31125	6.09024e-06	-2.27949	0.0375421	-1.93615	0.000926903	-1.06281	0.502201	-2.25772	8.68e-06	-0.30988	0.620006	0.796664	0.0384525	0.167747	0.0589486	0.974415	1.11256e-51	0.84081	0.000882825	-0.448968	6.6836e-08
WBGene00006408	tag-18	-0.597917	0.0185195	-0.664404	9.0906e-05	-0.579604	0.0127838	-1.14973	0.00741308	-0.961383	0.000171079	0.480945	0.348403	1.20752	0.000576364	-0.326301	3.32052e-10	0.812544	4.6173e-66	-0.085245	0.789846	-0.0194385	0.896232
WBGene00006452	heh-1	-0.354966	0.389404	-0.507079	0.0382151	-0.45952	0.0268621	-0.893351	0.00994826	-1.75933	9.45e-10	0.510762	0.453798	0.854797	0.0493678	-0.397831	7.66392e-20	0.512966	2.79019e-31	0.239328	0.353302	0.330061	6.47411e-06
WBGene00006528	tba-1	-1.04714	0.000269943	-0.728622	3.5112e-07	-1.12127	2.67809e-13	-0.912265	1.18193e-05	-0.849765	0.0076865	-1.43539	0.00768403	1.00131	0.00871665	0.170892	1.12724e-05	0.726263	5.29621e-106	-0.298916	0.106319	-0.215155	0.00829478
WBGene00006529	tba-2	-1.08475	5.35429e-05	-0.932792	3.95323e-11	-1.17296	3.63761e-17	-1.22318	2.44897e-07	-1.19992	3.43e-06	-0.763841	0.114697	0.891747	0.0257062	0.127915	4.65111e-07	0.472279	3.61197e-89	-0.264998	0.149093	-0.177955	0.0288929
WBGene00006584	tni-1	-0.442472	0.137578	-1.33124	1.21247e-13	-0.921195	6.34731e-07	-1.88787	5.57138e-11	-3.03212	2.32e-14	0.262978	0.659035	1.24206	9.9e-05	-0.319599	5.68115e-06	1.20809	5.29637e-97	-0.201448	0.653596	-0.117755	0.196287
WBGene00006634	tsp-8	-1.12776	0.000646185	-1.58085	2.45228e-10	-0.9894	0.0419152	-1.37524	5.12034e-05	-1.58891	1.68e-06	0.315935	0.680671	1.0781	0.00426625	-0.345446	0.00353548	0.93272	2.81968e-20	-0.223642	0.733676	0.29307	0.00811442
WBGene00006728	ubq-2	-0.631137	0.000142074	-0.677991	1.13575e-05	-0.60417	0.000136481	-0.659077	0.0400914	-0.832641	0.000911239	-0.393483	0.401729	1.0422	0.049214	-0.229523	5.21057e-24	0.4047	1.06194e-78	-0.335787	0.0269289	0.13961	0.188695
WBGene00006760	unc-23	-0.817178	0.00106473	-1.27752	8.31162e-12	-0.799432	0.00334589	-1.27318	0.00399848	-1.68793	2.68e-08	1.4825	0.00893957	2.45969	1.33e-13	0.43615	7.32302e-07	1.16558	4.69703e-72	0.444307	0.107991	-0.301604	0.00296569
WBGene00006787	unc-52	-0.940539	4.50337e-07	-0.816416	0.000223708	-0.612505	0.0016561	-0.831363	0.0849092	-1.73903	4.25e-06	0.612199	0.364237	1.14277	0.0197005	-0.143093	0.000161388	1.39943	0	-0.398076	0.0518395	-0.441326	1.14256e-11
WBGene00006863	gyg-1	-0.803205	0.00151843	-1.0492	6.71352e-09	-0.937394	0.0013774	-0.88566	0.000334552	-0.609594	0.0810189	1.34025	0.00661502	1.24818	9.5e-05	0.121722	0.0679127	0.850584	3.57168e-64	-0.391095	0.113381	-0.11497	0.196436
WBGene00006947	wrt-1	0.0394097	0.949418	-1.63677	0.00566402	-0.960575	0.000788673	-1.09224	0.0969029	-1.98982	9.18e-05	-0.108726	0.882886	0.802651	0.04295	-0.425457	0.00169729	0.819606	3.36992e-11	0.0328303	0.9882	-0.478276	0.00344455
WBGene00006956	wrt-10	-0.964133	0.0138221	-2.22588	0.0371196	-1.92521	0.000746969	-1.21726	0.373723	-2.3535	3.45e-06	-0.172609	0.818515	0.813393	0.0363329	0.289704	0.00289699	0.795945	2.16945e-24	0.716073	0.0243502	-0.131582	0.190447
WBGene00007142	ttr-18	-0.89787	0.0182108	-1.50468	3.11304e-10	-1.01933	0.039641	-1.40549	4.9281e-05	-2.13133	6.77e-14	1.87485	0.00143551	1.09254	0.0065923	-0.104732	0.103694	0.868464	1.5779e-70	-0.748814	0.00353874	0.11432	0.195736
WBGene00007236	C01G10.9	-1.63316	2.85246e-06	-1.88798	1.09478e-09	-1.6115	1.14495e-07	-1.36096	0.0207676	-1.95666	3.44e-08	0.910875	0.0919474	1.09092	0.00522618	-0.189587	0.255758	0.401838	0.00859113	0.118658	0.850726	0.0359462	0.818228
WBGene00007261	lron-3	-0.50321	0.177104	-1.04156	4.15594e-05	-0.604118	0.0468137	-0.735113	0.0677561	-0.896409	0.0107148	0.62606	0.210983	0.775478	0.0464611	-0.00536027	0.974193	0.660884	5.51888e-13	-0.0395576	0.936034	-0.119678	0.221015
WBGene00007350	sucl-1	-0.799455	6.22846e-05	-0.948223	4.81709e-10	-0.538357	0.00148646	-0.798463	0.0885246	-1.38471	1.12e-06	0.925509	0.0291863	0.941681	0.00852443	-0.472524	8.65246e-28	0.718042	1.76247e-67	0.0298815	0.931162	-0.0958909	0.240091
WBGene00007402	ugt-60	-0.589374	0.179274	-1.04458	0.00747625	-0.93932	0.0118847	-0.920892	0.150911	-1.36561	0.00197878	1.31758	0.0282728	1.23557	0.00204389	-0.16921	0.447058	1.12241	2.65848e-14	-0.467643	0.461056	-0.178397	0.146643
WBGene00007474	C08H9.15	-0.492041	0.356123	-0.110675	0.799322	-1.16168	0.00487721	-0.493563	0.365228	-0.493037	0.326663	1.46361	0.0130985	1.04531	0.02191	-0.0382721	0.89598	0.915975	3.25563e-08	-0.340131	0.443516	0.273727	0.0167089
WBGene00007630	har-1	-0.995462	3.91444e-07	-1.30686	8.61118e-17	-1.83257	2.16079e-30	-2.12912	1.04097e-17	-2.52867	2.37e-25	0.0975255	0.849269	0.960162	0.0268176	-0.502642	2.02618e-37	0.348282	5.97659e-16	-0.546906	0.000393092	0.0867229	0.339059
WBGene00007736	igdb-2	-1.46564	0.000243829	-2.04708	4.41267e-19	-1.15154	0.00185126	-1.02298	0.025645	-1.39538	9.19e-05	-0.393057	0.441709	0.989512	0.0198744	0.372926	0.02517	1.06544	1.78032e-19	0.0125597	0.983213	-0.827962	2.9473e-20
WBGene00007836	C31C9.2	-1.18093	1.18355e-07	-2.03056	5.31594e-31	-1.88787	6.60328e-19	-2.10766	2.28789e-05	-2.57476	4.26e-14	1.03296	0.0980056	1.05731	0.00258975	0.314546	3.29089e-06	0.739357	3.02498e-41	0.357518	0.169511	0.072527	0.461085
WBGene00008132	gale-1	-0.443249	0.127276	-0.814709	2.98776e-05	-0.814538	0.00121702	-0.64202	0.132402	-1.02676	0.000341603	0.703768	0.117107	1.62727	8.81e-08	-0.261601	9.35999e-07	0.533934	6.13511e-27	0.0291817	0.928877	0.0246635	0.81446
WBGene00008205	sams-1	-0.566782	0.00514615	-0.891381	0.0742886	-0.91367	0.00240866	-0.939124	0.0175472	-1.41203	1.64e-06	1.12427	0.0470347	1.63254	9.46e-07	-0.140034	8.31334e-05	1.16028	0	-2.9066	3.34539e-75	-0.0853697	0.211
WBGene00008245	fipr-10	-1.91987	0.0405956	-1.73471	0.00209766	-2.05266	0.0107746	-1.44286	0.434187	-1.05148	0.188716	-0.160714	NA	1.5437	0.00102808	-0.391609	0.213573	0.671427	0.0213703	0.266068	NA	0.0770541	0.865203
WBGene00008375	D1054.8	-1.53909	3.50625e-07	-1.82267	2.3933e-13	-1.89983	6.82513e-14	-1.91667	4.39815e-08	-1.81662	1.33e-08	1.54863	0.00565889	0.920907	0.0114892	-0.918797	1.5937e-16	0.308094	0.0409747	-0.650562	0.131394	0.0473053	0.703799
WBGene00008405	ttll-12	-0.859102	0.000796789	-0.790636	0.000293568	-0.688028	0.00432416	-0.639734	0.0350017	-0.751076	0.0177507	-0.930953	0.0562486	1.73138	2.48e-08	0.00272437	0.979739	1.01185	2.79194e-85	-0.281896	0.149093	-0.35875	3.63919e-07
WBGene00008506	tkt-1	-1.38709	0.000204788	-1.52239	5.08334e-31	-1.54985	1.02849e-29	-1.5961	3.54054e-15	-1.64246	3.48e-13	-0.0893939	0.889121	0.875836	0.013662	-0.634306	5.38707e-81	0.409957	1.42395e-29	-0.313258	0.074012	-0.279536	5.80268e-05
WBGene00008546	gfat-1	-0.51749	0.238822	0.103706	0.699059	-0.839411	0.000155882	-0.435311	0.421546	-0.0844624	0.894531	-2.05133	0.00145167	1.04667	0.00189295	0.743921	2.15874e-29	0.437001	2.74217e-14	-0.411572	0.0173947	-0.466684	1.29659e-11
WBGene00008563	F07H5.13	-0.335159	0.683355	-1.62399	0.00584326	-1.46426	0.0276134	-1.00453	0.268635	-0.445748	0.723389	-0.272292	0.668063	1.44829	0.00135101	0.108389	0.798207	0.689488	0.0143136	0.58951	0.0147517	-0.134455	0.416128
WBGene00008577	F08G2.5	-1.87744	1.28074e-05	-2.55359	2.77346e-12	-2.4909	8.63737e-07	-2.4862	3.56034e-07	-1.69751	0.000111807	2.40501	0.000916637	2.60897	2.21e-11	2.91608	3.43653e-97	1.72887	6.14712e-171	4.77038	9.23286e-15	0.286374	0.478481
WBGene00008583	ugt-65	-2.70704	0.000317333	-1.91963	0.00158307	-1.65611	0.00839677	-1.22744	0.0766811	-1.55865	0.0671076	0.873999	0.124869	1.27546	0.000584263	0.491753	0.000720915	0.447532	0.000596579	-0.10409	0.928877	0.0152436	0.96132
WBGene00008607	F09B12.3	-1.39657	1.9657e-09	-2.25826	4.42603e-41	-1.81614	3.20348e-24	-1.87835	9.95449e-08	-2.40178	7.11e-15	1.31902	0.0116594	0.979746	0.00332006	-0.0090802	0.908165	0.481197	2.97596e-25	-0.41099	0.119504	-0.230711	0.00205868
WBGene00008712	F11E6.9	-0.717441	0.196758	-2.66597	0.000161897	-2.01946	0.00097645	-1.61241	0.0387554	-2.24043	9.88e-07	0.237669	0.819322	0.934061	0.0463913	-0.00816786	0.981174	0.533152	0.012414	0.436387	0.714529	-0.450375	0.338205
WBGene00008986	F20G2.2	-1.31177	2.12502e-06	-1.21269	2.65727e-08	-1.14944	1.75279e-05	-1.18798	2.00591e-05	-1.56757	2.74e-07	0.388403	0.419974	1.18412	0.00298955	-0.373191	0.000199224	0.408433	6.91383e-05	0.236846	0.363275	0.157968	0.063703
WBGene00009090	fipr-3	-1.26592	0.014711	-0.760072	0.112593	-1.67181	0.000103076	-1.54704	0.20958	-1.02768	0.268333	0.127826	0.925747	1.35976	0.00830389	-0.543632	0.0697804	1.04861	4.07555e-05	-0.389071	NA	0.123301	0.681908
WBGene00009161	cox-7C	-1.07772	0.000194888	-0.43961	0.0378136	-0.522129	0.0180609	-0.796179	0.0761326	-0.847909	0.00350258	0.0816114	0.877839	1.02678	0.0397333	-0.369635	3.03668e-21	0.193788	8.70072e-06	-0.260336	0.141183	0.15876	0.113265
WBGene00009453	F36A2.3	-0.682836	0.0448795	-1.52486	4.37418e-17	-0.791882	0.000485309	-0.63902	0.061705	-0.973893	0.00127589	1.28707	0.0166745	1.63182	9.24e-08	-0.110366	0.252311	0.815525	1.33924e-30	-0.166852	0.729228	0.00180937	0.988779
WBGene00009454	F36A2.7	-0.707457	0.00364636	-0.415081	0.0164312	-0.440641	0.00540643	-0.604219	0.0548381	-0.594208	0.0152734	0.0176013	0.975436	1.14647	0.0257378	-0.295758	2.58856e-20	0.356859	1.40377e-28	-0.0624542	0.796686	0.0763136	0.494852
WBGene00009493	hrg-4	-2.64452	0.0024385	-2.34491	0.00126668	-2.95128	0.000200307	-0.859604	0.517969	-0.540072	0.518683	1.13342	0.0438537	1.56872	4.04e-06	-0.671909	2.82827e-07	-0.212478	0.282297	-1.43737	0.213603	-0.0154308	0.952517
WBGene00009620	fip-5	-1.2653	0.0149102	-1.85723	1.60154e-08	-2.33135	1.66721e-05	-2.26671	8.50183e-05	-2.97993	3.56e-13	0.418788	0.589232	1.17303	0.0174831	-0.594359	0.000640226	0.434083	0.0249554	0.272808	0.608816	0.476553	0.033342
WBGene00009621	fipr-21	-0.723273	0.00780178	-0.878498	9.52315e-05	-1.42395	2.26581e-05	-1.31089	2.80122e-06	-1.7164	4.88e-08	0.762213	0.268876	1.31529	0.00123467	-0.566293	8.53107e-39	0.719585	1.89508e-65	-0.738049	0.00714297	0.25289	0.241174
WBGene00009628	tatn-1	-1.11606	0.00409966	-1.57537	0.000401418	-2.44691	1.06573e-14	-1.55324	0.00758756	-1.57338	3.85e-07	1.37037	0.0186623	1.41935	4.85e-06	-0.469406	1.52908e-11	1.74384	3.29382e-224	-0.0442727	0.903776	0.102385	0.157313
WBGene00009688	F44E5.1	-1.32818	8.47722e-06	-0.716315	3.18999e-05	-0.69456	0.00047914	-0.973426	0.0113348	-1.04481	2.02e-05	0.0789135	0.872812	1.06698	0.0297956	-0.355436	7.61895e-18	0.333958	1.59019e-17	-0.221068	0.23299	0.317971	9.49669e-05
WBGene00009824	gpdh-1	-2.28371	2.58423e-08	-1.74503	1.87723e-13	-2.60005	6.3158e-09	-3.2303	2.11054e-10	-3.43276	5.95e-11	1.01828	0.074006	1.08901	0.0111412	0.583971	0.00363861	0.589487	0.000475821	-1.40822	0.135109	-0.367879	0.001642
WBGene00009925	F52B11.2	-0.740425	0.00538814	-0.884498	4.65866e-05	-0.970346	5.72116e-06	-0.927973	0.00231839	-1.32979	4.79e-05	-0.563768	0.219395	1.30015	0.000162632	-0.00414556	0.981174	0.0309127	0.855353	-0.403163	0.115229	0.0589123	0.530435
WBGene00010052	F54D5.7	-0.804431	0.000127046	-1.04214	4.12515e-09	-0.768779	7.5996e-05	-0.715364	0.00751036	-0.59196	0.0341814	-0.100431	0.836869	0.988111	0.00468005	-0.318611	2.10988e-07	0.579708	7.86466e-23	-0.249484	0.25264	-0.0940192	0.238874
WBGene00010225	ttr-31	-1.03414	0.0123431	-1.86383	4.77997e-18	-1.64364	0.000503605	-1.64309	7.67216e-06	-2.68782	1.65e-10	1.68068	0.00284058	0.975696	0.013378	-0.340681	0.000161896	0.777764	1.23908e-20	-1.21896	0.00598099	0.260835	0.0103255
WBGene00010266	dct-18	-1.17385	1.49561e-06	-1.29742	4.78606e-16	-1.48641	2.58567e-29	-1.53878	7.44543e-11	-2.2623	6.45e-14	0.781276	0.148402	0.90728	0.0272034	-0.788242	9.68656e-139	0.0328161	0.528289	0.116974	0.663585	0.0672608	0.464954
WBGene00010274	F58G6.3	-1.08882	0.00122288	-1.43819	1.5576e-05	-3.09181	1.56115e-14	-2.65354	3.24598e-07	-3.75683	1.66e-18	1.00654	0.0478279	1.40338	2.84e-05	-1.30716	2.01971e-40	-0.20193	0.227395	-1.72112	0.000164219	0.398792	0.00178488
WBGene00010277	F58G6.7	-0.996915	8.393e-05	-1.40005	5.83315e-11	-2.46081	3.38025e-26	-2.13905	5.12029e-11	-3.11496	8.71e-20	1.15392	0.0470016	0.780716	0.0324288	-1.48508	9.88113e-112	-0.221765	0.0451014	-1.69872	3.45691e-07	0.126395	0.426024
WBGene00010296	dgat-2	-1.95056	2.85307e-08	-1.63797	1.10311e-15	-1.68929	1.17809e-10	-1.76585	2.40273e-11	-2.1786	4.8e-12	1.96096	0.000335334	2.56085	8.41e-17	1.30142	2.17285e-21	0.855862	7.3782e-18	0.239735	0.590466	-0.215931	0.0774558
WBGene00010317	idh-1	-1.34443	1.07046e-17	-1.39752	4.03425e-24	-1.44818	1.7628e-05	-1.17074	0.00067326	-1.55287	1.69e-12	0.371465	0.419614	0.792707	0.0319069	-0.370169	3.86263e-32	0.0740939	0.0820884	-0.388522	0.0173481	0.0312603	0.714841
WBGene00010470	cdr-4	-1.9398	6.72079e-15	-2.60958	3.92661e-40	-2.41837	1.95384e-33	-3.08277	3.07325e-21	-2.6817	9.44e-22	2.34847	1.13e-05	0.808744	0.0366072	-1.65342	1.34956e-123	0.198543	0.0853227	2.34079	1.34635e-26	0.815991	8.03023e-16
WBGene00010556	rack-1	-1.00322	1.35666e-06	-0.955366	8.56624e-14	-0.59442	4.40339e-06	-0.775049	0.0155634	-0.927332	9.73e-05	-0.423906	0.376239	0.97958	0.04274	-0.164454	4.58639e-15	0.468662	1.72025e-138	-0.169915	0.325744	-0.105163	0.383247
WBGene00010579	K05C4.2	-0.884375	6.88561e-06	-1.02692	3.89653e-11	-1.05155	2.1922e-10	-1.47193	1.2736e-09	-2.13718	1.32e-21	-0.462741	0.391339	0.951379	0.0115415	-0.250009	3.1609e-05	0.479913	5.26081e-16	-0.0627191	0.821301	0.208382	0.00450172
WBGene00010595	haao-1	-0.579158	0.161077	-0.962559	0.000340559	-1.74613	0.000145948	-1.16448	0.0707249	-0.996563	0.012612	0.68092	0.170491	1.51578	1.95e-06	-1.03184	1.53159e-36	1.11269	2.04746e-42	-0.558328	0.148697	0.034358	0.799659
WBGene00010759	cysl-2	-1.86338	4.74838e-10	-3.41484	2.104e-59	-2.31377	4.11154e-32	-3.088	1.34641e-10	-3.88352	2.9e-17	0.590953	0.199822	2.02322	5.97e-09	1.20654	3.35227e-52	0.715088	3.5698e-32	0.592491	0.0555402	0.143154	0.144288
WBGene00010984	nkat-3	-0.67012	0.0325846	-0.99582	9.76853e-06	-0.995917	0.000136619	-1.34838	0.00077323	-1.54852	9.99e-06	-0.126357	0.802581	0.912778	0.0174439	-0.429308	0.000176888	0.315087	0.0118884	-0.188315	0.568216	-0.0503458	0.629442
WBGene00011110	prdx-3	-0.733243	0.000463793	-0.862426	2.08941e-08	-0.788967	1.75917e-05	-0.929939	1.28706e-05	-1.35579	8.27e-09	-0.620188	0.167585	0.868135	0.038609	-0.0828729	0.178359	0.308453	4.67114e-09	-0.274853	0.148588	0.123311	0.180117
WBGene00011128	adk-1	-0.842411	2.85117e-07	-1.22637	7.81946e-21	-0.947946	2.28918e-11	-1.22421	2.46092e-06	-1.46624	1.14e-11	-0.181673	0.707056	0.822898	0.0200443	-0.225426	1.12438e-11	0.506363	9.23331e-60	-0.317584	0.0699807	-0.0964534	0.251075
WBGene00011300	R107.5	-0.134314	0.69464	0.0327544	0.923453	-0.518553	0.0387582	-0.399319	0.456687	-0.433229	0.248155	-0.947765	0.0586142	3.19871	8.75e-32	-0.32755	4.60993e-08	1.92093	0	-0.463746	0.0049267	0.12318	0.155784
WBGene00011474	aldo-1	-1.05527	1.8972e-08	-1.0374	5.17154e-09	-0.80935	0.00891932	-1.11854	0.00171924	-1.4533	3.52e-08	1.13494	0.0170332	1.32901	0.000188118	0.0981131	0.0628807	0.696337	1.3609e-57	0.0586383	0.829321	0.212576	0.0151217
WBGene00011694	T10G3.3	-0.878039	0.0156134	-1.25177	3.40956e-05	-0.889023	0.00752845	-0.602802	0.37285	-2.19309	4.67e-06	1.48305	0.020388	1.8993	3.46e-08	-0.600057	1.76209e-05	0.967918	2.07689e-13	-1.34509	0.00712923	0.105201	0.354251
WBGene00011753	T13F3.6	-0.544471	0.180001	1.03398	1.76232e-05	-1.65111	0.000544649	-1.11772	0.243837	-1.23268	0.000230252	0.714623	0.170866	1.23889	0.000811581	-1.17988	5.77076e-57	0.123803	0.3076	-4.18556	4.07398e-10	0.240536	0.000876573
WBGene00011831	T19B10.2	-0.257285	0.291916	-1.04763	1.04459e-07	-0.677654	8.92876e-07	-1.22287	0.032178	-2.6752	3.2e-11	1.34976	0.0718315	1.00111	0.0026836	-0.24338	2.85476e-05	1.18773	6.33099e-139	0.200688	0.447045	-0.0466546	0.625063
WBGene00011884	enol-1	-0.723548	0.000156379	-0.879587	1.1473e-09	-0.883517	7.95055e-06	-1.05511	3.95162e-06	-1.24155	1.29e-07	-0.234673	0.653565	0.876545	0.011856	0.000114207	0.99802	0.507444	2.85425e-92	-0.323638	0.0712581	-0.046074	0.622457
WBGene00012007	T25B9.1	-0.820148	0.0466796	-0.805783	0.0106273	-0.906484	0.0171936	-0.554386	0.188896	-1.28484	0.00370362	0.847806	0.173374	1.65088	9.95e-08	-0.745614	5.47513e-12	1.21355	3.54788e-34	0.326933	0.533544	-0.0492489	0.689264
WBGene00012101	zip-10	-1.09181	0.221794	-1.37198	0.0062734	-1.75788	0.000885899	-1.84833	0.011524	-1.54688	0.00711669	2.50667	8.82e-07	1.92297	1.94e-06	2.03162	5.12e-35	1.50453	2.5845e-62	2.58497	2.4299e-23	-0.0218081	0.957976
WBGene00012123	T28D6.3	-0.268813	0.705517	-0.211309	0.577256	-1.18158	0.000215809	-0.459667	0.52056	-0.690761	0.153003	-0.125116	0.885562	0.94008	0.0174439	-0.077506	0.451569	0.321986	0.000101558	-1.0325	0.000536196	0.479155	6.59209e-09
WBGene00012255	lpr-6	-0.735333	0.0437826	-2.28686	0.0147807	-1.81262	0.000132948	-1.01651	0.248356	-2.06323	5.92e-05	0.106695	0.879516	1.11276	0.00244418	0.169731	0.303216	1.13844	3.0472e-27	0.516541	0.279224	-0.633738	1.06947e-06
WBGene00012635	Y38H8A.1	-0.617181	0.0945634	-1.66779	5.70468e-06	-1.028	0.000909587	-0.99819	0.147747	-1.88694	0.000993499	-0.198678	0.818678	1.03935	0.0338084	0.0624136	0.851047	0.868413	8.87921e-06	1.21118	0.203417	-0.0173522	0.970289
WBGene00012680	Y39B6A.21	-1.15968	0.153006	-1.3863	0.0483576	-2.32027	0.00887215	-2.41692	0.0303037	-3.88432	7.87e-05	1.09161	0.0658487	1.70712	2.09e-05	-1.27479	1.24303e-07	0.707963	0.0214473	-0.100347	0.92834	0.134943	0.263538
WBGene00012722	Y39G8B.1	-0.936222	8.06733e-06	-1.40324	1.1473e-09	-0.736963	2.74053e-05	-1.03372	0.0650089	-1.64457	1.77e-07	1.07757	0.0226623	0.88876	0.0359842	-0.214767	0.00087865	0.497147	7.53672e-17	-0.150937	0.604337	-0.08991	0.321451
WBGene00012738	eif-3.J	-1.21799	3.51685e-06	-1.02626	2.31737e-08	-1.24204	6.00712e-10	-1.42459	1.54406e-08	-1.44372	2.28e-06	-0.770702	0.118776	0.948392	0.047267	0.0195967	0.830947	0.34603	1.6117e-08	-0.302403	0.0784725	0.0949883	0.355036
WBGene00012758	Y41C4A.12	-1.57398	0.00206957	-1.61463	0.000181716	-1.32858	0.00647823	-0.530055	0.437454	-0.627501	0.220262	0.861078	0.176987	1.00114	0.0387912	0.437098	0.0183907	0.412523	0.0152343	0.345653	0.594568	0.213302	0.289146
WBGene00013074	hmit-1.2	-1.40679	0.00267016	-1.42716	4.18292e-05	-1.24198	0.0108515	-1.81937	0.000266486	-2.47579	4.39e-08	0.16913	0.865679	1.83638	0.00328862	1.15701	0.0050997	1.03381	0.000311073	-0.611156	0.14314	0.00215516	0.988779
WBGene00013083	Y51A2D.18	-1.224	0.00087485	-1.72467	1.71349e-12	-1.82773	3.57376e-09	-1.88624	2.6846e-05	-2.75431	5.08e-15	0.919589	0.0883769	1.18018	0.000516402	-1.03078	5.50289e-17	1.27602	1.27957e-26	-0.772779	0.0461191	-0.232146	0.0203755
WBGene00013136	tmem-189	-0.611439	0.059184	-0.851388	7.45004e-05	-0.90505	0.00042656	-0.662046	0.0751083	-0.743711	0.0363381	1.44302	0.00382624	0.951163	0.00897459	0.0761499	0.567589	0.254351	0.0196292	0.461228	0.191571	0.313915	0.000310059
WBGene00013169	Y53F4B.23	-2.35434	0.001595	-2.26355	2.56064e-05	-1.94145	0.000953512	-1.27805	0.0486489	-0.575205	0.355384	2.03657	0.0079985	2.53471	3.02e-08	0.379278	0.371117	1.38381	5.28884e-08	-1.25509	NA	0.477372	0.013403
WBGene00013263	txdc-12.1	-0.378154	0.0460685	-1.51836	3.97965e-16	-1.29151	1.36344e-09	-1.5353	0.00896477	-2.9484	2.57e-11	-0.0554471	0.952853	1.14405	0.000954177	-0.549982	2.90153e-23	0.801578	1.33949e-50	0.22816	0.549141	0.0465221	0.677301
WBGene00013765	cdkr-3	-0.86039	0.0204274	-0.918379	2.93985e-05	-0.995818	4.98637e-05	-0.84767	0.0315601	-1.42705	9.2e-07	-0.68762	0.140755	0.830641	0.0436982	-0.0645137	0.56523	0.245424	0.00833131	-0.274326	0.208583	-0.0422633	0.68628
WBGene00013947	ZK228.4	0.217419	0.533881	0.0186478	0.959336	-2.5286	1.65123e-06	-1.96609	2.73559e-06	-0.933383	0.0171405	1.21809	0.0145675	0.826597	0.0220666	-1.14096	2.73045e-45	0.0720527	0.636357	1.15292	1.00582e-07	0.12335	0.358626
WBGene00014244	ZK1307.1	-1.17065	3.53469e-05	-2.11089	4.70238e-28	-1.6651	1.2119e-09	-1.29361	0.00596808	-2.43347	3.46e-16	0.836772	0.121168	1.44061	3.27e-05	-0.389659	6.23023e-15	0.513793	9.46587e-23	-0.172702	0.571718	0.113964	0.229424
WBGene00014562	Y17D7B.7	-0.22827	0.487826	-1.24867	9.56298e-10	-1.7011	5.31433e-12	-1.52731	0.000378608	-1.18352	0.00388807	1.74211	0.0307725	0.811493	0.0442966	1.42233	2.06847e-94	0.276976	1.77657e-06	-1.32156	0.219077	0.264445	0.31585
WBGene00015064	B0228.7	-0.562752	0.00836641	-1.22906	1.8684e-12	-0.760226	6.44693e-05	-0.62941	0.0677558	-0.597178	0.0247404	0.146122	0.761609	0.911914	0.0274276	-0.0266556	0.809307	0.0680486	0.521125	-0.264558	0.370997	0.170076	0.0908489
WBGene00015168	pdi-6	-1.29331	6.87981e-15	-1.96142	1.0998e-42	-1.71266	2.14908e-14	-1.68981	3.83756e-07	-2.37889	1.42e-16	0.332215	0.433035	1.17399	0.000173894	-0.456158	1.19453e-33	0.219717	1.37777e-07	0.366975	0.0237143	-0.149668	0.074595
WBGene00015196	B0454.5	-1.49118	0.00405085	-1.28147	0.00259544	-1.02438	0.0286043	-1.09532	0.0405665	-1.00256	0.0603797	1.03545	0.122612	1.65568	9.4e-05	-0.178397	0.125609	1.0952	3.13694e-33	-1.22942	0.194338	0.0859782	0.658163
WBGene00015298	rml-4	-1.15827	0.0213697	-2.58675	3.17606e-05	-1.71493	2.06393e-05	-1.22995	0.115318	-2.6752	2.58e-07	0.131674	0.849517	1.03911	0.00528127	0.0651499	0.720875	1.1225	8.01786e-29	0.351897	0.420882	-0.536387	4.82047e-08
WBGene00015514	nlp-77	-0.673591	8.43135e-05	-0.561316	0.00409054	-1.00271	1.00467e-13	-1.35568	2.32601e-07	-1.61792	1.7e-06	0.905243	0.051562	1.34009	0.00177094	-0.160979	2.41857e-10	0.659432	4.24956e-176	-0.729291	1.2286e-07	0.202141	0.0095671
WBGene00015660	catp-3	-0.150073	0.745899	-0.342749	0.226161	-0.831498	0.0426208	-1.57403	2.4535e-06	-2.05738	0.00425938	2.64884	2.74e-06	1.07721	0.0180531	-0.215917	5.02426e-06	0.495928	2.9957e-29	0.664461	0.014364	-0.449426	0.00307812
WBGene00015781	rml-3	-0.300497	0.485834	-1.74358	9.49332e-14	-1.02759	0.000355157	-0.720165	0.384989	-1.53772	0.00251618	-0.347962	0.650744	1.18724	0.00260325	0.3832	0.016819	1.27851	1.19605e-32	0.604121	0.272337	-0.495325	0.000517313
WBGene00015802	kynu-1	-1.3897	1.22432e-08	-1.6609	2.9709e-11	-1.50721	1.16009e-08	-1.39301	9.8236e-06	-2.41806	5.01e-11	1.00522	0.0531569	1.30194	2.64e-05	-0.767069	2.18616e-37	0.900538	3.74862e-49	-0.674382	0.00714492	-0.176801	0.0206651
WBGene00015814	oatr-1	-0.906399	3.78103e-05	-0.91942	3.84969e-09	-1.07482	6.20504e-13	-0.863759	7.37229e-05	-1.18742	1.11e-06	0.373885	0.431466	0.969933	0.00427114	-0.261517	7.88892e-11	0.275427	2.25537e-11	-0.377851	0.0677195	-0.0949351	0.206634
WBGene00015829	math-15	-1.20979	NA	-2.0432	0.0709001	-2.64568	0.047598	-0.504705	0.743198	-0.971256	0.441331	1.04105	NA	1.63276	0.000825234	2.62639	1.3353e-35	0.400383	0.00657997	0.666678	NA	-0.201428	NA
WBGene00015954	C18B2.3	-0.773312	0.0145773	-1.08956	9.34328e-07	-0.730279	0.0363597	-1.07038	0.00242249	-1.76395	1.98e-05	0.973033	0.0655821	1.36044	4.35e-05	-0.0690304	0.493884	1.05073	1.05977e-58	-0.291476	0.452904	0.00332793	0.983272
WBGene00016250	hsp-110	-1.79964	1.69664e-13	-1.7751	1.18439e-35	-1.98925	2.5455e-41	-2.07643	4.28901e-19	-2.55468	7.05e-22	-1.14198	0.0496666	2.20537	3.95e-12	-0.0483603	0.317774	1.71562	0	-0.623909	2.02789e-05	-0.612341	2.38839e-18
WBGene00016283	zmp-3	-1.15621	0.00110487	-1.28723	8.32566e-08	-1.02959	0.0489926	-1.34444	1.66242e-05	-1.44755	0.000103665	1.38201	0.0264381	1.5113	1.37e-05	0.286805	0.0655113	1.04041	3.35427e-21	-0.115317	0.875974	-0.149662	0.289623
WBGene00016659	C45B2.2	-1.36218	1.12497e-07	-1.68714	4.00685e-12	-2.59495	3.04982e-05	-3.67242	5.23773e-32	-5.1066	2.83e-39	1.23893	0.183416	1.51268	8.94e-05	-0.410069	0.0043642	1.57639	4.74835e-48	-0.893117	0.471387	0.0142261	0.954427
WBGene00016797	C50A2.3	-1.81074	0.000410209	-1.25149	0.0160723	-1.59575	0.0010362	-1.83309	0.0262168	-1.25556	0.0180798	1.34444	0.0153337	1.31272	0.0463915	1.06157	0.0577943	0.194166	0.606983	-0.987147	0.0173637	0.403455	0.00139523
WBGene00016877	C52D10.3	-1.29765	7.39189e-05	-2.31144	7.94947e-21	-2.21802	6.91039e-23	-2.48188	1.96758e-05	-4.99989	6.01e-28	2.28262	9.16e-05	2.25725	4.38e-13	0.359573	0.00443069	1.52832	7.061e-76	-1.70229	3.54182e-06	-0.746003	6.11297e-11
WBGene00016934	mboa-3	-1.71325	8.58185e-16	-1.61048	8.08213e-13	-1.08935	0.000221965	-1.15226	0.00323947	-1.62868	5.7e-08	0.940017	0.061811	1.02409	0.00715974	0.672379	4.77104e-10	0.462392	1.58183e-06	0.829373	0.000369712	-0.0787171	0.420437
WBGene00016995	acly-1	-1.55812	6.73478e-09	-1.25561	4.21319e-13	-1.412	1.98696e-12	-1.48593	2.51234e-08	-1.90309	1.81e-14	-0.0229826	0.97033	0.909168	0.0297288	0.078339	0.365008	0.73453	1.64162e-34	0.418813	0.0106314	-0.507989	2.29235e-11
WBGene00017163	dnpp-1	-1.57571	1.96195e-11	-1.67638	2.15435e-28	-1.87658	6.70882e-35	-1.80636	2.32172e-15	-2.05021	4.62e-18	0.102517	0.850629	0.796413	0.0264782	-0.613049	9.26326e-30	0.309577	5.8119e-07	-0.0422846	0.898764	-0.199619	0.00739996
WBGene00017166	aldo-2	-0.907295	2.57471e-06	-0.926849	7.6155e-12	-0.659491	3.88848e-07	-0.72565	0.0119274	-0.535011	0.0432464	0.526731	0.253696	1.07254	0.0129284	-0.280514	5.72724e-27	0.291091	4.36242e-28	0.0413728	0.882468	-0.13206	0.0872986
WBGene00017201	grsp-4	-0.878871	0.0586545	-2.28367	9.34192e-14	-1.5684	0.00419846	-1.76783	0.000748251	-2.74635	8.94e-13	0.363866	0.502258	1.40832	0.000577801	-0.287248	0.0211919	0.796266	8.68003e-14	-0.64262	0.199442	0.211596	0.452699
WBGene00017340	F10D7.3	-1.41172	0.00158412	-0.901301	0.00152756	-0.981126	0.00510181	-0.849894	0.0868866	0.050297	0.916081	0.0458108	0.949355	1.66742	1.02e-05	0.848051	1.33271e-06	1.15515	3.15346e-21	0.761621	0.102137	0.0665439	0.734842
WBGene00017506	F16B4.4	-0.615927	0.00211633	-0.109458	0.683528	-1.66105	3.30082e-05	-1.16809	0.0298427	-0.878045	0.0191239	1.158	0.0545643	0.934644	0.0450569	-0.259539	1.09235e-11	0.450872	5.859e-36	0.329482	0.2337	0.182705	0.0156226
WBGene00017567	F18E3.11	0.290722	0.446053	-0.684668	0.00638763	-0.935118	0.000102975	-1.41832	0.0143831	-1.93191	0.000404419	1.01121	0.0555338	3.52015	1.01e-24	2.10997	1.58655e-23	1.28512	5.74055e-27	-3.40216	3.89399e-15	0.286924	0.0672353
WBGene00017703	F22E5.1	-0.882532	0.140178	-0.925002	0.088583	-2.00734	0.00137346	-2.01899	0.00139934	-2.23771	0.000215958	0.434752	0.438784	1.32608	0.000306825	-0.647906	0.00102041	0.493117	0.0373083	-0.881254	0.121317	-0.124672	0.53918
WBGene00017719	ldp-1	-1.42751	2.8523e-07	-1.48345	1.09927e-17	-1.55429	8.66954e-11	-1.34772	0.00360885	-1.70035	6.45e-14	0.480028	0.34296	1.16227	0.000242134	-0.433095	2.14123e-20	0.472924	5.41909e-23	-0.381175	0.0490186	0.0213239	0.80613
WBGene00017759	sucl-2	-0.748495	0.000898561	-0.666931	7.89374e-05	-0.462562	0.0131109	-0.747426	0.00215918	-1.32209	5.13e-07	-0.395539	0.421238	0.931821	0.0113509	-0.403003	1.17801e-12	0.468724	5.51807e-16	-0.335539	0.0776127	-0.0138505	0.905732
WBGene00017962	fbxa-72	-0.0635855	0.872433	-1.71082	1.0531e-11	-1.39602	0.00949705	-2.03118	1.43017e-06	-3.4335	6.79e-20	0.360513	0.499419	1.85508	2.72e-07	-0.328094	0.218421	0.868187	5.43471e-05	-2.68852	3.61537e-22	-0.000396488	0.997647
WBGene00018250	F40H3.2	-0.376503	0.702304	0.495453	0.372728	-1.42302	0.0484442	-0.894486	0.51234	0.0344468	0.973007	1.2906	0.0438306	1.11853	0.0039213	-1.02625	1.07887e-16	0.609621	1.43568e-05	-2.41201	0.000587928	0.017452	0.927741
WBGene00018271	ctsa-1.1	-0.336508	0.378094	-0.829743	6.41097e-09	-0.976773	1.29962e-13	-1.25662	1.19855e-10	-1.29833	1.33e-09	-0.0859644	0.865957	0.858116	0.0138386	-0.442137	1.36767e-50	0.968778	1.37212e-254	0.0213208	0.946442	-0.0973851	0.165607
WBGene00018293	F41E6.12	-0.337965	0.374114	-1.38334	1.35226e-05	-0.89158	0.00750744	-1.03123	0.0766773	-2.50588	1.28e-06	1.69582	0.00724738	1.75337	2.66e-07	-0.0987555	0.676748	1.04545	3.37581e-13	-1.11175	0.0212453	0.133095	0.202955
WBGene00018398	sptl-2	-1.64384	2.45885e-05	-1.38589	1.05959e-08	-1.99931	7.48902e-17	-1.35173	3.75971e-05	-2.15681	2.8e-09	1.67246	0.00486239	1.70382	6e-08	0.428306	7.40611e-06	0.454407	9.14463e-08	1.42912	3.72395e-12	-0.073568	0.591749
WBGene00018465	F45E1.4	-1.0793	0.0059254	-1.67064	6.89794e-12	-0.792986	0.00171036	-1.41276	0.000158062	-2.39869	2.7e-14	0.664157	0.251924	1.05172	0.00366208	-0.0707008	0.690414	0.188494	0.244467	0.398558	0.558637	-0.220876	0.263198
WBGene00018682	aagr-4	-0.415397	0.0669651	-1.46007	4.46063e-13	-0.768386	1.13913e-05	-0.823335	0.244928	-2.11508	2.53e-07	0.40015	0.454183	0.938324	0.0314961	-0.0250979	0.811704	0.99436	2.2764e-63	-0.246994	0.526307	-0.354649	5.23736e-05
WBGene00018701	pccb-1	-1.01738	7.54498e-08	-1.04119	1.34463e-10	-0.583732	0.0363683	-0.666546	0.0890391	-0.826704	0.00114131	0.286393	0.550787	0.718799	0.0494309	0.0192064	0.713109	0.410236	5.87637e-34	-0.0727673	0.79837	-0.229263	0.00164097
WBGene00018744	F53B3.6	-1.29372	0.000287022	-2.21212	0.000975411	-1.41869	0.000378606	-1.44088	0.093371	-3.10525	1.48e-11	1.54357	0.0114645	2.25416	2.95e-09	0.262187	0.346962	1.54036	2.44743e-21	-1.81937	0.000738636	-0.0420664	0.838488
WBGene00018765	mpc-2	-1.03725	4.8997e-05	-0.843189	2.11998e-05	-1.06527	2.62883e-08	-1.07536	4.0047e-05	-0.558566	0.0547461	0.316068	0.508072	1.00029	0.016877	-0.106437	0.271014	0.360499	1.07238e-05	-0.517598	0.00153818	0.295899	2.05393e-05
WBGene00018811	pmt-2	-0.922296	4.51786e-05	-1.34342	2.27901e-12	-1.26953	8.66406e-13	-1.69152	7.89192e-09	-2.21894	1.64e-20	1.2067	0.0239913	1.21024	0.000199964	-0.994188	2.6174e-239	1.027	1.71079e-246	-1.21149	3.786e-14	-0.0530871	0.49465
WBGene00019021	F57H12.6	-0.0779513	0.922908	-2.20938	0.00169249	-1.53941	0.00078207	-1.82847	0.0179744	-4.83494	1.71e-29	2.16765	0.0485612	1.50046	4.65e-05	0.354229	0.00206197	1.48703	1.53787e-84	0.574383	NA	0.39515	0.46216
WBGene00019061	F58F12.1	-1.10448	2.35187e-08	-0.968543	8.76052e-12	-0.789308	2.9844e-07	-0.995805	0.00051466	-1.27691	3.46e-08	-0.0256335	0.964776	0.947978	0.0478115	-0.31753	6.46811e-22	0.313138	1.9651e-20	-0.103822	0.619826	0.116185	0.116957
WBGene00019232	ugt-13	-2.39327	1.3285e-07	-3.37255	4.34536e-62	-2.87951	6.25268e-11	-3.22801	9.95775e-11	-2.85497	1.03e-23	1.13704	0.0583985	1.42751	0.000125628	0.646516	0.000138269	0.868712	1.37615e-11	0.0368476	0.958602	0.199161	0.0928117
WBGene00019322	ahcy-1	-1.57759	1.39492e-16	-2.00151	6.72281e-40	-2.06153	3.74831e-22	-2.24569	7.60155e-12	-3.01548	2.39e-44	0.233607	0.633328	1.38188	2.89e-05	-0.476274	6.18393e-86	0.574357	2.68358e-124	-0.841162	1.23809e-07	-0.24229	0.000496319
WBGene00019511	lido-8	-1.24286	2.43385e-08	-0.867823	1.48498e-06	-1.04179	5.43305e-06	-1.35454	0.00829982	-1.70399	3.92e-06	0.238666	0.612153	1.30823	0.00011676	0.409062	3.21261e-27	0.795718	4.12909e-136	-0.135695	0.673285	-0.00600504	0.962659
WBGene00019620	fah-1	-1.19852	1.95847e-11	-1.7291	2.13697e-25	-1.53046	2.37844e-07	-1.58247	5.68671e-06	-2.68423	1.14e-20	0.989953	0.0303106	0.962665	0.0112029	-0.373401	2.03143e-14	0.415359	3.93417e-17	-0.0621082	0.841696	-0.107103	0.14643
WBGene00019645	swt-7	-0.617745	0.0425666	-0.596175	0.00331512	-0.935155	9.9522e-07	-0.863622	0.0051801	-0.907081	0.00452141	0.0226032	0.970073	1.19153	0.00196438	-0.334737	0.000631655	0.536861	5.9565e-08	1.30299	2.30525e-14	0.200818	0.031092
WBGene00019663	K11H12.7	-1.15813	1.90112e-05	-1.10748	8.59194e-06	-1.09928	0.00852029	-1.12734	0.000174269	-1.18176	8.47e-05	0.939251	0.0470174	0.979298	0.0184676	-0.005133	0.968608	0.65501	1.82359e-21	-0.194384	0.493194	0.223112	0.0561998
WBGene00019727	zig-12	-0.376408	0.258209	-0.686034	0.000725767	-0.803731	3.46832e-06	-1.13153	0.000639278	-1.77588	1.52e-08	0.910394	0.0425117	0.973633	0.00702013	-0.244283	2.13812e-06	0.766631	1.43953e-61	-0.563374	0.0151028	0.0612252	0.519232
WBGene00019759	M03F4.6	-0.650322	0.0276602	-1.59892	6.5828e-09	-0.917044	0.000345634	-0.809871	0.32917	-2.07045	0.000743879	0.278211	0.709146	1.03846	0.0121517	-0.114913	0.659437	1.03003	7.17691e-10	0.491559	0.511275	-0.332387	0.0951562
WBGene00019890	R05F9.6	-1.40641	2.27435e-16	-2.23854	8.54247e-46	-2.0349	2.29209e-24	-2.37638	5.29181e-27	-2.32878	1.91e-25	-0.627282	0.184102	1.13744	0.000346589	-0.275115	1.03158e-07	0.501773	2.65481e-23	-0.586752	0.000532262	-0.196138	0.00275206
WBGene00019937	R07E4.3	-0.286501	0.595474	-1.23737	8.42415e-08	-1.26585	4.71848e-07	-1.03132	0.000318168	-0.847739	0.00699831	0.453034	0.446493	0.930422	0.0411896	-0.58408	3.05678e-17	0.075074	0.493473	-0.33456	0.376573	0.405769	9.22312e-05
WBGene00019983	sti-1	-1.82436	4.12663e-13	-1.53062	1.3467e-20	-1.58189	6.31049e-20	-1.71602	4.45182e-10	-2.0599	1.02e-12	-1.15514	0.0172641	1.04096	0.00579906	-0.257182	9.63079e-05	0.194098	0.00820574	-0.312704	0.0641928	-0.0204858	0.847599
WBGene00020038	R12E2.13	-0.695633	0.00134334	-0.657207	0.00020295	-0.487317	0.0194536	-0.468464	0.194025	-0.425035	0.133079	-0.436269	0.359339	0.878357	0.0406912	-0.126003	0.0932499	0.108943	0.20394	0.220073	0.290726	0.171691	0.0232468
WBGene00020052	R13A5.10	-0.804562	0.243238	-0.66794	0.218394	-1.63877	0.0211684	-1.18781	0.104119	-1.0288	0.108878	1.0922	0.228188	1.23396	0.00351271	-0.979159	4.61892e-09	0.732481	0.000106657	-0.172801	0.902246	0.0938517	0.604725
WBGene00020058	R13D11.4	-0.742778	0.266867	-1.25209	0.0137407	-1.22362	0.0166913	-1.11983	0.101832	-0.374309	0.557346	0.641772	0.350626	1.2942	0.0174223	0.314046	0.357316	0.763092	0.0027637	-0.913933	0.289342	0.241978	0.145382
WBGene00020143	T01C8.2	-0.628724	0.298943	-1.68793	3.3291e-11	-1.25332	0.00736595	-1.27294	7.78435e-05	-1.32123	0.000196375	1.07252	0.0710737	0.91809	0.043371	1.08778	2.97118e-49	0.329635	1.68298e-07	-0.367874	0.574385	0.112793	0.408789
WBGene00020185	pgk-1	-0.835815	0.000974677	-1.12927	1.37479e-10	-1.03833	3.32588e-06	-1.23623	2.28789e-05	-1.50108	8.16e-09	-0.209843	0.69763	0.851099	0.0189833	-0.167483	0.000702467	0.473679	6.16802e-26	-0.5726	0.000145795	-0.0701117	0.394533
WBGene00020194	T03G6.1	-0.122621	0.841352	-1.36412	0.0754752	-1.15661	0.000114162	-0.795774	0.285791	-1.90668	0.000244055	-0.452887	0.559628	0.896837	0.0236162	-0.246842	0.111553	0.969244	1.11648e-15	0.451604	0.493784	-0.596605	0.00106077
WBGene00020245	T05B11.1	-1.26037	0.00696675	-2.05871	1.49993e-13	-1.08824	0.000437886	-1.24683	0.0465631	-2.89589	2.39e-17	0.926969	0.0845635	0.865748	0.0229794	0.256324	0.00947318	1.12526	6.11846e-56	0.948762	0.00490218	-0.286637	0.0387579
WBGene00020335	ttr-30	-0.627391	0.0989608	-1.44913	1.59631e-06	-1.60163	0.000669832	-1.19588	0.00901257	-1.03837	0.0118	1.44498	0.0118599	0.90605	0.0446219	-0.506313	0.000109952	0.760187	1.1023e-09	-0.167065	0.810225	0.13945	0.476259
WBGene00020339	ttr-59	-0.547031	0.25261	0.40392	0.177552	-1.09253	0.00213589	-0.136659	0.93065	0.211497	0.679982	1.47676	0.00738827	1.36527	0.000375329	0.0791776	0.499808	0.830588	1.19797e-27	-0.0497868	0.938781	0.257899	0.0134129
WBGene00020382	T09B4.8	-0.984813	0.00036242	-1.62106	1.07637e-13	-1.40014	1.59599e-07	-1.65997	1.49275e-09	-2.3054	2.11e-17	0.680136	0.205027	1.19384	0.000157074	-0.400768	1.85656e-11	0.802747	2.99226e-47	0.199264	0.542815	-0.206031	0.00489427
WBGene00020391	cct-7	-1.2251	1.75485e-07	-1.14707	2.09639e-12	-1.0291	3.89595e-11	-1.14148	2.2785e-07	-1.30208	1.76e-06	-0.965896	0.048361	0.748739	0.0464004	-0.213192	5.02426e-06	0.194917	0.000100658	-0.386519	0.01053	-0.33306	6.55122e-06
WBGene00020471	pho-14	-0.593077	0.0383364	-0.593054	0.00737195	-0.714286	0.000914785	-0.858687	0.00298155	-0.676916	0.0286567	0.618042	0.230749	1.21631	0.000748092	1.30955	4.44758e-67	0.894455	4.64131e-63	0.0892854	0.775899	0.158005	0.0449823
WBGene00020703	T22F7.4	-1.82777	0.00185967	-1.91292	0.000202472	-2.22732	0.00152234	-1.71497	0.0124697	-1.63021	0.00984612	1.07224	0.243414	1.42134	0.0376695	0.858419	0.0616759	0.95905	0.00414309	0.386163	0.66806	0.375947	0.0836762
WBGene00020808	clik-1	-0.642359	0.0125421	-0.915424	2.21418e-10	-0.622633	0.0285631	-1.05842	3.03069e-05	-2.02212	7.65e-15	0.765498	0.144995	1.31945	4.35e-05	-0.193434	1.23736e-18	0.9347	0	-0.103629	0.664798	-0.0347231	0.771208
WBGene00020862	fip-2	-0.785889	0.0947969	-1.55231	1.83103e-10	-0.994858	0.0315811	-0.886342	0.00808166	-0.418309	0.367554	-0.0713094	0.932395	1.09293	0.0251969	0.199079	0.26584	0.18182	0.338077	0.373933	0.510607	0.216358	0.0581151
WBGene00020895	plpp-1.2	-0.67166	0.047322	-1.25438	1.67558e-05	-0.875741	0.00307159	-0.935876	0.00908006	-0.912	0.0332802	1.69249	0.00128924	0.861569	0.0424863	0.140844	0.393991	0.239262	0.127471	0.322289	0.525489	0.0576419	0.72389
WBGene00020902	jmjc-1	-1.78315	8.49956e-07	-1.6021	6.75205e-08	-0.872908	0.01899	-0.882125	0.145174	-1.51627	0.00319817	-0.291035	0.545581	0.908031	0.0396089	0.560349	0.000550448	0.831583	2.11395e-11	0.4553	0.264151	-0.188644	0.0790507
WBGene00020999	W03F9.1	-1.24025	0.000108423	-0.762569	0.000419711	-1.06758	7.47187e-09	-1.05491	0.000958328	-1.23649	0.000582136	-1.0817	0.0257396	1.74965	3.25e-09	0.126857	0.132394	0.250553	0.00106438	-0.209603	0.33471	-0.156575	0.0649054
WBGene00021043	pck-1	-0.966065	0.0147803	-2.0302	6.81238e-19	-1.3941	4.52129e-05	-2.14422	7.5211e-18	-2.18149	4.21e-18	1.55748	0.00670343	1.31315	6.5e-05	0.692907	1.8345e-48	0.31577	2.66474e-14	0.463264	0.00432597	0.109041	0.203538
WBGene00021248	Y22D7AL.10	-0.988584	2.08647e-08	-1.45655	5.27696e-23	-2.06138	3.9642e-18	-2.26749	9.86621e-15	-2.77492	1.67e-28	-0.708748	0.123352	0.865842	0.031776	-0.455273	2.08557e-25	0.0455915	0.510823	-0.809921	2.88081e-08	0.238756	0.00874677
WBGene00021448	Y39D8A.1	-0.841033	0.173363	-1.13493	0.00872612	-1.62996	0.000867899	-1.68558	0.0029675	-1.52092	0.0104824	1.83044	0.0061917	1.26113	0.000326243	0.416582	0.0016212	0.94834	7.47065e-22	-0.442304	0.208191	0.246808	0.0433409
WBGene00021487	comt-3	-1.23833	0.00136411	-1.60144	3.73045e-06	-1.58337	5.643e-06	-1.83773	8.30303e-06	-2.07685	3.71e-05	1.23541	0.0762942	1.11852	0.0107732	0.566623	1.28706e-06	0.660884	9.88052e-13	1.42034	7.4368e-05	-0.013628	0.945183
WBGene00021492	comt-5	-0.846577	0.39568	-2.11044	0.000970138	-1.88754	0.0165807	-3.75059	0.000688752	-2.61046	0.000414718	0.724928	0.452286	2.48636	0.00153425	-0.0425856	0.970095	0.620619	0.458675	-0.556866	NA	-0.145354	0.624258
WBGene00021646	Y47G6A.21	-1.11466	0.000166588	-0.700153	0.00730271	-0.718424	0.0409565	-0.486445	0.189894	-0.341434	0.369451	0.0151993	0.978182	1.45901	0.000396495	0.0647605	0.716229	0.828729	7.53463e-14	0.00569577	0.991864	-0.0126084	0.930808
WBGene00021768	Y51F10.7	-1.47336	9.30634e-19	-0.922063	2.03025e-06	-1.15277	3.92542e-17	-0.890133	0.0867778	-2.07883	9.54e-11	1.43008	0.0364975	1.06316	0.00368154	-0.746075	2.72209e-62	0.214313	0.000162705	1.93719	5.77708e-37	0.495538	2.84931e-14
WBGene00021829	mrpl-17	-0.67973	0.0258756	-0.539848	0.0566626	-0.586778	0.0283821	-0.475583	0.197799	-0.807336	0.0394197	-1.00735	0.0305465	1.11243	0.0110802	0.0487359	0.754983	0.30435	0.00674435	-0.273782	0.297903	0.0357039	0.8067
WBGene00021835	Y54E10A.17	-0.961553	0.000116659	-1.07846	1.00435e-05	-1.17846	0.000109533	-0.974627	0.00732034	-2.25338	1.77e-09	0.822798	0.183865	1.65974	1.05e-05	-0.0705072	0.44065	1.07345	1.72773e-73	-0.556544	0.0580357	0.135636	0.29293
WBGene00021883	Y54G2A.18	-1.06084	1.23285e-06	-0.825745	1.14854e-05	-0.634926	0.0132716	-0.758402	0.0781355	-1.08046	2.29e-05	0.432032	0.368807	0.91473	0.0263912	0.0392142	0.632895	0.541597	1.87256e-23	0.410227	0.0102088	0.0956174	0.29076
WBGene00021930	Y55F3AM.13	-1.02419	2.49888e-06	-0.789049	1.15136e-05	-0.722603	0.00413438	-0.966232	0.000199554	-1.35578	2.27e-07	-0.577982	0.211459	0.879191	0.0395769	-0.246346	0.00038633	0.507357	1.3625e-16	-0.344907	0.0641319	-0.0180866	0.869472
WBGene00022072	cpg-9	-0.389795	0.201569	-0.828125	1.14158e-05	-1.47269	8.46257e-12	-1.39907	5.45371e-10	-1.90609	1.74e-07	0.891981	0.152593	1.06049	0.014012	-0.474887	3.71008e-33	0.365993	3.0261e-19	-1.94008	4.35653e-20	0.257194	0.00355025
WBGene00022125	Y71F9B.1	-1.12622	0.00630948	-0.898187	0.0116009	-1.14496	0.0181886	-1.24256	0.00643097	-0.877117	0.0550894	1.03409	0.0472734	1.15551	0.00853198	-0.370386	0.00894563	0.387437	0.00926844	-1.34468	0.000390592	0.282937	0.0608148
WBGene00022146	rml-5	-0.899345	0.0216168	-2.02761	1.79132e-12	-1.18886	0.00047653	-0.761253	0.301169	-1.73713	2.82e-07	0.490976	0.390445	0.80044	0.0317582	-0.311963	0.000393376	0.744382	5.10656e-21	0.117142	0.761572	-0.332426	0.00274199
WBGene00022159	mppa-1	-1.47325	1.2878e-06	-1.59198	3.86702e-15	-1.65778	7.61228e-15	-1.79836	2.17632e-08	-2.30058	2.42e-15	-0.934673	0.0323764	0.780417	0.0382542	-0.364138	5.79282e-05	0.459609	3.81202e-07	-0.582676	0.0106021	-0.20969	0.00979912
WBGene00022199	pfk-1.1	-0.512536	0.0992013	-0.68898	0.000484789	-0.691355	0.00571521	-0.879153	0.00243238	-0.983177	0.000979782	-0.173793	0.77671	0.950967	0.00551496	-0.0525186	0.545635	0.602669	6.33792e-24	-0.148759	0.572287	-0.0845516	0.281305
WBGene00022348	Y82E9BR.16	-0.96676	0.00535452	-0.569362	0.0065082	-0.554381	0.0132827	-0.524888	0.19048	-0.435901	0.204308	-0.117567	0.819216	0.878641	0.0150832	0.0652762	0.480895	0.436461	1.81095e-10	0.117376	0.684106	-0.0622698	0.518635
WBGene00022569	ZC239.6	-1.00875	0.0536012	-1.89863	3.67039e-08	-1.28777	0.000256582	-1.52835	0.0038682	-2.0917	0.000209613	0.81978	0.150542	1.02473	0.00543068	0.287823	0.0238373	0.667104	3.29884e-11	0.0507813	0.951334	0.107776	0.636582
WBGene00022683	ZK185.3	-1.18275	0.027326	-1.23409	0.00645366	-1.41742	0.00370528	-1.30676	0.0734825	-1.37718	0.0132501	0.969971	0.0717908	1.20974	0.00275404	-1.11633	8.14807e-07	0.663824	0.0182121	-0.514423	0.264563	0.083497	0.57473
WBGene00023500	C11H1.9	-0.778763	0.119851	-1.15326	0.000851528	-0.778509	0.0274269	-0.573448	0.445264	-0.878274	0.137171	0.642792	0.23991	1.43109	7.05e-05	-0.0184244	0.946505	1.29124	1.10544e-21	-0.328747	0.501844	-0.246301	0.0374371
WBGene00044107	F58G6.9	-1.06462	0.00499693	-1.87585	2.10863e-11	-2.82431	4.42991e-14	-3.44581	9.98557e-11	-4.32888	5.27e-26	1.34911	0.0109565	1.27342	0.000732158	-0.883778	5.72842e-22	-0.304517	0.0245347	-3.98748	9.49565e-13	0.594416	6.32196e-05
WBGene00044163	F49C5.11	-0.9394	0.000513264	-2.00656	5.88415e-12	-1.88154	9.35908e-12	-1.72936	0.00714144	-2.83123	2.55e-06	NA	NA	1.54744	0.00673776	0.0127483	0.983452	1.32228	1.28688e-05	NA	NA	0.246472	0.615634
WBGene00045272	F59C12.4	-0.602224	0.36765	-1.26177	0.00969225	-1.29619	0.0112998	-1.33323	0.028233	-1.41684	0.0147157	-0.94338	0.163423	2.86924	4.36e-13	2.16157	6.67105e-100	0.924685	2.64081e-48	-0.324384	0.403775	0.26901	0.039618
WBGene00045275	F18E3.12	0.477905	0.159869	-0.454285	0.170609	-1.29094	0.0042068	-2.4802	6.94207e-05	-3.13316	6.7e-07	0.352702	0.611443	1.31021	0.0317443	2.31201	1.24276e-19	-0.00706047	0.981025	-4.37688	1.26122e-11	0.439816	0.00395177
WBGene00045276	F18E3.13	0.258378	0.536626	-0.59369	0.0122181	-0.896279	0.000140881	-1.34523	0.0106555	-1.75352	0.0085027	1.14395	0.0315759	3.64484	2.37e-32	1.66354	2.93751e-24	1.96532	2.20622e-113	-2.83533	5.31333e-16	0.302322	0.0457561
WBGene00045399	Y47G6A.33	-1.19514	0.00199992	-0.073521	0.831386	-2.55874	5.15999e-11	-1.73809	0.0309264	-1.8005	4.89e-06	0.722709	0.112858	1.76498	1.25e-06	-0.443725	6.79317e-09	0.811047	4.50269e-30	-2.33686	2.3091e-24	0.292124	0.0016149
WBGene00077690	mtp-18	-1.27275	0.00185793	-1.43009	7.17441e-05	-1.89306	4.98883e-05	-1.67976	0.000646295	-1.90987	8.64e-06	0.344464	0.536616	1.37884	0.00120573	-0.126675	0.646925	0.216896	0.427591	-0.247517	0.665675	0.166381	0.268781
WBGene00185014	F17C8.9	-1.19725	0.00371385	-1.71641	7.69128e-10	-1.04913	0.0286061	-0.90805	0.00881206	-1.01641	0.0030417	1.08147	0.0735685	1.25417	0.000261996	-0.322246	0.0154782	0.964456	2.2913e-18	-0.627159	0.376918	0.0536927	0.684796
WBGene00185067	Y54G11A.17	-0.712039	0.0623369	-1.03736	6.55419e-05	-1.01635	0.000228479	-0.851057	0.0188402	-1.17205	0.000818682	-0.658372	0.270953	0.901025	0.043371	-0.290915	0.00108834	-0.115058	0.353461	-0.350104	0.18667	0.347823	3.51954e-05
WBGene00235268	Y54G2A.76	-0.290302	0.592	-1.80467	0.0867757	-1.43007	5.2923e-05	-1.13651	0.167564	-2.15126	1.38e-05	-0.214332	0.78514	1.1174	0.028675	0.035456	0.935502	0.8273	0.00182719	0.318837	0.768382	0.247057	0.532249

## Sheet: Cgroup-AllDown
Gene	description	Log2FC_1hr	Padj_1hr	Log2FC_3hr	Padj_3hr	Log2FC_4hr	Padj_4hr	Log2FC_6hr	Padj_6hr	Log2FC_16hr	Padj_16hr	Log2FC_OwStarved	Padj_OwStarved	Log2FC_Heat	Padj_Heat	Log2FC_Hsf1	Padj_Hsf1	Log2FC_Hsf1Heat	Padj_Hsf1Heat	Log2FC_Pathogen	Padj_Pathogen	Log2FC_Rotenone	Padj_Rotenone
WBGene00000212	asm-2	-0.606153	0.228587	-0.467246	0.198422	-0.962603	0.0077723	-0.573673	0.247209	-0.625837	0.221815	1.85886	0.00230901	-0.983003	0.0148877	-0.913631	3.3941e-27	-0.658915	1.52411e-08	0.502426	0.303818	-0.310695	0.00378234
WBGene00000783	cpr-3	-1.77963	4.11541e-08	-1.60165	6.29126e-14	-1.26772	1.83602e-07	-1.67365	6.96507e-08	-1.84956	3.48e-07	1.83013	0.000646626	-0.88533	0.0176306	0.537197	4.26466e-17	0.188601	0.00237177	4.81066	2.42817e-184	-0.186115	0.156852
WBGene00001158	ech-9	-0.94188	0.089363	-1.00181	0.0581399	-3.28196	6.83397e-07	-2.7127	1.608e-05	-1.92419	0.0069748	1.40381	0.0385672	-2.35701	1.51e-10	-1.78391	4.57792e-110	-1.46003	3.72682e-23	3.84774	6.91521e-19	-0.860989	1.10717e-06
WBGene00001500	ftn-1	-0.507821	0.265633	-2.08965	4.58941e-05	-2.03946	0.000146781	-1.60934	0.00118163	1.27199	0.00885811	1.03215	0.25719	-2.77448	7.52e-11	-1.65588	7.29651e-22	-0.37035	0.263055	2.40441	0.00295714	0.415518	0.169947
WBGene00003092	lys-3	-1.16003	0.0178328	-1.89546	4.15166e-05	-2.31298	6.3727e-08	-2.47884	3.24314e-06	-2.86153	1.49e-08	4.70151	3.38e-09	-1.67852	5.71e-05	0.934294	3.26649e-13	-0.181456	0.201809	2.30044	1.06584e-09	1.14109	NA
WBGene00003730	nhx-2	-0.249826	0.297137	-0.60594	0.00038623	-0.70682	0.00218241	-0.901575	0.000138603	-1.59906	1.58e-08	1.20302	0.043186	-0.860025	0.027941	-0.534739	8.50665e-35	-0.835759	2.28762e-47	-0.00398364	0.993996	-0.154576	0.0548911
WBGene00003996	pgp-2	0.4139	0.141516	-0.521544	0.0133062	-0.749039	0.00126358	-0.805965	0.0110877	-1.15623	0.000215367	0.927011	0.122872	-1.4376	0.00940168	-1.6342	0	-0.573942	7.21531e-20	-0.355348	0.247899	-0.47106	2.49872e-10
WBGene00004321	rcan-1	-1.03066	0.00525743	-1.10936	1.33815e-06	-0.546291	0.0234106	-0.676039	0.187894	-0.823397	0.0052408	0.83508	0.104999	-1.16154	0.00149944	0.204391	0.0639125	-1.33059	3.43338e-28	0.757148	0.000274995	0.164997	0.201879
WBGene00006603	tps-2	-0.307219	0.165173	-1.0806	9.07563e-12	-0.574021	0.00162628	-1.06816	7.1133e-05	-1.26355	4.68e-06	1.51608	0.00727896	-0.897184	0.0310898	-0.389055	6.15813e-17	-0.301868	2.02965e-07	0.253517	0.334339	-0.474663	1.25683e-09
WBGene00006627	tsp-1	-2.22346	4.37009e-06	-2.14546	5.20751e-08	-1.74781	6.35589e-06	-2.29944	1.46328e-05	-2.01883	3.59e-06	3.68953	1.48e-10	-2.49265	5.18e-09	1.82601	3.02917e-67	-0.135253	0.208497	3.96208	1.36161e-36	0.664966	NA
WBGene00006628	tsp-2	-1.6652	0.00261129	-2.62651	7.63332e-08	-1.89328	0.000542615	-2.43948	0.000166799	-2.23017	7.47e-05	2.86258	1.82e-07	-1.89602	5.89e-05	2.05033	1.41964e-59	-0.182382	0.127138	3.67087	7.97067e-22	0.303333	NA
WBGene00007707	fath-1	-0.250041	0.335483	0.0280671	0.916247	-0.551629	0.0277223	-0.415359	0.276646	-0.476452	0.185911	-0.651504	0.209379	-1.04155	0.00290041	0.256438	3.7007e-06	-0.4447	1.29295e-14	-0.00214995	0.994973	0.171185	0.0240045
WBGene00007811	C29F7.2	-1.07141	2.25554e-07	-1.55186	4.3311e-14	-1.20481	0.00641738	-1.39106	1.15909e-08	-1.13434	1.52e-05	1.07006	0.0513389	-0.942078	0.00617355	-0.201531	9.04802e-05	-0.4112	8.74717e-13	0.834822	0.00163357	0.00739386	0.951406
WBGene00007833	oac-6	-0.861411	0.0145839	-1.52306	8.26991e-11	-2.10352	2.92079e-06	-1.7832	3.63977e-08	-2.63112	6.68e-09	1.75958	0.00127166	-1.38484	0.000879742	-1.26278	6.41219e-49	-0.655217	6.53296e-07	2.45742	4.1993e-20	-0.438743	0.223667
WBGene00008199	C49C3.9	-0.883413	0.000454379	-1.21077	1.47486e-07	-1.77056	4.29751e-16	-1.93027	2.43493e-09	-2.34189	4.68e-11	2.45542	2.74e-06	-0.950163	0.0178727	0.387651	6.70977e-14	-0.176604	0.000989574	3.05851	2.81941e-81	-0.0512418	0.762386
WBGene00008644	F10C2.3	-0.710683	0.185721	-1.09425	0.00840772	-1.18189	0.00707233	-1.43479	0.00411617	-0.84669	0.0847786	1.99183	0.00307418	-1.45168	0.00373379	-0.043483	0.87964	-0.876171	0.000183089	1.45147	0.000174357	-0.506447	0.00795746
WBGene00008686	F11A10.5	-0.184562	0.669856	0.206478	0.428125	-0.708914	0.00285338	-0.229341	0.755575	-0.107267	0.854655	-1.18236	0.0127393	-0.906981	0.0139131	0.263805	8.73632e-07	-0.234221	3.49207e-05	-0.186732	0.367371	-0.166101	0.0207943
WBGene00009334	F32D8.12	0.475306	0.0639847	-0.596109	0.00034933	-0.54696	0.0266309	-0.452745	0.11073	0.729686	0.0185048	1.54272	0.00425219	-1.30937	0.00125686	-0.240086	0.00153536	-1.27061	1.10533e-43	-2.66767	1.83403e-34	0.0643345	0.504706
WBGene00009488	oac-20	-0.342161	0.60645	-0.312826	0.349552	-2.70665	1.01799e-11	-1.97595	0.0017051	-1.92564	0.000259789	1.42273	0.0207546	-1.09411	0.00244177	-2.50706	2.86427e-134	-1.52458	1.66089e-11	2.50801	8.35289e-40	-0.73816	0.0105668
WBGene00010892	dhhc-6	-0.0805901	0.823853	-0.0799573	0.791357	-0.553613	0.0249379	-0.292814	0.628916	-0.106636	0.825749	-1.29639	0.00834969	-0.854948	0.0305937	-0.0699659	0.368418	-0.532385	1.57402e-14	-0.204918	0.318301	0.0234255	0.806024
WBGene00011668	clec-47	0.152664	0.807992	-0.586085	0.000728881	-0.77925	0.000204944	-0.991492	0.00367227	-1.85692	5.31e-07	2.24978	NA	-1.49945	0.00188439	0.317038	0.105003	-0.126345	0.607279	-0.719888	0.206891	0.328248	0.00243943
WBGene00011676	cyp-13A2	-1.08524	0.0199488	-1.62172	1.44911e-08	-0.785505	0.02056	-1.03896	0.0641877	-2.08226	6.67e-07	0.886771	0.188874	-1.14421	0.00756973	-0.474193	3.95993e-08	-0.441849	4.43604e-05	-1.84249	0.0161383	-0.209934	0.0958732
WBGene00012529	Y32F6A.4	-0.61539	0.00531512	-0.618707	0.000509021	-0.919106	4.60119e-05	-0.802058	0.0140906	-0.664713	0.0228569	1.08664	0.053341	-0.991663	0.014012	-0.318695	2.32794e-08	-0.976975	1.73286e-45	2.24542	3.95908e-38	-0.103971	0.33453
WBGene00012530	Y32F6A.5	-0.333812	0.140626	-0.300927	0.0856187	-0.42119	0.0181288	-0.348293	0.220168	-0.398394	0.154654	0.596025	0.258927	-0.883065	0.0120476	-1.51649	1.32596e-158	-0.608199	7.64258e-12	0.710572	0.00028932	0.0267407	0.84777
WBGene00012583	clec-4	-0.110772	0.795439	-1.08741	0.000322071	-1.82087	2.651e-05	-2.49245	4.96452e-10	-2.18841	4.97e-05	1.01442	0.0346992	-0.976433	0.0149715	-1.68383	8.11039e-66	-0.291452	0.102805	3.91053	1.55785e-06	0.284118	0.481441
WBGene00012961	Y47H10A.5	-0.874974	0.227641	-0.789014	0.0840847	-1.51693	0.0021106	-1.77134	0.00810678	-1.61489	0.00342258	1.52633	0.0130985	-1.95144	5.15e-06	5.19644	0	-0.0389512	0.210961	2.74534	3.26983e-39	0.227713	0.427596
WBGene00013559	Y75B8A.28	-0.356071	0.26312	-1.26784	1.62466e-07	-1.39125	1.25016e-07	-1.49538	0.00227903	-2.48298	2.73e-13	2.2538	4.58e-06	-1.26311	0.000171923	-0.235908	0.00262394	-0.121431	0.235681	2.31496	1.36128e-23	-0.183677	0.646602
WBGene00014092	ZK822.5	-0.0419823	0.940464	-0.537659	0.0228372	-0.592718	0.0389467	-0.880265	0.0445644	-0.57912	0.112197	0.583893	0.24317	-1.12343	0.00574575	-0.330861	0.000974422	-1.08465	1.55338e-19	-1.14171	3.37113e-05	-0.0708666	0.488124
WBGene00015469	C05D2.8	-0.404886	0.109738	-0.820799	6.66364e-05	-0.519211	0.014489	-0.527263	0.221989	-0.654189	0.0798575	1.48716	0.0046004	-0.903987	0.00945447	-0.844781	5.77668e-68	-0.804837	8.82574e-34	0.768714	0.000124607	0.0394818	0.716611
WBGene00016892	pgph-3	-0.617962	0.036229	-1.18195	1.47899e-06	-1.20934	4.3916e-05	-1.84033	2.23659e-09	-2.4982	4.22e-07	-0.065781	0.93201	-1.22048	0.00438949	-0.338104	0.00965262	-0.322656	0.0467502	-1.63652	0.00371195	-0.464354	2.60576e-05
WBGene00017726	F22H10.2	-1.60174	4.27985e-05	-1.91687	1.25423e-07	-2.98047	6.62321e-11	-4.36407	2.26148e-14	-3.34471	4.75e-11	1.50831	0.00436931	-1.15644	0.0159431	-1.40767	2.05531e-20	-0.522228	0.0488487	2.07135	2.00792e-17	0.399563	0.105835
WBGene00020760	T24C4.4	-1.45587	1.73881e-05	-2.37792	1.04646e-14	-3.03815	4.99409e-19	-4.01483	4.70127e-19	-4.95824	4.41e-26	2.4731	1.43e-06	-2.06814	8.95e-08	-0.998738	8.02102e-19	-0.344086	0.0300299	5.52543	3.38041e-181	-0.818502	0.034951
WBGene00020989	W03D8.8	-1.53671	7.31195e-10	-1.60464	2.40319e-12	-1.56783	4.37175e-10	-1.26872	0.000752864	-1.64023	0.000148154	0.315671	0.704152	-1.82786	7.02e-07	-1.46158	6.35427e-25	-2.12009	9.11146e-14	-2.01043	NA	0.096242	0.745951
WBGene00045457	F33H12.7	-1.33189	0.0022558	-1.87139	3.52091e-05	-3.07743	4.44374e-05	-3.46029	1.14441e-05	-5.30103	1.89e-13	2.74123	1.82e-07	-2.21343	0.000124943	3.43149	1.25738e-155	0.148825	0.0825224	4.72456	5.98997e-56	0.0524134	NA
WBGene00271812	F58F12.12	-0.423652	0.578099	-1.36431	0.0223409	-1.76076	0.0325571	-0.915719	0.194513	-0.759512	0.218144	0.853469	0.3405	-2.02235	0.001161	0.045245	0.910435	-1.69293	3.13955e-06	1.6252	NA	0.866468	NA

## Sheet: Dgroup-AllUP
Gene	description	Log2FC_1hr	Padj_1hr	Log2FC_3hr	Padj_3hr	Log2FC_4hr	Padj_4hr	Log2FC_6hr	Padj_6hr	Log2FC_16hr	Padj_16hr	Log2FC_OwStarved	Padj_OwStarved	Log2FC_Heat	Padj_Heat	Log2FC_Hsf1	Padj_Hsf1	Log2FC_Hsf1Heat	Padj_Hsf1Heat	Log2FC_Pathogen	Padj_Pathogen	Log2FC_Rotenone	Padj_Rotenone
WBGene00000170	aqp-2	-0.357275	0.211151	-0.229444	0.4628	0.800999	0.0210431	0.349606	0.523027	0.4483	0.216666	0.0789511	0.907083	0.789851	0.042266	0.135092	0.0766952	1.04297	4.91943e-79	0.799612	3.13276e-05	-0.30701	0.000485209
WBGene00000531	clh-4	0.639801	0.550233	1.15934	0.105068	1.51701	0.0362673	1.52881	0.0411136	1.2956	0.112839	0.171504	0.867844	1.75253	0.00532997	0.627139	0.218364	2.35501	1.28457e-21	0.200991	0.882969	-0.220625	0.4658
WBGene00000596	col-7	5.71694	0.166704	8.32259	3.54262e-08	5.25132	0.0180181	6.80209	0.00389423	6.04356	0.000387978	0.890232	0.450881	2.09525	6.06e-10	-0.0331496	0.85704	1.43039	5.65921e-54	0.833781	NA	-0.00830056	0.975371
WBGene00000610	col-33	0.871451	0.242541	0.874143	0.173266	2.0879	0.0461956	1.01135	0.390555	-1.15024	0.220769	0.440358	0.652125	1.38315	0.0339824	1.60673	1.47212e-07	2.92125	2.8377e-108	-1.18343	NA	0.486583	NA
WBGene00000611	col-34	0.537957	0.079116	0.844614	0.000249033	1.53707	0.00786401	0.774106	0.267372	-0.183429	0.781634	1.24304	0.0462229	1.08564	0.0259712	-0.271099	5.54537e-05	0.991194	3.24386e-65	0.139347	0.796686	0.459505	0.0023596
WBGene00000638	col-62	3.20841	0.213249	5.97794	3.75646e-17	3.65649	0.016032	4.65129	1.20528e-05	4.24695	4.14e-06	0.415757	0.879	2.16502	2.07e-08	0.182834	0.269676	1.2345	1.85557e-33	0.890894	NA	0.198318	0.302615
WBGene00000657	col-81	3.81479	NA	6.12906	1.03196e-193	4.27554	0.032561	5.19412	2.20984e-06	5.51434	1.99e-43	0.830956	0.302157	2.12489	4.47e-08	-0.0947776	0.000180796	1.30076	0	-0.625483	0.570486	-0.066738	0.55131
WBGene00000664	col-89	1.11218	0.0117826	1.50012	2.24403e-05	2.11752	0.00918998	1.50497	0.00729146	-0.231855	0.78879	0.266095	0.785283	1.0835	0.0419012	-0.245869	0.189523	1.23902	6.5464e-20	-0.28055	0.871033	0.745833	0.0151839
WBGene00000681	col-107	0.0949548	0.873661	0.985414	1.01524e-06	1.33974	0.0359957	0.753455	0.23054	-1.39241	0.234139	1.18571	0.117006	1.57415	0.000255459	-0.406845	1.95997e-28	1.0996	6.0824e-242	-0.318616	0.924268	0.677262	5.0117e-10
WBGene00000689	col-115	1.80117	0.00015249	2.169	7.84458e-14	2.61876	0.000624444	2.46915	2.64042e-06	0.338837	0.73474	0.780149	0.325569	1.96813	1.01e-07	-0.311053	0.20737	1.41494	1.68291e-16	-0.368712	0.825141	0.455946	0.0785874
WBGene00000692	col-118	-0.0948946	0.791134	0.451789	0.032209	0.745808	0.00270317	0.398596	0.28291	0.32756	0.557338	1.7152	0.00294472	1.02865	0.0241324	-0.2508	3.01798e-06	0.72556	1.43106e-51	-0.158235	0.727392	0.316679	0.00493828
WBGene00000693	col-119	4.75242	NA	7.90454	1.70811e-80	2.77675	0.00250408	6.49077	NA	9.68578	3.22e-85	0.92375	0.085603	2.19236	1.91e-07	0.393059	4.16201e-85	0.911138	0	-0.633673	0.00283536	0.0477006	0.662072
WBGene00000712	col-139	2.9752	0.177491	5.40298	5.26244e-218	3.71225	0.0444344	4.53225	2.02495e-13	4.6766	7.28e-29	0.687783	0.38108	2.34388	9.2e-10	-0.0986636	2.55195e-06	1.52452	0	-0.283364	0.429066	-0.0858666	0.41816
WBGene00000725	col-152	1.94618	0.00429078	3.16231	4.54812e-13	3.45331	0.0174945	3.40792	6.20855e-11	-0.172932	0.886168	2.68687	NA	1.30776	0.017476	-1.38403	0.00143945	1.87634	1.69425e-06	NA	NA	0.762286	0.0551906
WBGene00000752	col-179	4.50575	0.104384	6.93211	2.00233e-27	3.39841	0.0035688	6.31516	0.00118955	8.03731	3.23e-32	1.16343	0.0358569	2.26464	4.46e-11	-0.296221	2.36054e-09	0.845958	3.52282e-83	-1.72263	0.0174266	0.180856	0.0315232
WBGene00000754	col-181	2.52152	0.165899	4.9749	7.68712e-216	3.18636	0.0447975	4.16657	0.000353249	5.89164	3.57e-118	0.704419	0.208336	2.03688	5.93e-07	0.123195	4.65505e-10	0.999889	0	-0.604907	0.00186778	0.04792	0.566956
WBGene00000984	dhs-21	0.575428	0.0634574	0.658559	0.0371848	1.19153	1.41298e-07	1.42039	0.000489423	1.20112	0.00158668	1.36147	0.0224784	0.834068	0.0272212	-0.917622	3.32393e-35	-0.193467	0.0809522	0.468402	0.226777	0.0905143	0.444809
WBGene00001390	far-6	0.75567	0.0234753	0.816943	4.95678e-05	1.19415	3.95857e-08	0.602014	0.0933993	0.659445	0.0578001	1.36969	0.00575278	0.948472	0.0087802	0.151243	0.032218	0.597304	1.92266e-26	0.299474	0.133634	0.133268	0.131695
WBGene00002011	hsp-12.2	-0.276766	0.526418	0.0405317	0.918364	0.546525	0.0448323	-0.135461	0.824766	0.301103	0.612995	0.19326	0.773591	1.1667	0.0180966	-0.452272	0.0243801	0.712419	0.000157311	0.28231	0.406376	0.379406	0.00027371
WBGene00002265	lec-2	-0.306129	0.177706	0.610676	6.07701e-05	0.801242	0.00610873	1.0161	0.000384015	2.95424	4.66e-27	1.21114	0.00707635	1.19839	0.000284449	0.0276697	0.587571	0.847292	2.21211e-153	0.647041	1.48752e-06	0.0944763	0.19057
WBGene00003511	mxl-3	1.67026	5.74974e-15	1.73105	5.25981e-13	2.00738	3.40612e-28	1.69862	0.00284877	1.61427	2.18e-05	1.54952	0.00438761	1.70311	3.09e-06	1.71556	1.6834e-33	0.523803	1.03445e-06	-2.4028	2.58859e-23	0.17088	0.124106
WBGene00003625	nhr-31	0.879476	0.00516931	0.455023	0.115004	0.661392	0.0447923	0.91678	0.0169159	0.795931	0.00696294	1.12182	0.0421093	1.18351	0.00366322	0.352475	1.77835e-05	0.867254	4.67111e-40	-0.0651532	0.857894	-0.104343	0.338269
WBGene00003652	nhr-62	0.697693	0.248291	0.555807	0.341701	1.03899	0.034001	0.887293	0.182818	1.37698	0.00612802	0.93156	0.126347	1.03252	0.0350971	0.261218	0.392314	0.55407	0.0234654	0.908924	0.0354513	-0.167772	0.250215
WBGene00004131	tent-5	0.442184	0.0401323	0.458944	0.00656021	0.519454	0.0444968	0.253917	0.486115	-0.117706	0.77827	1.3632	0.00463979	0.934311	0.0317582	-0.232115	1.27421e-05	1.25293	3.31471e-189	1.48648	1.15444e-18	-0.119785	0.194579
WBGene00004397	rol-6	0.385456	0.113767	0.0994172	0.765308	0.533171	0.0147336	0.244261	0.813124	-1.09712	0.0579095	3.01505	0.0230472	1.39542	0.000375329	-0.114083	0.189665	0.920632	6.27888e-47	-1.39504	NA	0.622898	0.000630952
WBGene00006585	tni-3	-0.148462	0.713206	0.427903	0.101991	0.956025	4.10042e-05	0.7575	0.111758	0.955121	0.00203529	1.16213	0.0282728	1.82538	1.69e-06	0.190091	0.166743	0.990319	1.17458e-24	-0.108616	0.719482	0.22412	0.0293133
WBGene00006589	tnt-4	-0.00134762	0.998651	0.576266	0.126834	1.21309	0.000759773	0.938552	0.0585999	1.45427	0.000289534	0.582047	0.275831	1.17305	0.0289615	0.258028	0.483984	0.989072	4.06625e-05	-0.414321	0.22112	0.383531	1.35975e-05
WBGene00007553	C13G3.1	1.42101	0.196545	2.13103	0.0123188	1.8393	0.0458364	1.56034	0.189894	2.71402	0.000486663	0.625734	0.230325	2.42869	8.56e-11	0.565398	0.0467212	1.29879	1.49251e-12	-0.0220554	0.970242	0.471434	0.00433199
WBGene00007926	C34C12.7	0.229416	0.715068	0.676436	0.0758616	1.4829	6.82204e-05	1.42986	0.000124875	1.56252	1.86e-05	0.592034	0.278589	1.23376	0.00608836	0.657006	5.00614e-05	0.836227	7.29655e-12	0.50998	0.487304	0.165648	0.361162
WBGene00007964	cyp-25A2	0.0848855	0.932959	0.855444	0.0930574	1.64345	6.78733e-05	1.96254	0.00132314	2.28674	1.05e-07	1.97905	0.00119013	0.913071	0.0331675	-0.958256	2.02596e-15	-0.00220083	0.993446	0.678744	0.0380631	-0.032697	0.862823
WBGene00008388	D1086.1	1.76047	NA	3.58935	0.0559267	4.35792	0.0181583	3.58436	0.153007	5.33904	0.00202264	0.731141	0.370032	1.22047	0.0145766	0.137408	0.722049	0.162978	0.67703	0.364357	0.530523	0.171045	0.35284
WBGene00008446	E01G4.3	0.737002	0.0102489	1.16446	1.84732e-05	1.42992	6.48673e-13	0.979564	0.0507446	0.919787	0.00326244	0.0164682	0.976478	0.921051	0.038398	0.41325	8.92653e-05	0.377457	8.1729e-05	-0.227481	0.285106	0.218371	0.0105399
WBGene00009533	F38B7.2	1.65217	0.00105949	1.16571	0.0221588	1.59091	0.000810509	1.01935	0.113527	0.574066	0.470255	1.24973	0.0615755	1.24253	0.00195215	0.564163	0.00505006	-0.104329	0.700964	0.852277	0.211672	0.0809792	0.838298
WBGene00009626	F42A8.1	0.572272	0.192305	0.874275	0.014169	0.852958	0.005179	1.50027	0.0596733	0.0343632	0.962466	1.54426	0.0241606	1.87791	8.96e-10	-0.466655	2.02551e-10	1.31462	5.27303e-100	-1.15975	7.48731e-05	-0.0148442	0.904833
WBGene00009723	F45D3.3	1.83861	3.4957e-06	0.919881	0.00106244	1.21736	2.34069e-05	1.29895	0.0247401	1.09452	0.000223854	1.98052	0.000253014	1.35715	5.67e-05	0.4706	7.28395e-09	1.64541	2.65484e-201	0.724677	0.00608839	0.480044	3.46716e-05
WBGene00010509	K02E2.8	0.752542	0.424634	1.90231	0.000505971	2.02673	0.0103175	1.98433	0.0339456	0.649237	0.58956	-0.244935	NA	2.41514	0.00063881	-0.937638	0.342557	-0.0987041	0.954059	-0.192928	NA	0.0179647	NA
WBGene00010723	cpg-7	0.918979	0.00263627	1.33623	8.02697e-15	1.62042	0.0063576	1.10924	0.0124585	0.116735	0.823929	1.28265	0.0533312	1.15991	0.00806724	-0.276893	3.15167e-05	0.71017	4.60847e-33	1.8593	2.11192e-06	0.495054	0.000493993
WBGene00010774	K11E4.2	0.472971	0.59282	0.575433	0.393628	1.41727	0.0190067	1.71798	0.00317114	1.16476	0.058144	1.44759	0.0181745	1.08588	0.0493304	0.392098	0.178908	0.10458	0.775844	1.52966	0.0251052	0.12472	0.680341
WBGene00011422	T04B2.3	2.35943	1.67554e-05	1.59855	0.00273547	1.80717	0.0065364	1.97418	0.00322484	1.37642	0.0365762	0.248919	0.706283	2.3648	2.19e-10	0.375909	0.224589	1.68983	9.65657e-22	0.127747	0.883794	0.140821	0.425431
WBGene00011433	pde-1	0.158386	0.875799	0.559411	0.377107	1.49563	0.014593	0.540671	0.541577	0.857519	0.182558	0.64185	0.271423	1.1112	0.0308574	-0.00805939	0.985345	1.32267	7.58543e-10	-0.277229	0.683265	-0.0392811	0.868516
WBGene00011736	T12D8.9	-0.0721445	0.861955	0.135453	0.579199	0.649528	0.0440763	0.222533	0.624094	-0.469198	0.242363	0.825963	0.13495	1.55144	8.3e-06	0.257203	0.0006663	1.42444	3.5291e-152	0.033225	0.937367	-0.125038	0.209765
WBGene00011949	T23F6.1	1.34277	0.172331	1.64622	0.0316451	2.35826	0.0125375	1.7412	0.0484552	-0.524852	0.746092	0.189578	0.837198	2.01893	0.0354187	0.820565	0.330337	-1.34823	0.144017	0.874551	NA	0.0985956	0.824576
WBGene00012107	T27F6.8	1.30447	0.177489	0.383151	0.620633	1.59978	0.00781234	1.57215	0.0708431	2.06437	0.000268151	0.745269	0.224709	2.01811	0.000225856	0.938878	0.0268964	1.60786	1.74131e-10	-0.284333	0.795461	0.318626	0.100089
WBGene00012216	W02D9.10	0.847204	0.133536	1.01748	0.00804938	1.87132	1.12383e-08	1.59793	0.00388258	2.11724	1.91e-09	1.35725	0.020053	1.58493	5e-05	0.692044	1.6882e-07	1.04412	3.19319e-27	0.362216	0.237133	0.155544	0.435257
WBGene00012514	Y26E6A.3	0.518724	0.1921	0.599603	0.0590064	0.746812	0.022646	0.515814	0.291849	0.392059	0.390155	0.998104	0.0562149	0.959398	0.0149252	-0.192926	0.227884	0.670782	1.51155e-07	-0.013671	0.983397	0.0947634	0.525183
WBGene00012585	lips-15	0.0390226	0.942433	0.394629	0.127813	0.605303	0.0175895	0.903586	0.00884595	1.47133	8.94e-08	1.67389	0.00755681	2.67588	1.92e-15	0.95434	3.21801e-07	2.1805	3.58955e-99	0.288402	0.335306	0.363334	8.93228e-05
WBGene00012591	nspe-1	1.81948	0.0424039	2.10144	0.00206546	1.98464	0.00724649	3.25424	0.000267742	3.60311	9.12e-09	0.324341	0.606295	6.89724	7.08e-46	0.80689	0.301762	5.32487	6.85763e-113	-0.238141	0.827446	0.500571	0.222392
WBGene00012813	Y43F8B.2	-0.292798	0.53231	-0.142854	0.629717	0.71318	0.017573	-0.0280915	0.967333	-0.271569	0.46525	0.801941	0.165458	2.88249	4.24e-25	0.189516	0.0141584	1.55266	1.19185e-197	1.01333	5.00105e-07	0.0208746	0.874288
WBGene00012942	Y47D3B.6	0.0543159	0.943873	1.33368	3.22399e-08	1.77085	0.0393172	1.16763	0.0396259	-0.415526	0.67416	0.58372	0.26568	2.37687	6.75e-11	-0.518719	0.0738676	0.730614	0.00809862	0.0927216	0.979178	0.565632	0.00137012
WBGene00013181	Y53H1B.2	0.313678	0.574254	0.282564	0.266486	1.21326	0.000162554	0.885313	0.0378376	0.305459	0.389882	1.1087	0.062637	1.47292	0.000136773	0.653329	1.99328e-17	0.938573	1.07462e-56	0.448526	0.0231376	0.112794	0.235447
WBGene00013986	ZK512.7	0.633244	0.40919	1.64667	7.48241e-10	0.837012	0.0475629	1.56388	0.011904	1.58794	2.64e-05	1.03445	0.0678016	0.919838	0.0175909	-0.760934	3.25052e-37	0.853113	3.3281e-45	-0.643227	0.00125771	0.15064	0.0947723
WBGene00014134	ZK896.3	1.83074	NA	2.57738	0.0351526	2.58877	0.038634	3.19192	0.0130984	3.63583	0.00100648	2.10421	0.00494824	1.33969	0.0106312	-0.0214733	0.967469	0.78808	0.0129555	1.19353	0.0295797	0.189122	0.474038
WBGene00014207	ZK1058.9	-0.193681	0.544093	0.252216	0.35167	0.524576	0.0424009	0.0922114	0.866529	-0.0043816	0.992226	0.556103	0.255733	1.19283	0.000225856	0.0193577	0.833277	0.895815	1.268e-69	0.123821	0.657771	0.0792995	0.537883
WBGene00015046	nlp-34	1.25208	0.265814	1.74578	0.0223815	2.50467	0.0278548	2.07163	0.0185208	0.919639	0.426692	2.00159	0.0164534	1.56473	0.000481759	0.337196	0.137777	1.43082	4.18188e-24	1.78098	0.00102372	0.717415	0.0407079
WBGene00015220	B0507.3	1.44994	0.138847	3.00853	2.11008e-06	2.91392	7.58082e-05	3.16467	8.46386e-06	3.87961	1.1e-08	1.10382	0.0440195	1.44195	0.00362173	2.23166	3.31347e-24	-0.61004	0.00142562	1.31775	0.000351869	0.0827104	0.685453
WBGene00015541	C06E7.4	0.68882	0.0923403	1.04602	0.000499433	1.40272	0.0304497	1.20417	0.098058	-0.0402386	0.964448	-0.331622	0.552674	0.898652	0.0305104	-0.0112295	0.965723	0.660355	8.85843e-06	0.648294	0.0269573	-0.488672	2.35269e-05
WBGene00016234	C29G2.6	0.400347	0.41303	1.07232	0.00104832	1.40075	9.456e-05	1.07188	0.0162448	0.941479	0.0612481	1.40107	0.0435074	2.16257	5.4e-08	0.361722	0.0927758	1.25806	8.00189e-19	-0.134239	0.847971	0.252583	0.0183762
WBGene00016598	C42D4.13	1.21138	0.0137297	1.16803	0.000514341	1.66062	0.000339185	1.5203	0.00538599	-0.119646	0.908597	0.646293	0.49534	1.03343	0.0402033	0.344389	0.224472	0.649605	0.00311341	0.111477	NA	-0.0730933	NA
WBGene00016636	perm-2	2.18732	0.237222	4.59505	7.00602e-110	2.02424	0.00993127	2.91445	0.0460715	5.09745	1.26e-44	-0.313395	0.521445	1.33053	0.00074533	-0.6473	1.99205e-86	0.3795	4.04553e-27	0.0821063	0.700397	0.198731	0.000740231
WBGene00016638	perm-4	1.71466	0.308548	3.84256	3.28938e-114	1.8211	0.0104397	2.56227	0.0343904	4.40457	7.62e-46	-0.738491	0.145523	1.17279	0.000954177	-0.676536	1.62313e-104	0.235869	2.5478e-11	0.197594	0.241893	0.151847	0.0201545
WBGene00016987	CC8.2	0.744439	0.0584241	0.507376	0.136921	1.09602	0.00109658	0.785302	0.214372	0.185565	0.720422	-1.06155	0.0316053	1.0911	0.00368148	0.612572	9.66725e-06	0.174189	0.255493	-0.331943	0.157772	0.249337	0.0103837
WBGene00017789	F25E5.8	1.01103	0.0266726	0.440622	0.0629957	1.43653	7.19857e-12	1.16644	0.00136573	1.68913	1.03e-07	1.56785	0.000828582	1.22643	0.000872952	1.21637	3.14351e-58	0.256835	0.000143704	-0.542177	0.0700615	0.49889	8.74407e-05
WBGene00017923	F29B9.8	0.255425	0.587246	1.09111	4.53662e-08	1.04269	0.0352439	0.94745	0.0152958	0.375071	0.397094	1.16719	0.0134175	0.763151	0.043076	-0.227877	0.00214972	0.460644	6.04463e-11	0.21916	0.452692	0.0215912	0.858331
WBGene00017938	F31A3.3	2.53313	0.00247324	1.90315	0.0289468	2.06083	0.0171936	2.33409	0.0151305	1.86094	0.0467057	1.84651	0.0227842	1.54826	0.0121423	-0.256446	0.696602	1.83925	4.49927e-07	-0.0350218	0.980824	0.178257	0.711707
WBGene00018113	F36H9.5	1.32734	0.00226262	0.94403	0.0284673	1.20118	0.0201442	1.18538	0.0361496	-0.514589	0.483957	0.351785	0.610675	1.0489	0.025651	-0.7528	0.00712223	1.50501	8.16133e-11	-0.295957	0.813337	0.0262594	0.948936
WBGene00018282	F41D9.2	0.91309	0.0347955	0.775981	0.0394171	0.714642	0.03568	0.905452	0.0567892	0.586314	0.296648	0.852973	0.110008	1.75403	7.86e-06	0.225851	0.438626	1.2187	1.75527e-12	-0.35074	0.54545	0.329991	0.0101039
WBGene00019160	nlp-49	0.197256	0.770134	-0.193132	0.417758	0.501507	0.0469561	0.561406	0.316447	0.826264	0.00186405	0.795865	0.180918	1.34922	0.00703148	0.849246	0.000668512	0.716874	0.000297721	0.26759	0.289718	0.408151	2.44572e-06
WBGene00019300	swt-1	1.39959	0.00141071	1.42459	5.5245e-07	2.24929	5.85685e-13	1.99845	3.49848e-07	1.60894	8.16e-05	1.45626	0.0115952	0.871067	0.0447032	0.683744	7.6935e-06	1.43966	6.30659e-47	1.36395	2.61517e-05	0.303551	0.131919
WBGene00019495	sdz-24	-0.970797	0.0333565	1.38381	7.06327e-05	2.59084	6.55605e-26	2.7963	3.02938e-09	2.02242	1.47e-05	2.34745	0.000267651	0.965477	0.00389305	0.242012	1.90991e-07	0.176744	0.000130239	-2.37699	8.36757e-07	0.29272	0.418695
WBGene00019978	hacd-1	0.695914	0.0223298	0.532237	0.0255291	1.04864	1.68958e-06	1.54552	0.000622907	2.18434	1.66e-15	1.6319	0.000800301	0.910066	0.0181687	1.25521	6.12536e-71	-1.05768	6.46975e-51	1.07147	6.01087e-11	0.0552777	0.633376
WBGene00020032	R12E2.6	0.926049	0.527424	2.40231	0.0036801	2.65693	0.0169546	1.85211	0.204193	-1.40477	0.455995	NA	NA	1.51444	0.0187946	-1.13381	0.0328566	0.715882	0.29343	NA	NA	0.505061	NA
WBGene00020033	R12E2.7	1.08856	0.0235361	2.14727	6.44545e-23	2.6989	0.0453974	2.32539	2.11998e-06	-0.279371	0.77827	0.738519	0.331542	1.07891	0.0129284	-0.860557	2.04138e-34	0.706852	4.98787e-21	-0.20733	0.885832	0.531301	0.0147176
WBGene00020599	T20B6.3	0.648827	0.541813	0.373735	0.63857	1.45321	0.0169718	0.350231	0.776245	-1.46088	0.199846	0.568079	0.404332	2.66622	0.0101969	0.380997	0.781462	0.77716	0.448184	0.314552	NA	-0.188686	0.545518
WBGene00020674	T22B7.7	2.35769	0.00102873	3.28205	8.72241e-07	3.14982	1.69595e-07	3.27739	1.23632e-06	2.4304	0.00308036	-0.515406	0.439547	1.13502	0.00173157	-0.237914	0.195242	1.62021	7.24655e-14	0.0615473	0.952941	-1.03684	9.38436e-17
WBGene00020891	cest-24	1.04019	0.0276602	1.34686	0.000391496	1.34789	0.00385645	1.18024	0.0303603	0.842036	0.151929	1.82746	0.000156999	1.73073	8.12e-07	-0.115824	0.614165	1.67741	7.39294e-41	-0.417781	0.226206	-0.0250462	0.904833
WBGene00021627	Y47D7A.15	0.857709	0.436374	2.35673	3.42375e-32	2.71352	0.0453974	2.35213	1.43017e-06	-0.660556	0.361467	2.61482	0.17463	1.37479	4.29e-05	-1.03427	1.76115e-117	0.723071	6.50689e-50	-0.528933	NA	0.600421	5.00648e-11
WBGene00021690	Y48G8AL.12	0.971066	0.00716078	2.48281	1.21383e-30	2.76912	0.0180818	2.49982	0.000281714	0.0242097	0.989699	1.04074	0.274987	1.12878	0.0144814	-0.850564	1.3452e-38	0.47486	1.82981e-10	-0.440588	NA	0.607705	0.012502
WBGene00021984	Y59C2A.1	0.256461	0.725832	1.02129	0.0101951	1.38097	0.00400614	1.40028	0.0024595	1.4711	0.0008261	1.43819	0.00551818	0.939122	0.0176005	-0.066539	0.737626	1.08395	2.14756e-18	0.588559	0.0906513	0.0370018	0.84804
WBGene00022307	nadk-1	0.508106	0.144009	0.187609	0.584421	0.857162	0.00523958	0.729832	0.13234	0.539468	0.20789	1.31389	0.033433	0.811599	0.0463014	0.284156	0.00385166	0.345563	0.000115009	1.35236	4.86236e-09	0.214632	0.0490469
WBGene00022649	ZK84.1	0.124741	0.87173	1.29475	2.33389e-08	1.3984	0.00299875	1.05128	0.176838	-1.09502	0.0707776	0.891923	0.0552267	1.2529	5.24e-05	-0.676149	1.21587e-46	1.124	7.35476e-140	0.164641	0.895331	0.108074	0.482582
WBGene00022887	ZK1290.5	0.795415	0.145099	0.84732	0.0501051	1.40429	0.00137814	1.03961	0.0498139	1.33495	0.00276524	1.41261	0.00905925	0.916033	0.0215109	-0.696282	1.21048e-06	-0.0915814	0.712847	1.53286	1.8123e-05	-0.142973	0.449788
WBGene00022951	C30E1.9	1.51497	0.000270866	1.12541	4.55057e-08	1.931	2.98872e-12	1.19249	0.00801944	1.87518	1.92e-10	1.13943	0.0613683	1.10612	0.00354484	-0.314035	2.8782e-13	1.21466	5.74159e-248	0.655922	2.30647e-05	0.0397433	0.747294
WBGene00044109	K02E11.10	0.384998	0.227738	0.83889	1.4354e-05	1.10124	0.0286331	0.475975	0.60339	-1.65107	0.00531299	3.77201	NA	1.02062	0.00352501	-0.677153	1.59664e-12	0.434341	6.47311e-05	NA	NA	0.617201	0.000372395
WBGene00044374	C17F4.12	1.06124	NA	1.79428	0.306245	3.29229	0.0282479	3.85385	0.015835	3.3608	0.0367642	-0.396624	NA	2.18096	0.00126359	0.169017	0.84956	3.16044	1.5329e-22	1.63244	NA	NA	NA
